# Supplementary material for: The microbial biodiversity at the archeological site of Tel Megiddo (Israel)
Source: Front Microbiol. 2023 Sep 22;14:1253371. doi: 10.3389/fmicb.2023.1253371 (PMC10559971; doi:10.3389/fmicb.2023.1253371)
Supplement: Supplementary file 2 [file Data_Sheet_1.zip]

Archive with 7 entries (7 files):
- Table S1 - MetaData.xlsx
- Table S2 - RSA by taxa.csv
- Table S3 - Taxonomic annotation.csv
- Table S4 - RSA by Phylum.xlsx
- Table S5 - Pathogens.xlsx
- Table S6 - Biodiversity.xlsx
- Table S7 - Unique taxa.xlsx
