# Supplementary material for: The microbial biodiversity at the archeological site of Tel Megiddo (Israel)
Source: Front Microbiol. 2023 Sep 22;14:1253371. doi: 10.3389/fmicb.2023.1253371 (PMC10559971; doi:10.3389/fmicb.2023.1253371)
Supplement: Supplementary file 2 [file Data_Sheet_1.zip › Table S1 - MetaData.xlsx]

## Sheet: Table S1 - MetaData
sample_id	pangea_barcode	sample_type	city	country	latitude	longitude	continent	Site	Material	Access
BC-0302374690_S188_L004	BC-0302374690	experiment	Tel Megiddo	Israel	32.5806	35.1795	West Asia	Area J	basalt	non-public
BC-0302374943_S190_L004	BC-0302374943	experiment	Tel Megiddo	Israel	32.5806	35.1795	West Asia	Entrance	plastic	public
BC-0302374998_S183_L004	BC-0302374998	experiment	Tel Megiddo	Israel	32.5806	35.1795	West Asia	Northern stables	stone	public
BC-0302375019_S187_L004	BC-0302375019	experiment	Tel Megiddo	Israel	32.5806	35.1795	West Asia	Assyrian Palace	stone	public
BC-0302377231_S159_L004	BC-0302377231	experiment	Tel Megiddo	Israel	32.5806	35.1795	West Asia	Area K	soil	non-public
BC-0302377235_S161_L004	BC-0302377235	Outgroups	Tel Megiddo	Israel	32.5806	35.1795	West Asia	Outgroups	stone	public
BC-0302377239_S176_L004	BC-0302377239	experiment	Tel Megiddo	Israel	32.5806	35.1795	West Asia	Two-chambered City Gate	cement	non-public
BC-0302377248_S181_L004	BC-0302377248	experiment	Tel Megiddo	Israel	32.5806	35.1795	West Asia	Area CC	stone	public
BC-0302377249_S189_L004	BC-0302377249	experiment	Tel Megiddo	Israel	32.5806	35.1795	West Asia	Area CC	stone	public
BC-0302377253_S170_L004	BC-0302377253	experiment	Tel Megiddo	Israel	32.5806	35.1795	West Asia	Area J	stone	non-public
BC-0302377255_S146_L004	BC-0302377255	experiment	Tel Megiddo	Israel	32.5806	35.1795	West Asia	Area J	stone	non-public
BC-0302377269_S154_L004	BC-0302377269	experiment	Tel Megiddo	Israel	32.5806	35.1795	West Asia	Area J	stone	non-public
BC-0302377271_S173_L004	BC-0302377271	experiment	Tel Megiddo	Israel	32.5806	35.1795	West Asia	Area CC	stone	public
BC-0302377273_S160_L004	BC-0302377273	experiment	Tel Megiddo	Israel	32.5806	35.1795	West Asia	Entrance	stone	public
BC-0302377274_S158_L004	BC-0302377274	experiment	Tel Megiddo	Israel	32.5806	35.1795	West Asia	Northern stables	stone	public
BC-0302377280_S178_L004	BC-0302377280	experiment	Tel Megiddo	Israel	32.5806	35.1795	West Asia	Area S	soil	non-public
BC-0302377285_S149_L004	BC-0302377285	experiment	Tel Megiddo	Israel	32.5806	35.1795	West Asia	Northern stables	stone	public
BC-0302380699_S144_L004	BC-0302380699	experiment	Tel Megiddo	Israel	32.5806	35.1795	West Asia	Two-chambered City Gate	stone	non-public
BC-0302380719_S184_L004	BC-0302380719	experiment	Tel Megiddo	Israel	32.5806	35.1795	West Asia	Two-chambered City Gate	cement	non-public
BC-0302383661_S163_L004	BC-0302383661	experiment	Tel Megiddo	Israel	32.5806	35.1795	West Asia	Area J	stone	non-public
BC-0302383724_S186_L004	BC-0302383724	experiment	Tel Megiddo	Israel	32.5806	35.1795	West Asia	Area S	soil	non-public
BC-0302383968_S169_L004	BC-0302383968	experiment	Tel Megiddo	Israel	32.5806	35.1795	West Asia	Two-chambered City Gate	stone	non-public
BC-0302383977_S152_L004	BC-0302383977	experiment	Tel Megiddo	Israel	32.5806	35.1795	West Asia	Area K	stone	non-public
BC-0302383990_S175_L004	BC-0302383990	experiment	Tel Megiddo	Israel	32.5806	35.1795	West Asia	Area K	stone	non-public
BC-0302384005_S156_L004	BC-0302384005	experiment	Tel Megiddo	Israel	32.5806	35.1795	West Asia	Area J	stone	non-public
BC-0302384013_S174_L004	BC-0302384013	experiment	Tel Megiddo	Israel	32.5806	35.1795	West Asia	Entrance	stone	public
BC-0302384028_S179_L004	BC-0302384028	experiment	Tel Megiddo	Israel	32.5806	35.1795	West Asia	Assyrian Palace	stone	public
BC-0302384029_S147_L004	BC-0302384029	Outgroups	Tel Megiddo	Israel	32.5806	35.1795	West Asia	Outgroups	stone	public
BC-0302384030_S167_L004	BC-0302384030	experiment	Tel Megiddo	Israel	32.5806	35.1795	West Asia	Entrance	ceramic	public
BC-0302384041_S166_L004	BC-0302384041	experiment	Tel Megiddo	Israel	32.5806	35.1795	West Asia	Area K	soil	non-public
BC-0302386753_S162_L004	BC-0302386753	experiment	Tel Megiddo	Israel	32.5806	35.1795	West Asia	Area S	ceramic	non-public
BC-0302387673_S182_L004	BC-0302387673	experiment	Tel Megiddo	Israel	32.5806	35.1795	West Asia	Entrance	wood	public
BC-0302387681_S157_L004	BC-0302387681	Outgroups	Tel Megiddo	Israel	32.5806	35.1795	West Asia	Outgroups	stone	public
BC-0302387683_S185_L004	BC-0302387683	experiment	Tel Megiddo	Israel	32.5806	35.1795	West Asia	Area J	stone	non-public
BC-0302388193_S177_L004	BC-0302388193	experiment	Tel Megiddo	Israel	32.5806	35.1795	West Asia	Area J	stone	non-public
BC-0302388213_S180_L004	BC-0302388213	experiment	Tel Megiddo	Israel	32.5806	35.1795	West Asia	Area J	basalt	non-public
BC-0302388229_S145_L004	BC-0302388229	experiment	Tel Megiddo	Israel	32.5806	35.1795	West Asia	Two-chambered City Gate	cement	non-public
BC-0302388234_S151_L004	BC-0302388234	experiment	Tel Megiddo	Israel	32.5806	35.1795	West Asia	Northern stables	stone	public
BC-0302388243_S155_L004	BC-0302388243	experiment	Tel Megiddo	Israel	32.5806	35.1795	West Asia	Two-chambered City Gate	cement	non-public
BC-0302388593_S168_L004	BC-0302388593	experiment	Tel Megiddo	Israel	32.5806	35.1795	West Asia	Area DD	stone	public
