# Supplementary material for: The microbial biodiversity at the archeological site of Tel Megiddo (Israel)
Source: Front Microbiol. 2023 Sep 22;14:1253371. doi: 10.3389/fmicb.2023.1253371 (PMC10559971; doi:10.3389/fmicb.2023.1253371)
Supplement: Supplementary file 2 [file Data_Sheet_1.zip › Table S2 - RSA by taxa.csv]

sample_id	Maribacter sp. 1_2014MBL_MicDiv	Serratia sp. JKS000199	Paenibacillus sp. FSL H7-0737	Massilia oculi	Rubinisphaera brasiliensis	Dietzia sp. oral taxon 368	Moraxella bovoculi	Nostoc linckia	Mesorhizobium amorphae	Exiguobacterium sibiricum	Clostridium sp. BNL1100	Pseudomonas sp. LG1E9	Micromonospora echinaurantiaca	Halothiobacillus neapolitanus	Mycobacterium intracellulare	Bifidobacterium catenulatum	Gemmatimonas aurantiaca	Curvibacter sp. AEP1-3	Gordonia bronchialis	Sphingomonas sp. MM-1	Faecalibaculum rodentium	Burkholderia ubonensis	Shewanella algae	Pyruvatibacter mobilis	Xanthomonas oryzae	Actinoalloteichus fjordicus	Carnobacterium maltaromaticum	Microbacterium aurum	Christensenella minuta	Psychrobacter urativorans	Streptomyces lunaelactis	Owenweeksia hongkongensis	Cylindrospermum stagnale	Comamonas thiooxydans	Cellvibrio sp. PSBB023	Sphingopyxis granuli	Candidatus Koribacter versatilis	Aerosticca soli	Jannaschia sp. CCS1	Serinicoccus profundi	Vibrio aphrogenes	Streptomyces ambofaciens	Bdellovibrio exovorus	Halomonas sp. hl-4	Desulfofarcimen acetoxidans	Gordonia insulae	Campylobacter ureolyticus	Butyrivibrio hungatei	Pseudomonas sp. LPH1
BC-0302374690_S188_L004	0	0	0	0	0	0	0	0	0	0	0	0	0	0	0	0	0	0	0	0	0	0	0	0	0	0	0	0	0	0	0	0	0	0	0	0	0	0	0	0	0	0	0	0	0	0	0	0	0
BC-0302374943_S190_L004	0	0	0	0	0	0	0	0	0	0	0	0	0	0	0	0	0	0	0	0	0	0	0	0	0	0	0	0	0	0	0	0	0	0	0	0	0	0	0	0	0	0	0	0	0	0	0	0	0
BC-0302374998_S183_L004	0	0	0	0	0	0	0	0.012903984	0	0	0	0	0	0	0	0	0	0	0	0.007450934	0	0	0	0	0	0	0	0	0	0	0	0	0.011705253	0	0	0	0	0	0	0	0	0	0	0	0	0	0	0	0
BC-0302375019_S187_L004	0	0	0	0.000235824	0	0.000755092	0	0	0	0	0	0	0.001435355	0	0.002074802	0	0	0	0.000473916	0.00143989	0	0.000247162	0	0	0	0.000503395	0	0.000863934	0	0	0.000548745	0	0	0	0	0.000741487	0	0	0	0.00134692	0	0.001117899	0	0	0	0.000485254	0	0	0
BC-0302377231_S159_L004	0	0	0	0.000159076	0.000270068	0.001280563	0	0	0.000156184	0	0	8.24E-05	0.001276225	0	0.006796167	0	0.000116776	0	0.000858288	0.000217284	0	0.000262837	0	6.44E-05	8.06E-05	0.002060398	0	0.000309114	0	0	0.000859734	0	4.56E-05	0	0	0.000221622	6.80E-05	0.000168476	6.76E-05	0.000820688	0	0.000549897	0	0	0	0.000958072	0	0	0
BC-0302377235_S161_L004	0	0	0	0.000632773	0.00089659	0.000621091	0	0.000174256	0.000334883	0	0	0	0.001034827	0	0.0019908	0	0.000701891	0	0.00030081	0.001943099	0	0.000434179	0	0.000183991	0.000140184	0.000257003	0	0.000429312	0	0	0.00057631	0	0.000280367	0	0	0.000869332	0.000255056	0.000328068	9.93E-05	0.000578257	0	0.000528609	0	0	0	0.000330015	0	0	0
BC-0302377239_S176_L004	0	0	0	0	0	0	0	0	0	0	0	0	0	0	0	0	0	0	0	0	0	0	0	0	0	0	0	0	0	0	0	0	0	0	0	0	0	0	0	0	0	0	0	0	0	0	0	0	0
BC-0302377248_S181_L004	0	0	0	0	0	0.002774565	0	0	0	0	0	0	0.000849357	0	0.001601644	0	0	0	0	0	0	0	0	0	0	0	0	0	0	0	0	0	0	0	0	0	0	0	0	0.000881713	0	0	0	0	0	0	0	0	0
BC-0302377249_S189_L004	0	0	0	0	0	0.000895492	0	0	0	0	0	0	0.001206105	0	0.00169846	0	0	0	0	0.001450631	0	0	0	0	0	0	0	0.000898796	0	0	0.000416354	0	0	0	0	0.000545226	0	0	0	0.00129202	0	0.000677402	0	0	0	0	0	0	0
BC-0302377253_S170_L004	0	0	0	0.000383956	6.03E-05	0.000276725	0	0.001161881	0.000196074	0	0	1.93E-05	0.000845832	0	0.001387995	0	4.35E-05	6.08E-05	0.000206451	0.004186741	2.22E-05	0.000369756	2.04E-05	0.000187882	0.000134903	0.000169494	0	0.000502656	0	0	0.000391966	0	0.001063935	3.44E-05	0	0.001493041	3.33E-05	0.000224111	0.000155476	0.00063665	0	0.00046315	0	1.97E-05	0	0.000243227	0	0	3.73E-05
BC-0302377255_S146_L004	0	0	0	0.000310537	0	0.000943982	0	0	0	0	0	0	0.001487112	0	0.00201787	0	0	0	0.000362499	0.001852086	0	0.000277132	0	0.00013238	0	0.000633445	0	0.000695305	0	0	0.000602515	0	0	0	0	0.000775723	0	0.000243728	0	0.001213691	0	0.000783146	0	0	0	0.000332806	0	0	0
BC-0302377269_S154_L004	0	0	0	0	0	0	0	0	0	0	0	0	0.002377673	0	0	0	0	0	0	0.003830695	0	0	0	0	0	0	0	0	0	0	0	0	0	0	0	0	0	0	0	0.00226445	0	0	0	0	0	0	0	0	0
BC-0302377271_S173_L004	0	0	0	0.000274306	0.000150941	0.000579381	3.28E-05	0.001719275	0.000111464	0	0	3.83E-05	0.000757027	0	0.001565141	3.48E-05	0.000142233	4.88E-05	0.000238893	0.001315218	4.12E-05	0.000231927	3.11E-05	9.09E-05	0.000130622	0.000198255	0	0.000236281	4.53E-05	0	0.000464143	0	0.001181693	0	0	0.000510587	0.000118431	0.000296076	9.06E-05	0.000810146	0	0.000453113	0	0	0	0.000328587	0	0	3.86E-05
BC-0302377273_S160_L004	0	0	0	0.000423406	0	0.000566747	0	0.000293297	0	0	0	0	0.001118058	0	0.001722294	0	0	0	0.00031535	0.003391662	0	0.00036166	0	0.000297708	0	0.000346223	0	0.000436638	0	0	0.00031535	0	0.000242577	0	0	0.001587774	0	0.000244782	0	0.00082035	0	0.000425612	0	0	0	0.000271245	0	0	0
BC-0302377274_S158_L004	0	3.03E-05	0	0.000225085	0.000108453	0.000375742	0	0.003268646	0.000155073	0	0	0	0.001047563	0	0.002049324	1.91E-05	0.000121049	4.19E-05	0.000301968	0.001287207	0	0.000254039	0	0.000124811	0.000110416	0.000408458	2.08E-05	0.000301804	2.40E-05	0	0.000411403	0	0.002206852	2.63E-05	0	0.000463748	4.66E-05	0.000205292	0.000318162	0.000680982	0	0.000556661	0	0	0	0.000306057	0	1.98E-05	2.65E-05
BC-0302377280_S178_L004	0	0	1.33E-05	0.000591264	0.001827784	0.000437511	0	5.84E-05	0.000825673	0	0	4.13E-05	0.000766374	5.41E-05	0.001887348	3.45E-05	0.000584631	0.000103342	0.000252053	0.000914688	2.41E-05	0.000584233	3.30E-05	0.000255768	0.000204826	0.000211327	0	0.000246747	4.09E-05	0	0.0004923	0	8.03E-05	7.75E-05	2.48E-05	0.000485136	0.000475717	0.000600152	0.000118598	0.000336557	0	0.000388029	0	7.39E-05	0	0.000318516	0	0	6.99E-05
BC-0302377285_S149_L004	0	0	0	0	0	0.00073551	0	0.001838776	0	0	0	0	0.001381985	0	0.00286462	0	0	0	0	0.001145848	0	0	0	0	0	0	0	0.000638733	0	0	0.000619377	0	0.001358759	0	0	0.000534213	0	0	0	0.001238754	0	0.000673573	0	0	0	0	0	0	0
BC-0302380699_S144_L004	0	0	0	0	0	0	0	0	0	0	0	0	0	0	0	0	0	0	0	0	0	0	0	0	0	0	0	0	0	0	0	0	0	0	0	0	0	0	0	0	0	0	0	0	0	0	0	0	0
BC-0302380719_S184_L004	0	0	0	0	0	0	0	0	0	0	0	0	0	0	0	0	0	0	0	0	0	0	0	0	0	0	0	0	0	0	0	0	0	0	0	0	0	0	0	0	0	0	0	0	0	0	0	0	0
BC-0302383661_S163_L004	0	0	0	0.000336726	0.000321375	0.000652654	0	0.000990865	0.0001748	0	0	0	0.00091114	0	0.001805444	0	0.000486767	0	0.000277799	0.002470477	0	0.000244621	0	0.000126767	0.00012132	0.000328308	0	0.000241155	7.13E-05	0	0.000551636	0	0.000814084	0	0	0.001074551	0.000102998	0.000303548	0.00017381	0.000677908	0	0.000567977	0	0	0	0.000373369	0	0	0
BC-0302383724_S186_L004	0	0	0	0.000524566	0.001124498	0.000521821	0	7.59E-05	0.001217333	0	0	4.24E-05	0.000838507	4.64E-05	0.001844716	3.72E-05	0.000430484	0.000125277	0.000293478	0.000861217	2.62E-05	0.000506598	0	0.000189413	0.000178682	0.000332658	0	0.000279502	0	0	0.00066881	0	6.76E-05	7.66E-05	0	0.000438719	0.000368594	0.000424994	8.41E-05	0.000436723	0	0.000462177	0	5.79E-05	0	0.000343888	0	0	9.46E-05
BC-0302383968_S169_L004	0	0	0	0.000502319	0.000512641	0.000736276	0	0.003148095	0.000344054	0	0	0	0.000818849	0	0.002160659	0	0	0	0	0.001420943	0	0.000364697	0	0	0	0	0	0.000526403	0	0	0.000467914	0	0.002404938	0	0	0.000925505	0	0	0	0.000433508	0	0.000639941	0	0	0	0	0	0	0
BC-0302383977_S152_L004	0	0	0	0.000689508	0.002107059	0.000524854	0	3.66E-05	0.000504471	0	0	5.10E-05	0.000702247	6.47E-05	0.00196661	4.36E-05	0.000940788	0.000107964	0.000242681	0.000723267	4.17E-05	0.000694603	5.45E-05	0.000261153	0.000221662	0.000195865	0	0.000248414	3.73E-05	0	0.000587913	0	0	0.000106691	0	0.000474853	0.000740146	0.000737917	0.000111786	0.000343958	0	0.000434724	0	7.90E-05	0	0.000310517	0	0	7.55E-05
BC-0302383990_S175_L004	0	0	0	0.000341704	0.000967319	0.00051075	0	0	0.000340982	0	0	0	0.001219443	0	0.002516908	0	0.000301249	0	0.00040311	0.000359765	0	0.000396608	0	0.000181327	0.000112697	0.000532423	0	0.000364822	0	0	0.000885686	0	0	0	0	0.000295469	0.000166156	0.000353263	9.17E-05	0.000676184	0	0.000704359	0	0.00011342	0	0.000543982	0	0	0
BC-0302384005_S156_L004	0	0	0	0	0	0	0	0	0	0	0	0	0	0	0	0	0	0	0	0	0	0	0	0	0	0	0	0	0	0	0	0	0	0	0	0	0	0	0	0	0	0	0	0	0	0	0	0	0
BC-0302384013_S174_L004	0	0	0	0.000673148	0	0.000565277	0	0	8.45E-05	0	0	0	0.000998434	0	0.001110486	0	0	0	0.000276785	0.002787085	0	0.000161388	0	9.87E-05	0	0.000239992	0	0.000347863	0	0	0.000379639	0	0	0	0	0.000709105	0	0.000102018	0	0.000580329	0	0.000462424	0	0	0	0.000319432	0	0	0
BC-0302384028_S179_L004	0	0	0	0.000628418	0.000307408	0.000799804	0	0.000291085	0	0	0	0	0.001240513	0	0.002086564	0	0.000340053	0	0.000348214	0.004499578	0	0.000285644	0	0	0	0.000677385	0	0.000391741	0	0	0.000525041	0	0	0	0	0.001509834	0	0	0	0.000685546	0	0.000554966	0	0	0	0.000361816	0	0	0
BC-0302384029_S147_L004	0	0	0	0	0	0	0	0	0	0	0	0	0	0	0	0	0	0	0	0	0	0	0	0	0	0	0	0	0	0	0	0	0	0	0	0	0	0	0	0	0	0	0	0	0	0	0	0	0
BC-0302384030_S167_L004	0	0	0	0.000339626	0.000143439	0.000593189	0	0.002543032	0.000131408	0	0	0	0.001104942	0	0.002115491	0	0	0	0.000248936	0.002102536	0	0.000245234	0	0	9.72E-05	0.000222099	0	0.000455303	0	0	0.000468258	0	0.001984083	0	0	0.000732926	0	0.00019156	0.000387748	0.000893022	0	0.000582084	0	0	0	0.000267444	0	0	0
BC-0302384041_S166_L004	0	0	0	0.000584832	0.00222252	0.000687303	0	3.08E-05	0.000684118	0	0	5.39E-05	0.000808623	2.92E-05	0.002484008	7.43E-05	0.00069686	9.53E-05	0.000355996	0.001180282	2.97E-05	0.000460591	0	0.00017468	0.0002145	0.000290425	0	0.000286177	3.96E-05	0	0.000498288	0	0	6.85E-05	0	0.000724469	0.000223526	0.000511031	8.52E-05	0.000521384	0	0.000449973	0	5.36E-05	0	0.000370597	0	0	4.75E-05
BC-0302386753_S162_L004	0	0	0	0.000592502	0.000388555	0.0007103	0	0	0.000286581	0	0	0	0.00096875	0	0.00142939	0	0.000242627	0	0.000353392	0.000828097	0	0.000318228	0	0	0	0.000383281	0	0.00049932	0	0	0.00052745	0	0	0	0	0.000411411	0	0	0.00049932	0.000771836	0	0.000518659	0	0	0	0.000392071	0	0	0
BC-0302387673_S182_L004	0	0	0	0.001727574	0.000231435	0.000961584	0	0	0.000168968	0	0	0	0.000839722	0	0.00149921	0	0.000215051	0	0.000245772	0.001044532	0	0.000278542	0	0	0.000140295	0.000189449	0	0.000486424	0	0	0.000369682	0	0	0	0	0.00044751	0	0.00019457	0.000104453	0.000775206	0	0.000386067	0	0	0	0.000294927	0	0	0
BC-0302387681_S157_L004	0	0	0	0.000772663	0.000797587	0.000937788	0	0	0	0	0	0	0.001062411	0	0.002006431	0	0.000454874	0	0.00032402	0.001567134	0	0.000355176	0	0	0	0	0	0.000495376	0	0	0.000442412	0	0	0	0	0.000595075	0	0	0	0.000601306	0	0.000411256	0	0	0	0.000320904	0	0	0
BC-0302387683_S185_L004	0	0	0	0	0	0.001961717	0	0	0	0	0	0	0.002303531	0	0.004696231	0	0	0	0	0.004324694	0	0	0	0	0	0	0	0	0	0	0	0	0	0	0	0	0	0	0	0	0	0	0	0	0	0	0	0	0
BC-0302388193_S177_L004	0	0	0	0	0	0.001074959	0	0	0	0	0	0	0.001919053	0	0.003369165	0	0	0	0	0.004768776	0	0	0	0	0	0	0	0	0	0	0	0	0	0	0	0.001515042	0	0	0	0.001522257	0	0.000865738	0	0	0	0	0	0	0
BC-0302388213_S180_L004	1.03E-05	0.000118231	0	0.0004809	0.000308016	0.000204081	0	0.00224386	0.00022422	1.06E-05	1.46E-05	3.16E-05	0.000341661	3.22E-05	0.000618007	3.74E-05	0.000642728	9.87E-05	0.000113097	0.003349797	1.70E-05	0.000277689	4.45E-05	0.000189864	0.000123522	0.000128972	2.62E-05	0.00012834	2.46E-05	1.63E-05	0.000183941	1.80E-05	0.001741161	6.48E-05	2.95E-05	0.001013058	0.000107569	0.000231328	0.000370725	0.000208345	1.32E-05	0.000187495	1.83E-05	2.70E-05	3.07E-05	0.000116414	1.33E-05	0	2.84E-05
BC-0302388229_S145_L004	0	0	0	0	0	0.001119464	0	0.001860033	0	0	0	0	0.001016129	0	0.002540322	0	0	0	0	0.001670585	0	0	0	0	0	0	0	0	0	0	0	0	0.001222799	0	0	0.001050574	0	0	0	0	0	0	0	0	0	0	0	0	0
BC-0302388234_S151_L004	0	0	0	0	0	0	0	0	0	0	0	0	0.002430036	0	0.003299055	0	0	0	0	0	0	0	0	0	0	0	0	0	0	0	0	0	0	0	0	0	0	0	0	0	0	0	0	0	0	0	0	0	0
BC-0302388243_S155_L004	0	0	0	0	0	0	0	0	0	0	0	0	0	0	0	0	0	0	0	0	0	0	0	0	0	0	0	0	0	0	0	0	0	0	0	0	0	0	0	0	0	0	0	0	0	0	0	0	0
BC-0302388593_S168_L004	0	0	0	0	0	0.000943764	0	0	0	0	0	0	0.00121341	0	0.002212102	0	0	0	0	0.000554274	0	0	0	0	0	0	0	0.000928783	0	0	0.000619189	0	0	0	0	0	0	0	0.000768993	0.002796337	0	0.000928783	0	0	0	0.000709071	0	0	0
[truncated: 3,369 more columns]
