# Supplementary material for: The microbial biodiversity at the archeological site of Tel Megiddo (Israel)
Source: Front Microbiol. 2023 Sep 22;14:1253371. doi: 10.3389/fmicb.2023.1253371 (PMC10559971; doi:10.3389/fmicb.2023.1253371)
Supplement: Supplementary file 2 [file Data_Sheet_1.zip › Table S3 - Taxonomic annotation.csv]

Annotation_source	taxa	Kingdom	Phylum	Class	Order	Family	Genus	Species	Animal_pathogen	Plant_pathogen	pathogen_type(animal_1;plant_2;dual-kingdom_3)
gtdb_bac_meta-ssu_silva_taxonomy	Maribacter sp. 1_2014MBL_MicDiv	Bacteria	Bacteroidetes	Flavobacteriia	Flavobacteriales	Flavobacteriaceae	Maribacter	Maribacter sp. 1_2014MBL_MicDiv	NA	NA	NA
gtdb_bac_meta-lsu_silva_23s_taxonomy	Serratia sp. JKS000199	Bacteria	Proteobacteria	Gammaproteobacteria	Enterobacterales	Yersiniaceae	Serratia	Serratia sp. JKS000199	NA	NA	NA
gtdb_bac_meta-ssu_silva_taxonomy	Paenibacillus sp. FSL H7-0737	Bacteria	Firmicutes	Bacilli	Paenibacillales	Paenibacillaceae	Paenibacillus	Paenibacillus sp. FSL H7-0737	NA	NA	NA
gtdb_bac_meta-ncbi_taxonomy	Massilia oculi	Bacteria	Proteobacteria	Betaproteobacteria	Burkholderiales	Oxalobacteraceae	Massilia	Massilia oculi	NA	NA	NA
gtdb_bac_meta-ncbi_taxonomy	Rubinisphaera brasiliensis	Bacteria	Planctomycetes	Planctomycetia	Planctomycetales	Planctomycetaceae	Rubinisphaera	Rubinisphaera brasiliensis	NA	NA	NA
gtdb_bac_meta-ssu_silva_taxonomy	Dietzia sp. oral taxon 368	Bacteria	Actinobacteria	Actinomycetia	Corynebacteriales	Dietziaceae	Dietzia	Dietzia sp. oral taxon 368	NA	NA	NA
gtdb_bac_meta-ncbi_taxonomy	Moraxella bovoculi	Bacteria	Proteobacteria	Gammaproteobacteria	Pseudomonadales	Moraxellaceae	Moraxella	Moraxella bovoculi	NA	NA	NA
gtdb_bac_meta-ncbi_taxonomy	Nostoc linckia	Bacteria	Cyanobacteria		Nostocales	Nostocaceae	Nostoc	Nostoc linckia	NA	NA	NA
microbe-directory	Mesorhizobium amorphae	Bacteria	Proteobacteria	Alphaproteobacteria	Rhizobiales	Phyllobacteriaceae	Mesorhizobium	Mesorhizobium amorphae	NA	NA	NA
microbe-directory	Exiguobacterium sibiricum	Bacteria	Firmicutes	Bacilli	Bacillales	Bacillales noname	Exiguobacterium	Exiguobacterium sibiricum	NA	NA	NA
gtdb_bac_meta-lsu_silva_23s_taxonomy	Clostridium sp. BNL1100	Bacteria	Firmicutes	Clostridia	Oscillospirales	Hungateiclostridiaceae	Ruminiclostridium	Clostridium sp. BNL1100	NA	NA	NA
gtdb_bac_meta-lsu_silva_23s_taxonomy	Pseudomonas sp. LG1E9	Bacteria	Proteobacteria	Gammaproteobacteria	Pseudomonadales	Pseudomonadaceae	Pseudomonas	Pseudomonas sp. LG1E9	NA	NA	NA
gtdb_bac_meta-ncbi_taxonomy	Micromonospora echinaurantiaca	Bacteria	Actinobacteria	Actinomycetia	Micromonosporales	Micromonosporaceae	Micromonospora	Micromonospora echinaurantiaca	NA	NA	NA
microbe-directory	Halothiobacillus neapolitanus	Bacteria	Proteobacteria	Gammaproteobacteria	Chromatiales	Halothiobacillaceae	Halothiobacillus	Halothiobacillus neapolitanus	NA	NA	NA
microbe-directory	Mycobacterium intracellulare	Bacteria	Actinobacteria	Actinobacteria	Actinomycetales	Mycobacteriaceae	Mycobacterium	Mycobacterium intracellulare	1	0	1
microbe-directory	Bifidobacterium catenulatum	Bacteria	Actinobacteria	Actinobacteria	Bifidobacteriales	Bifidobacteriaceae	Bifidobacterium	Bifidobacterium catenulatum	0	0	NA
microbe-directory	Gemmatimonas aurantiaca	Bacteria	Gemmatimonadetes	Gemmatimonadetes	Gemmatimonadales	Gemmatimonadaceae	Gemmatimonas	Gemmatimonas aurantiaca	NA	NA	NA
gtdb_bac_meta-ssu_silva_taxonomy	Curvibacter sp. AEP1-3	Bacteria	Proteobacteria	Gammaproteobacteria	Burkholderiales	Comamonadaceae	Curvibacter sp. AEP1-3		NA	NA	NA
microbe-directory	Gordonia bronchialis	Bacteria	Actinobacteria	Actinobacteria	Actinomycetales	Gordoniaceae	Gordonia	Gordonia bronchialis	0	0	NA
gtdb_bac_meta-ssu_silva_taxonomy	Sphingomonas sp. MM-1	Bacteria	Proteobacteria	Alphaproteobacteria	Sphingomonadales	Sphingomonadaceae	Sphingomonas	Sphingomonas sp. MM-1	NA	NA	NA
gtdb_bac_meta-ncbi_taxonomy	Faecalibaculum rodentium	Bacteria	Firmicutes	Erysipelotrichia	Erysipelotrichales	Erysipelotrichaceae	Faecalibaculum	Faecalibaculum rodentium	NA	NA	NA
microbe-directory	Burkholderia ubonensis	Bacteria	Proteobacteria	Betaproteobacteria	Burkholderiales	Burkholderiaceae	Burkholderia	Burkholderia ubonensis	NA	1	2
gtdb_bac_meta-ncbi_taxonomy	Shewanella algae	Bacteria	Proteobacteria	Gammaproteobacteria	Alteromonadales	Shewanellaceae	Shewanella	Shewanella algae	NA	NA	NA
gtdb_ar_meta-ssu_silva_taxonomy	Haloarcula sp. CBA1115	Archaea	Halobacterota	Halobacteria	Halobacterales	Halomicrobiaceae	Haloarcula	Haloarcula sp. CBA1115	NA	NA	NA
gtdb_bac_meta-ncbi_taxonomy	Pyruvatibacter mobilis	Bacteria	Proteobacteria	Alphaproteobacteria	Hyphomicrobiales	Parvibaculaceae	Pyruvatibacter	Pyruvatibacter mobilis	NA	NA	NA
microbe-directory	Xanthomonas oryzae	Bacteria	Proteobacteria	Gammaproteobacteria	Xanthomonadales	Xanthomonadaceae	Xanthomonas	Xanthomonas oryzae	0	NA	NA
gtdb_bac_meta-ncbi_taxonomy	Actinoalloteichus fjordicus	Bacteria	Actinobacteria	Actinomycetia	Pseudonocardiales	Pseudonocardiaceae	Actinoalloteichus	Actinoalloteichus fjordicus	NA	NA	NA
microbe-directory	Carnobacterium maltaromaticum	Bacteria	Firmicutes	Bacilli	Lactobacillales	Carnobacteriaceae	Carnobacterium	Carnobacterium maltaromaticum	1	0	1
gtdb_bac_meta-ncbi_taxonomy	Microbacterium aurum	Bacteria	Actinobacteria	Actinomycetia	Micrococcales	Microbacteriaceae	Microbacterium	Microbacterium aurum	NA	NA	NA
gtdb_bac_meta-ncbi_taxonomy	Christensenella minuta	Bacteria	Firmicutes	Clostridia	Eubacteriales	Christensenellaceae	Christensenella	Christensenella minuta	NA	NA	NA
gtdb_bac_meta-ncbi_taxonomy	Psychrobacter urativorans	Bacteria	Proteobacteria	Gammaproteobacteria	Pseudomonadales	Moraxellaceae	Psychrobacter	Psychrobacter urativorans	NA	NA	NA
gtdb_bac_meta-ncbi_taxonomy	Streptomyces lunaelactis	Bacteria	Actinobacteria	Actinomycetia	Streptomycetales	Streptomycetaceae	Streptomyces	Streptomyces lunaelactis	NA	NA	NA
gtdb_ar_meta-ssu_silva_taxonomy	Halorientalis sp. IM1011	Archaea	Halobacterota	Halobacteria	Halobacterales	Halomicrobiaceae	Halorientalis	Halorientalis sp. IM1011	NA	NA	NA
microbe-directory	Owenweeksia hongkongensis	Bacteria	Bacteroidetes	Flavobacteriia	Flavobacteriales	Cryomorphaceae	Owenweeksia	Owenweeksia hongkongensis	0	0	NA
microbe-directory	Cylindrospermum stagnale	Bacteria	Cyanobacteria	Cyanobacteria noname	Nostocales	Nostocaceae	Cylindrospermum	Cylindrospermum stagnale	0	0	NA
gtdb_bac_meta-ncbi_taxonomy	Comamonas thiooxydans	Bacteria	Proteobacteria	Betaproteobacteria	Burkholderiales	Comamonadaceae	Comamonas	Comamonas thiooxydans	NA	NA	NA
gtdb_bac_meta-ssu_silva_taxonomy	Cellvibrio sp. PSBB023	Bacteria	Proteobacteria	Gammaproteobacteria	Pseudomonadales	Cellvibrionaceae	Cellvibrio	Cellvibrio sp. PSBB023	NA	NA	NA
gtdb_bac_meta-ncbi_taxonomy	Sphingopyxis granuli	Bacteria	Proteobacteria	Alphaproteobacteria	Sphingomonadales	Sphingomonadaceae	Sphingopyxis	Sphingopyxis granuli	NA	NA	NA
microbe-directory	Candidatus Koribacter versatilis	Bacteria	Acidobacteria	Acidobacteria noname	Acidobacteria noname	Acidobacteria noname	Candidatus Koribacter	Candidatus Koribacter versatilis	0	0	NA
gtdb_bac_meta-ncbi_taxonomy	Aerosticca soli	Bacteria	Proteobacteria	Gammaproteobacteria	Xanthomonadales	Rhodanobacteraceae	Aerosticca	Aerosticca soli	NA	NA	NA
microbe-directory	Haloferax volcanii	Archaea	Euryarchaeota	Halobacteria	Halobacteriales	Halobacteriaceae	Haloferax	Haloferax volcanii	0	0	NA
gtdb_bac_meta-ssu_silva_taxonomy	Jannaschia sp. CCS1	Bacteria	Proteobacteria	Alphaproteobacteria	Rhodobacterales	Rhodobacteraceae	Jannaschia	Jannaschia sp. CCS1	NA	NA	NA
microbe-directory	Serinicoccus profundi	Bacteria	Actinobacteria	Actinobacteria	Actinomycetales	Intrasporangiaceae	Serinicoccus	Serinicoccus profundi	0	0	NA
gtdb_bac_meta-ncbi_taxonomy	Vibrio aphrogenes	Bacteria	Proteobacteria	Gammaproteobacteria	Vibrionales	Vibrionaceae	Vibrio	Vibrio aphrogenes	NA	NA	NA
gtdb_bac_meta-ncbi_taxonomy	Streptomyces ambofaciens	Bacteria	Actinobacteria	Actinomycetia	Streptomycetales	Streptomycetaceae	Streptomyces	Streptomyces ambofaciens	NA	NA	NA
microbe-directory	Bdellovibrio exovorus	Bacteria	Proteobacteria	Deltaproteobacteria	Bdellovibrionales	Bdellovibrionaceae	Bdellovibrio	Bdellovibrio exovorus	0	0	NA
gtdb_bac_meta-ssu_silva_taxonomy	Halomonas sp. hl-4	Bacteria	Proteobacteria	Gammaproteobacteria	Pseudomonadales	Halomonadaceae	Halomonas	Halomonas sp. hl-4	NA	NA	NA
gtdb_bac_meta-ncbi_taxonomy	Desulfofarcimen acetoxidans	Bacteria	Firmicutes	Clostridia	Eubacteriales	Peptococcaceae	Desulfofarcimen	Desulfofarcimen acetoxidans	NA	NA	NA
gtdb_bac_meta-ncbi_taxonomy	Gordonia insulae	Bacteria	Actinobacteria	Actinomycetia	Corynebacteriales	Gordoniaceae	Gordonia	Gordonia insulae	NA	NA	NA
microbe-directory	Campylobacter ureolyticus	Bacteria	Proteobacteria	Epsilonproteobacteria	Campylobacterales	Campylobacteraceae	Campylobacter	Campylobacter ureolyticus	1	0	1
gtdb_bac_meta-ncbi_taxonomy	Butyrivibrio hungatei	Bacteria	Firmicutes	Clostridia	Eubacteriales	Lachnospiraceae	Butyrivibrio	Butyrivibrio hungatei	NA	NA	NA
gtdb_bac_meta-ssu_silva_taxonomy	Pseudomonas sp. LPH1	Bacteria	Proteobacteria	Gammaproteobacteria	Pseudomonadales	Pseudomonadaceae	Pseudomonas	Pseudomonas sp. LPH1	NA	NA	NA
gtdb_bac_meta-ssu_silva_taxonomy	Hydrogenophaga sp. PBC	Bacteria	Proteobacteria	Gammaproteobacteria	Burkholderiales	Comamonadaceae	Hydrogenophaga	Hydrogenophaga sp. PBC	NA	NA	NA
gtdb_bac_meta-ncbi_taxonomy	Clostridium estertheticum	Bacteria	Firmicutes	Clostridia	Eubacteriales	Clostridiaceae	Clostridium	Clostridium estertheticum	NA	NA	NA
gtdb_ar_meta-ncbi_taxonomy	Methanosarcina horonobensis	Archaea	Euryarchaeota	Methanomicrobia	Methanosarcinales	Methanosarcinaceae	Methanosarcina	Methanosarcina horonobensis	NA	NA	NA
gtdb_bac_meta-ssu_silva_taxonomy	Acinetobacter sp. TTH0-4	Bacteria	Proteobacteria	Gammaproteobacteria	Pseudomonadales	Moraxellaceae	Acinetobacter	Acinetobacter sp. TTH0-4	NA	NA	NA
microbe-directory	Streptomyces clavuligerus	Bacteria	Actinobacteria	Actinobacteria	Actinomycetales	Streptomycetaceae	Streptomyces	Streptomyces clavuligerus	0	0	NA
gtdb_bac_meta-ncbi_taxonomy	Paracoccus jeotgali	Bacteria	Proteobacteria	Alphaproteobacteria	Rhodobacterales	Rhodobacteraceae	Paracoccus	Paracoccus jeotgali	NA	NA	NA
gtdb_bac_meta-ncbi_taxonomy	Micropruina glycogenica	Bacteria	Actinobacteria	Actinomycetia	Propionibacteriales	Nocardioidaceae	Micropruina	Micropruina glycogenica	NA	NA	NA
gtdb_bac_meta-ssu_silva_taxonomy	Mycobacterium sp. YC-RL4	Bacteria	Actinobacteria	Actinomycetia	Corynebacteriales	Mycobacteriaceae	Mycobacterium	Mycobacterium sp. YC-RL4	NA	NA	NA
gtdb_bac_meta-ncbi_taxonomy	Youhaiella tibetensis	Bacteria	Proteobacteria	Alphaproteobacteria	Hyphomicrobiales	Devosiaceae	Youhaiella	Youhaiella tibetensis	NA	NA	NA
microbe-directory	Chitinophaga pinensis	Bacteria	Bacteroidetes	Sphingobacteriia	Sphingobacteriales	Sphingobacteriales noname	Chitinophaga	Chitinophaga pinensis	0	0	NA
microbe-directory	Marichromatium purpuratum	Bacteria	Proteobacteria	Gammaproteobacteria	Chromatiales	Chromatiaceae	Marichromatium	Marichromatium purpuratum	NA	NA	NA
gtdb_bac_meta-ncbi_taxonomy	Pseudomonas knackmussii	Bacteria	Proteobacteria	Gammaproteobacteria	Pseudomonadales	Pseudomonadaceae	Pseudomonas	Pseudomonas knackmussii	NA	NA	NA
gtdb_bac_meta-ssu_silva_taxonomy	Brucella sp. 09RB8910	Bacteria	Proteobacteria	Alphaproteobacteria	Rhizobiales	Rhizobiaceae	Brucella	Brucella sp. 09RB8910	NA	NA	NA
microbe-directory	Mycoplasma mycoides	Bacteria	Tenericutes	Mollicutes	Mycoplasmatales	Mycoplasmataceae	Mycoplasma	Mycoplasma mycoides	1	0	1
microbe-directory	Nocardia farcinica	Bacteria	Actinobacteria	Actinobacteria	Actinomycetales	Nocardiaceae	Nocardia	Nocardia farcinica	NA	0	NA
microbe-directory	Shewanella benthica	Bacteria	Proteobacteria	Gammaproteobacteria	Alteromonadales	Shewanellaceae	Shewanella	Shewanella benthica	NA	NA	NA
gtdb_bac_meta-ssu_silva_taxonomy	Orbus sp. IPMB12	Bacteria	Proteobacteria	Gammaproteobacteria	Enterobacterales	Orbaceae	Gilliamella	Orbus sp. IPMB12	NA	NA	NA
gtdb_bac_meta-ssu_silva_taxonomy	Alloactinosynnema sp. L-07	Bacteria	Actinobacteria	Actinomycetia	Pseudonocardiales	Pseudonocardiaceae	Alloactinosynnema	Alloactinosynnema sp. L-07	NA	NA	NA
gtdb_bac_meta-ncbi_taxonomy	Pantoea rwandensis	Bacteria	Proteobacteria	Gammaproteobacteria	Enterobacterales	Erwiniaceae	Pantoea	Pantoea rwandensis	NA	NA	NA
gtdb_bac_meta-ncbi_taxonomy	Saccharothrix syringae	Bacteria	Actinobacteria	Actinomycetia	Pseudonocardiales	Pseudonocardiaceae	Saccharothrix	Saccharothrix syringae	NA	NA	NA
microbe-directory	Cyanobacterium aponinum	Bacteria	Cyanobacteria	Cyanobacteria noname	Chroococcales	Chroococcales noname	Cyanobacterium	Cyanobacterium aponinum	0	0	NA
gtdb_bac_meta-ssu_silva_taxonomy	Pseudomonas sp. NC02	Bacteria	Proteobacteria	Gammaproteobacteria	Pseudomonadales	Pseudomonadaceae	Pseudomonas	Pseudomonas sp. NC02	NA	NA	NA
gtdb_ar_meta-ncbi_taxonomy	Candidatus Nitrosopelagicus brevis	Archaea	Thaumarchaeota				Candidatus Nitrosopelagicus	Candidatus Nitrosopelagicus brevis	NA	NA	NA
microbe-directory	Brachyspira intermedia	Bacteria	Spirochaetes	Spirochaetia	Spirochaetales	Brachyspiraceae	Brachyspira	Brachyspira intermedia	1	0	1
gtdb_bac_meta-ncbi_taxonomy	Collimonas arenae	Bacteria	Proteobacteria	Betaproteobacteria	Burkholderiales	Oxalobacteraceae	Collimonas	Collimonas arenae	NA	NA	NA
gtdb_bac_meta-ncbi_taxonomy	Archangium gephyra	Bacteria	Proteobacteria	Deltaproteobacteria	Myxococcales	Archangiaceae	Archangium	Archangium gephyra	NA	NA	NA
gtdb_bac_meta-ncbi_taxonomy	Sphingopyxis macrogoltabida	Bacteria	Proteobacteria	Alphaproteobacteria	Sphingomonadales	Sphingomonadaceae	Sphingopyxis	Sphingopyxis macrogoltabida	NA	NA	NA
microbe-directory	Methanosarcina barkeri	Archaea	Euryarchaeota	Methanomicrobia	Methanosarcinales	Methanosarcinaceae	Methanosarcina	Methanosarcina barkeri	0	0	NA
gtdb_bac_meta-ssu_silva_taxonomy	Serratia sp. FGI94	Bacteria	Proteobacteria	Gammaproteobacteria	Enterobacterales	Yersiniaceae	Serratia	Serratia sp. FGI94	NA	NA	NA
gtdb_bac_meta-ncbi_taxonomy	Mycolicibacterium phlei	Bacteria	Actinobacteria	Actinomycetia	Corynebacteriales	Mycobacteriaceae	Mycolicibacterium	Mycolicibacterium phlei	NA	NA	NA
gtdb_bac_meta-ssu_silva_taxonomy	Erythrobacter sp. KY5	Bacteria	Proteobacteria	Alphaproteobacteria	Sphingomonadales	Sphingomonadaceae	Erythrobacter	Erythrobacter sp. KY5	NA	NA	NA
gtdb_bac_meta-ncbi_taxonomy	Candidatus Enterovibrio luxaltus	Bacteria	Proteobacteria	Gammaproteobacteria	Vibrionales	Vibrionaceae	Enterovibrio	Candidatus Enterovibrio luxaltus	NA	NA	NA
gtdb_bac_meta-ncbi_taxonomy	Kocuria turfanensis	Bacteria	Actinobacteria	Actinomycetia	Micrococcales	Micrococcaceae	Kocuria	Kocuria turfanensis	NA	NA	NA
gtdb_bac_meta-ncbi_taxonomy	Aminobacter aminovorans	Bacteria	Proteobacteria	Alphaproteobacteria	Hyphomicrobiales	Phyllobacteriaceae	Aminobacter	Aminobacter aminovorans	NA	NA	NA
microbe-directory	Cellulomonas flavigena	Bacteria	Actinobacteria	Actinobacteria	Actinomycetales	Cellulomonadaceae	Cellulomonas	Cellulomonas flavigena	0	0	NA
microbe-directory	Staphylococcus lugdunensis	Bacteria	Firmicutes	Bacilli	Bacillales	Staphylococcaceae	Staphylococcus	Staphylococcus lugdunensis	NA	0	NA
gtdb_bac_meta-ssu_silva_taxonomy	Moraxellaceae bacterium HYN0046	Bacteria	Proteobacteria	Gammaproteobacteria	Pseudomonadales	Moraxellaceae	Alkanindiges	Moraxellaceae bacterium HYN0046	NA	NA	NA
gtdb_bac_meta-ncbi_taxonomy	Dehalogenimonas formicexedens	Bacteria	Chloroflexi	Dehalococcoidia			Dehalogenimonas	Dehalogenimonas formicexedens	NA	NA	NA
gtdb_bac_meta-ncbi_taxonomy	Swingsia samuiensis	Bacteria	Proteobacteria	Alphaproteobacteria	Rhodospirillales	Acetobacteraceae	Swingsia	Swingsia samuiensis	NA	NA	NA
gtdb_bac_meta-ncbi_taxonomy	Acidipropionibacterium jensenii	Bacteria	Actinobacteria	Actinomycetia	Propionibacteriales	Propionibacteriaceae	Acidipropionibacterium	Acidipropionibacterium jensenii	NA	NA	NA
microbe-directory	Halobacteroides halobius	Bacteria	Firmicutes	Clostridia	Halanaerobiales	Halobacteroidaceae	Halobacteroides	Halobacteroides halobius	NA	NA	NA
gtdb_bac_meta-ncbi_taxonomy	Rhodococcus hoagii	Bacteria	Actinobacteria	Actinomycetia	Corynebacteriales	Nocardiaceae	Rhodococcus	Rhodococcus hoagii	NA	NA	NA
gtdb_bac_meta-ncbi_taxonomy	Aminipila butyrica	Bacteria	Firmicutes	Clostridia	Eubacteriales		Aminipila	Aminipila butyrica	NA	NA	NA
gtdb_bac_meta-ncbi_taxonomy	Murdochiella vaginalis	Bacteria	Firmicutes	Tissierellia	Tissierellales	Peptoniphilaceae	Murdochiella	Murdochiella vaginalis	NA	NA	NA
gtdb_bac_meta-ssu_silva_taxonomy	Streptomyces sp. CLI2509	Bacteria	Actinobacteria	Actinomycetia	Streptomycetales	Streptomycetaceae	Streptomyces	Streptomyces sp. CLI2509	NA	NA	NA
gtdb_bac_meta-ncbi_taxonomy	Chania multitudinisentens	Bacteria	Proteobacteria	Gammaproteobacteria	Enterobacterales	Yersiniaceae	Chania	Chania multitudinisentens	NA	NA	NA
gtdb_bac_meta-ncbi_taxonomy	Gemmatimonas phototrophica	Bacteria	Gemmatimonadetes	Gemmatimonadetes	Gemmatimonadales	Gemmatimonadaceae	Gemmatimonas	Gemmatimonas phototrophica	NA	NA	NA
gtdb_bac_meta-ncbi_taxonomy	Sulfuritalea hydrogenivorans	Bacteria	Proteobacteria	Betaproteobacteria	Nitrosomonadales	Sterolibacteriaceae	Sulfuritalea	Sulfuritalea hydrogenivorans	NA	NA	NA
microbe-directory	Thermodesulfatator indicus	Bacteria	Thermodesulfobacteria	Thermodesulfobacteria	Thermodesulfobacteriales	Thermodesulfobacteriaceae	Thermodesulfatator	Thermodesulfatator indicus	0	0	NA
gtdb_bac_meta-ssu_silva_taxonomy	Streptomyces sp. Go-475	Bacteria	Actinobacteria	Actinomycetia	Streptomycetales	Streptomycetaceae	Streptomyces	Streptomyces sp. Go-475	NA	NA	NA
gtdb_bac_meta-ssu_silva_taxonomy	Rhizobium sp. 11515TR	Bacteria	Proteobacteria	Alphaproteobacteria	Rhizobiales	Rhizobiaceae	Allorhizobium-Neorhizobium-Pararhizobium-Rhizobium	Rhizobium sp. 11515TR	NA	NA	NA
gtdb_bac_meta-ncbi_taxonomy	Kyrpidia spormannii	Bacteria	Firmicutes	Bacilli	Bacillales	Alicyclobacillaceae	Kyrpidia	Kyrpidia spormannii	NA	NA	NA
microbe-directory	Neisseria mucosa	Bacteria	Proteobacteria	Betaproteobacteria	Neisseriales	Neisseriaceae	Neisseria	Neisseria mucosa	0	0	NA
microbe-directory	Roseburia hominis	Bacteria	Firmicutes	Clostridia	Clostridiales	Lachnospiraceae	Roseburia	Roseburia hominis	0	0	NA
microbe-directory	Helicobacter cinaedi	Bacteria	Proteobacteria	Epsilonproteobacteria	Campylobacterales	Helicobacteraceae	Helicobacter	Helicobacter cinaedi	1	NA	1
microbe-directory	Caldanaerobacter subterraneus	Bacteria	Firmicutes	Clostridia	Thermoanaerobacterales	Thermoanaerobacteraceae	Caldanaerobacter	Caldanaerobacter subterraneus	NA	NA	NA
microbe-directory	Acetobacterium woodii	Bacteria	Firmicutes	Clostridia	Clostridiales	Eubacteriaceae	Acetobacterium	Acetobacterium woodii	0	NA	NA
gtdb_bac_meta-ncbi_taxonomy	Planktothrix agardhii	Bacteria	Cyanobacteria		Oscillatoriales	Microcoleaceae	Planktothrix	Planktothrix agardhii	NA	NA	NA
gtdb_bac_meta-ncbi_taxonomy	Rhodococcus coprophilus	Bacteria	Actinobacteria	Actinomycetia	Corynebacteriales	Nocardiaceae	Rhodococcus	Rhodococcus coprophilus	NA	NA	NA
microbe-directory	Acinetobacter ursingii	Bacteria	Proteobacteria	Gammaproteobacteria	Pseudomonadales	Moraxellaceae	Acinetobacter	Acinetobacter ursingii	NA	NA	NA
microbe-directory	Planococcus halocryophilus	Bacteria	Firmicutes	Bacilli	Bacillales	Planococcaceae	Planococcus	Planococcus halocryophilus	0	0	NA
microbe-directory	Borrelia crocidurae	Bacteria	Spirochaetes	Spirochaetia	Spirochaetales	Spirochaetaceae	Borrelia	Borrelia crocidurae	NA	0	NA
gtdb_bac_meta-lsu_silva_23s_taxonomy	Rivularia sp. PCC 7116	Bacteria	Cyanobacteria	Cyanobacteriia	Cyanobacteriales	Nostocaceae	Rivularia PCC-7116	Rivularia sp. PCC 7116	NA	NA	NA
microbe-directory	Bermanella marisrubri	Bacteria	Proteobacteria	Gammaproteobacteria	Oceanospirillales	Oceanospirillaceae	Bermanella	Bermanella marisrubri	NA	NA	NA
gtdb_bac_meta-ncbi_taxonomy	Mycolicibacterium confluentis	Bacteria	Actinobacteria	Actinomycetia	Corynebacteriales	Mycobacteriaceae	Mycolicibacterium	Mycolicibacterium confluentis	NA	NA	NA
gtdb_bac_meta-lsu_silva_23s_taxonomy	Burkholderia sp. PAMC 26561	Bacteria	Proteobacteria	Gammaproteobacteria	Burkholderiales	Burkholderiaceae	Burkholderia-Caballeronia-Paraburkholderia	Burkholderia sp. PAMC 26561	NA	NA	NA
gtdb_bac_meta-ncbi_taxonomy	Polynucleobacter duraquae	Bacteria	Proteobacteria	Betaproteobacteria	Burkholderiales	Burkholderiaceae	Polynucleobacter	Polynucleobacter duraquae	NA	NA	NA
gtdb_bac_meta-ncbi_taxonomy	Pseudomonas xanthomarina	Bacteria	Proteobacteria	Gammaproteobacteria	Pseudomonadales	Pseudomonadaceae	Pseudomonas	Pseudomonas xanthomarina	NA	NA	NA
gtdb_bac_meta-ncbi_taxonomy	Gloeomargarita lithophora	Bacteria	Cyanobacteria		Gloeoemargaritales	Gloeomargaritaceae	Gloeomargarita	Gloeomargarita lithophora	NA	NA	NA
microbe-directory	Corynebacterium nuruki	Bacteria	Actinobacteria	Actinobacteria	Actinomycetales	Corynebacteriaceae	Corynebacterium	Corynebacterium nuruki	0	0	NA
microbe-directory	Halomicrobium mukohataei	Archaea	Euryarchaeota	Halobacteria	Halobacteriales	Halobacteriaceae	Halomicrobium	Halomicrobium mukohataei	0	0	NA
gtdb_bac_meta-ncbi_taxonomy	Rathayibacter iranicus	Bacteria	Actinobacteria	Actinomycetia	Micrococcales	Microbacteriaceae	Rathayibacter	Rathayibacter iranicus	NA	NA	NA
gtdb_bac_meta-ncbi_taxonomy	Clostridioides difficile	Bacteria	Firmicutes	Clostridia	Eubacteriales	Peptostreptococcaceae	Clostridioides	Clostridioides difficile	NA	NA	NA
gtdb_bac_meta-ncbi_taxonomy	Cutibacterium avidum	Bacteria	Actinobacteria	Actinomycetia	Propionibacteriales	Propionibacteriaceae	Cutibacterium	Cutibacterium avidum	NA	NA	NA
gtdb_bac_meta-ncbi_taxonomy	Candidatus Coxiella mudrowiae	Bacteria	Proteobacteria	Gammaproteobacteria	Legionellales	Coxiellaceae	Coxiella	Candidatus Coxiella mudrowiae	NA	NA	NA
gtdb_bac_meta-ncbi_taxonomy	Pseudomonas versuta	Bacteria	Proteobacteria	Gammaproteobacteria	Pseudomonadales	Pseudomonadaceae	Pseudomonas	Pseudomonas versuta	NA	NA	NA
gtdb_bac_meta-ncbi_taxonomy	Hoyosella subflava	Bacteria	Actinobacteria	Actinomycetia	Corynebacteriales	Mycobacteriaceae	Hoyosella	Hoyosella subflava	NA	NA	NA
gtdb_bac_meta-ncbi_taxonomy	Candidatus Babela massiliensis	Bacteria		Candidatus Babeliae	Candidatus Babeliales	Candidatus Babeliaceae	Candidatus Babela	Candidatus Babela massiliensis	NA	NA	NA
microbe-directory	Sphingobium japonicum	Bacteria	Proteobacteria	Alphaproteobacteria	Sphingomonadales	Sphingomonadaceae	Sphingobium	Sphingobium japonicum	0	NA	NA
microbe-directory	Echinicola vietnamensis	Bacteria	Bacteroidetes	Cytophagia	Cytophagales	Cyclobacteriaceae	Echinicola	Echinicola vietnamensis	NA	NA	NA
gtdb_bac_meta-ssu_silva_taxonomy	Opitutus sp. GAS368	Bacteria	Verrucomicrobia	Opitutae	Opitutales	Opitutaceae	Lacunisphaera	Opitutus sp. GAS368	NA	NA	NA
microbe-directory	Agrobacterium vitis	Bacteria	Proteobacteria	Alphaproteobacteria	Rhizobiales	Rhizobiaceae	Agrobacterium	Agrobacterium vitis	NA	1	2
gtdb_bac_meta-ssu_silva_taxonomy	Mitsuaria sp. 7	Bacteria	Proteobacteria	Gammaproteobacteria	Burkholderiales	Comamonadaceae	Mitsuaria sp. 7		NA	NA	NA
gtdb_bac_meta-ncbi_taxonomy	Planococcus maritimus	Bacteria	Firmicutes	Bacilli	Bacillales	Planococcaceae	Planococcus	Planococcus maritimus	NA	NA	NA
gtdb_bac_meta-ncbi_taxonomy	Pseudarthrobacter phenanthrenivorans	Bacteria	Actinobacteria	Actinomycetia	Micrococcales	Micrococcaceae	Pseudarthrobacter	Pseudarthrobacter phenanthrenivorans	NA	NA	NA
gtdb_bac_meta-ncbi_taxonomy	Mycobacteroides salmoniphilum	Bacteria	Actinobacteria	Actinomycetia	Corynebacteriales	Mycobacteriaceae	Mycobacteroides	Mycobacteroides salmoniphilum	NA	NA	NA
gtdb_bac_meta-ncbi_taxonomy	Bacillus weihaiensis	Bacteria	Firmicutes	Bacilli	Bacillales	Bacillaceae	Bacillus	Bacillus weihaiensis	NA	NA	NA
gtdb_bac_meta-ssu_silva_taxonomy	Altererythrobacter dongtanensis	Bacteria	Proteobacteria	Alphaproteobacteria	Sphingomonadales	Sphingomonadaceae	Altererythrobacter	Altererythrobacter dongtanensis	NA	NA	NA
gtdb_bac_meta-ssu_silva_taxonomy	Sphingopyxis sp. EG6	Bacteria	Proteobacteria	Alphaproteobacteria	Sphingomonadales	Sphingomonadaceae	Sphingopyxis	Sphingopyxis sp. EG6	NA	NA	NA
microbe-directory	Megavirus chiliensis	Viruses	Viruses noname	Viruses noname	Viruses noname	Mimiviridae	Mimiviridae noname	Megavirus chiliensis	1	1	3
gtdb_bac_meta-ssu_silva_taxonomy	Catenovulum sp. CCB-QB4	Bacteria	Proteobacteria	Gammaproteobacteria	Enterobacterales	Alteromonadaceae	uncultured	Catenovulum sp. CCB-QB4	NA	NA	NA
gtdb_bac_meta-ncbi_taxonomy	Glutamicibacter arilaitensis	Bacteria	Actinobacteria	Actinomycetia	Micrococcales	Micrococcaceae	Glutamicibacter	Glutamicibacter arilaitensis	NA	NA	NA
microbe-directory	Streptomyces viridosporus	Bacteria	Actinobacteria	Actinobacteria	Actinomycetales	Streptomycetaceae	Streptomyces	Streptomyces viridosporus	NA	0	NA
gtdb_bac_meta-ncbi_taxonomy	[Clostridium] innocuum	Bacteria	Firmicutes	Erysipelotrichia	Erysipelotrichales	Erysipelotrichaceae	Erysipelatoclostridium	[Clostridium] innocuum	NA	NA	NA
gtdb_bac_meta-ncbi_taxonomy	Komagataeibacter saccharivorans	Bacteria	Proteobacteria	Alphaproteobacteria	Rhodospirillales	Acetobacteraceae	Komagataeibacter	Komagataeibacter saccharivorans	NA	NA	NA
microbe-directory	Leuconostoc mesenteroides	Bacteria	Firmicutes	Bacilli	Lactobacillales	Leuconostocaceae	Leuconostoc	Leuconostoc mesenteroides	1	NA	1
gtdb_bac_meta-ncbi_taxonomy	Streptomyces fungicidicus	Bacteria	Actinobacteria	Actinomycetia	Streptomycetales	Streptomycetaceae	Streptomyces	Streptomyces fungicidicus	NA	NA	NA
microbe-directory	Staphylococcus xylosus	Bacteria	Firmicutes	Bacilli	Bacillales	Staphylococcaceae	Staphylococcus	Staphylococcus xylosus	0	0	NA
gtdb_bac_meta-ncbi_taxonomy	Streptomyces qinzhouensis	Bacteria	Actinobacteria	Actinomycetia	Streptomycetales	Streptomycetaceae	Streptomyces	Streptomyces qinzhouensis	NA	NA	NA
gtdb_bac_meta-ssu_silva_taxonomy	Fibrella sp. ES10-3-2-2	Bacteria	Bacteroidetes	Cytophagia	Cytophagales	Spirosomaceae	Fibrella	Fibrella sp. ES10-3-2-2	NA	NA	NA
microbe-directory	Ignavibacterium album	Bacteria	Ignavibacteriae	Ignavibacteria	Ignavibacteriales	Ignavibacteriaceae	Ignavibacterium	Ignavibacterium album	0	0	NA
gtdb_bac_meta-ncbi_taxonomy	Pseudomonas taetrolens	Bacteria	Proteobacteria	Gammaproteobacteria	Pseudomonadales	Pseudomonadaceae	Pseudomonas	Pseudomonas taetrolens	NA	NA	NA
gtdb_bac_meta-ncbi_taxonomy	Citrobacter amalonaticus	Bacteria	Proteobacteria	Gammaproteobacteria	Enterobacterales	Enterobacteriaceae	Citrobacter	Citrobacter amalonaticus	NA	NA	NA
gtdb_bac_meta-ncbi_taxonomy	Kocuria indica	Bacteria	Actinobacteria	Actinomycetia	Micrococcales	Micrococcaceae	Kocuria	Kocuria indica	NA	NA	NA
gtdb_bac_meta-ssu_silva_taxonomy	Pseudoalteromonas sp. A25	Bacteria	Proteobacteria	Gammaproteobacteria	Enterobacterales	Pseudoalteromonadaceae	Pseudoalteromonas	Pseudoalteromonas sp. A25	NA	NA	NA
microbe-directory	Flexistipes sinusarabici	Bacteria	Deferribacteres	Deferribacteres	Deferribacterales	Deferribacteraceae	Flexistipes	Flexistipes sinusarabici	0	0	NA
microbe-directory	Pelobacter propionicus	Bacteria	Proteobacteria	Deltaproteobacteria	Desulfuromonadales	Pelobacteraceae	Pelobacter	Pelobacter propionicus	0	0	NA
gtdb_bac_meta-ncbi_taxonomy	Pauljensenia hongkongensis	Bacteria	Actinobacteria	Actinobacteria	Actinomycetales	Actinomycetaceae	Pauljensenia	Pauljensenia hongkongensis	NA	NA	NA
gtdb_bac_meta-ncbi_taxonomy	Novosphingobium resinovorum	Bacteria	Proteobacteria	Alphaproteobacteria	Sphingomonadales	Sphingomonadaceae	Novosphingobium	Novosphingobium resinovorum	NA	NA	NA
gtdb_bac_meta-ncbi_taxonomy	Enterobacter soli	Bacteria	Proteobacteria	Gammaproteobacteria	Enterobacterales	Enterobacteriaceae	Enterobacter	Enterobacter soli	NA	NA	NA
gtdb_bac_meta-ncbi_taxonomy	Flavobacterium sediminis	Bacteria	Bacteroidetes	Flavobacteriia	Flavobacteriales	Flavobacteriaceae	Flavobacterium	Flavobacterium sediminis	NA	NA	NA
gtdb_bac_meta-ncbi_taxonomy	Cupriavidus pauculus	Bacteria	Proteobacteria	Betaproteobacteria	Burkholderiales	Burkholderiaceae	Cupriavidus	Cupriavidus pauculus	NA	NA	NA
gtdb_bac_meta-ssu_silva_taxonomy	Anaeromyxobacter sp. K	Bacteria	Proteobacteria	Deltaproteobacteria	Myxococcales	Anaeromyxobacteraceae	Anaeromyxobacter	Anaeromyxobacter sp. K	NA	NA	NA
gtdb_bac_meta-ncbi_taxonomy	Thioalkalivibrio paradoxus	Bacteria	Proteobacteria	Gammaproteobacteria	Chromatiales	Ectothiorhodospiraceae	Thioalkalivibrio	Thioalkalivibrio paradoxus	NA	NA	NA
gtdb_bac_meta-ncbi_taxonomy	Streptomyces lydicus	Bacteria	Actinobacteria	Actinomycetia	Streptomycetales	Streptomycetaceae	Streptomyces	Streptomyces lydicus	NA	NA	NA
gtdb_bac_meta-ncbi_taxonomy	Pseudomonas asplenii	Bacteria	Proteobacteria	Gammaproteobacteria	Pseudomonadales	Pseudomonadaceae	Pseudomonas	Pseudomonas asplenii	NA	NA	NA
gtdb_bac_meta-ncbi_taxonomy	Pseudomonas guangdongensis	Bacteria	Proteobacteria	Gammaproteobacteria	Pseudomonadales	Pseudomonadaceae	Pseudomonas	Pseudomonas guangdongensis	NA	NA	NA
gtdb_bac_meta-ssu_gg_taxonomy	Dolichospermum flos-aquae	Bacteria	Cyanobacteria	Nostocophycideae	Nostocales	Nostocaceae	Dolichospermum	flos-aquae	NA	NA	NA
gtdb_bac_meta-ssu_silva_taxonomy	Exiguobacterium sp. AT1b	Bacteria	Firmicutes	Bacilli	Exiguobacterales	Exiguobacteraceae	Exiguobacterium	Exiguobacterium sp. AT1b	NA	NA	NA
gtdb_bac_meta-ncbi_taxonomy	Corallococcus macrosporus	Bacteria	Proteobacteria	Deltaproteobacteria	Myxococcales	Myxococcaceae	Corallococcus	Corallococcus macrosporus	NA	NA	NA
gtdb_bac_meta-ncbi_taxonomy	Acidithiobacillus ferridurans	Bacteria	Proteobacteria	Acidithiobacillia	Acidithiobacillales	Acidithiobacillaceae	Acidithiobacillus	Acidithiobacillus ferridurans	NA	NA	NA
gtdb_bac_meta-ncbi_taxonomy	Halomonas campaniensis	Bacteria	Proteobacteria	Gammaproteobacteria	Oceanospirillales	Halomonadaceae	Halomonas	Halomonas campaniensis	NA	NA	NA
gtdb_bac_meta-ncbi_taxonomy	Acinetobacter dispersus	Bacteria	Proteobacteria	Gammaproteobacteria	Pseudomonadales	Moraxellaceae	Acinetobacter	Acinetobacter dispersus	NA	NA	NA
gtdb_bac_meta-ncbi_taxonomy	Amycolatopsis keratiniphila	Bacteria	Actinobacteria	Actinomycetia	Pseudonocardiales	Pseudonocardiaceae	Amycolatopsis	Amycolatopsis keratiniphila	NA	NA	NA
gtdb_bac_meta-ncbi_taxonomy	Mycobacterium florentinum	Bacteria	Actinobacteria	Actinomycetia	Corynebacteriales	Mycobacteriaceae	Mycobacterium	Mycobacterium florentinum	NA	NA	NA
gtdb_bac_meta-ncbi_taxonomy	Ensifer alkalisoli	Bacteria	Proteobacteria	Alphaproteobacteria	Hyphomicrobiales	Rhizobiaceae	Ensifer	Ensifer alkalisoli	NA	NA	NA
gtdb_bac_meta-ncbi_taxonomy	Streptomyces spectabilis	Bacteria	Actinobacteria	Actinomycetia	Streptomycetales	Streptomycetaceae	Streptomyces	Streptomyces spectabilis	NA	NA	NA
gtdb_bac_meta-ncbi_taxonomy	[Pasteurella] aerogenes	Bacteria	Proteobacteria	Gammaproteobacteria	Pasteurellales	Pasteurellaceae		[Pasteurella] aerogenes	NA	NA	NA
gtdb_bac_meta-ncbi_taxonomy	Streptomyces coeruleorubidus	Bacteria	Actinobacteria	Actinomycetia	Streptomycetales	Streptomycetaceae	Streptomyces	Streptomyces coeruleorubidus	NA	NA	NA
gtdb_bac_meta-ncbi_taxonomy	Paenibacillus psychroresistens	Bacteria	Firmicutes	Bacilli	Bacillales	Paenibacillaceae	Paenibacillus	Paenibacillus psychroresistens	NA	NA	NA
microbe-directory	Vibrio mimicus	Bacteria	Proteobacteria	Gammaproteobacteria	Vibrionales	Vibrionaceae	Vibrio	Vibrio mimicus	1	0	1
gtdb_bac_meta-ssu_silva_taxonomy	Sphingopyxis sp. 113P3	Bacteria	Proteobacteria	Alphaproteobacteria	Sphingomonadales	Sphingomonadaceae	Sphingopyxis	Sphingopyxis sp. 113P3	NA	NA	NA
microbe-directory	Brevibacillus laterosporus	Bacteria	Firmicutes	Bacilli	Bacillales	Paenibacillaceae	Brevibacillus	Brevibacillus laterosporus	NA	NA	NA
gtdb_bac_meta-ncbi_taxonomy	Parasaccharibacter apium	Bacteria	Proteobacteria	Alphaproteobacteria	Rhodospirillales	Acetobacteraceae	Parasaccharibacter	Parasaccharibacter apium	NA	NA	NA
gtdb_bac_meta-ncbi_taxonomy	Magnetospirillum gryphiswaldense	Bacteria	Proteobacteria	Alphaproteobacteria	Rhodospirillales	Rhodospirillaceae	Magnetospirillum	Magnetospirillum gryphiswaldense	NA	NA	NA
gtdb_bac_meta-ncbi_taxonomy	Pandoraea thiooxydans	Bacteria	Proteobacteria	Betaproteobacteria	Burkholderiales	Burkholderiaceae	Pandoraea	Pandoraea thiooxydans	NA	NA	NA
gtdb_bac_meta-ncbi_taxonomy	Pandoraea fibrosis	Bacteria	Proteobacteria	Betaproteobacteria	Burkholderiales	Burkholderiaceae	Pandoraea	Pandoraea fibrosis	NA	NA	NA
gtdb_bac_meta-ncbi_taxonomy	Bacteriovorax stolpii	Bacteria	Proteobacteria	Oligoflexia	Bacteriovoracales	Bacteriovoracaceae	Bacteriovorax	Bacteriovorax stolpii	NA	NA	NA
gtdb_bac_meta-ncbi_taxonomy	Mycobacteroides chelonae	Bacteria	Actinobacteria	Actinomycetia	Corynebacteriales	Mycobacteriaceae	Mycobacteroides	Mycobacteroides chelonae	NA	NA	NA
gtdb_bac_meta-ncbi_taxonomy	Sphingopyxis fribergensis	Bacteria	Proteobacteria	Alphaproteobacteria	Sphingomonadales	Sphingomonadaceae	Sphingopyxis	Sphingopyxis fribergensis	NA	NA	NA
microbe-directory	Acinetobacter venetianus	Bacteria	Proteobacteria	Gammaproteobacteria	Pseudomonadales	Moraxellaceae	Acinetobacter	Acinetobacter venetianus	NA	NA	NA
gtdb_bac_meta-ssu_silva_taxonomy	Bacillus jeotgali	Bacteria	Firmicutes	Bacilli	Bacillales	Bacillaceae	Bacillus	Bacillus jeotgali	NA	NA	NA
gtdb_bac_meta-ncbi_taxonomy	Pseudoclostridium thermosuccinogenes	Bacteria	Firmicutes	Clostridia	Eubacteriales	Oscillospiraceae	Pseudoclostridium	Pseudoclostridium thermosuccinogenes	NA	NA	NA
gtdb_bac_meta-ssu_silva_taxonomy	Lysobacter sp. TY2-98	Bacteria	Proteobacteria	Gammaproteobacteria	Xanthomonadales	Xanthomonadaceae	Lysobacter	Lysobacter sp. TY2-98	NA	NA	NA
gtdb_bac_meta-ssu_silva_taxonomy	Nostoc sp. CENA543	Bacteria	Cyanobacteria	Cyanobacteriia	Cyanobacteriales	Nostocaceae	Nostoc PCC-8976	Nostoc sp. CENA543	NA	NA	NA
gtdb_bac_meta-ncbi_taxonomy	Micromonospora inositola	Bacteria	Actinobacteria	Actinomycetia	Micromonosporales	Micromonosporaceae	Micromonospora	Micromonospora inositola	NA	NA	NA
gtdb_bac_meta-ncbi_taxonomy	Micromonospora narathiwatensis	Bacteria	Actinobacteria	Actinomycetia	Micromonosporales	Micromonosporaceae	Micromonospora	Micromonospora narathiwatensis	NA	NA	NA
microbe-directory	Polaromonas naphthalenivorans	Bacteria	Proteobacteria	Betaproteobacteria	Burkholderiales	Comamonadaceae	Polaromonas	Polaromonas naphthalenivorans	0	0	NA
gtdb_bac_meta-ssu_silva_taxonomy	Scytonema sp. HK-05	Bacteria	Cyanobacteria	Cyanobacteriia	Cyanobacteriales	Nostocaceae	uncultured	Scytonema sp. HK-05	NA	NA	NA
gtdb_bac_meta-ncbi_taxonomy	Sinomonas atrocyanea	Bacteria	Actinobacteria	Actinomycetia	Micrococcales	Micrococcaceae	Sinomonas	Sinomonas atrocyanea	NA	NA	NA
gtdb_bac_meta-ssu_silva_taxonomy	Pseudomonas sp. TCU-HL1	Bacteria	Proteobacteria	Gammaproteobacteria	Pseudomonadales	Pseudomonadaceae	Pseudomonas	Pseudomonas sp. TCU-HL1	NA	NA	NA
gtdb_bac_meta-ssu_silva_taxonomy	Listeria sp. PSOL-1	Bacteria	Firmicutes	Bacilli	Lactobacillales	Listeriaceae	Listeria	Listeria sp. PSOL-1	NA	NA	NA
microbe-directory	Microbacterium testaceum	Bacteria	Actinobacteria	Actinobacteria	Actinomycetales	Microbacteriaceae	Microbacterium	Microbacterium testaceum	0	0	NA
gtdb_bac_meta-ssu_silva_taxonomy	Stenotrophomonas sp. WZN-1	Bacteria	Proteobacteria	Gammaproteobacteria	Xanthomonadales	Xanthomonadaceae	Stenotrophomonas	Stenotrophomonas sp. WZN-1	NA	NA	NA
microbe-directory	Cronobacter condimenti	Bacteria	Proteobacteria	Gammaproteobacteria	Enterobacteriales	Enterobacteriaceae	Cronobacter	Cronobacter condimenti	0	0	NA
gtdb_bac_meta-ncbi_taxonomy	Paenibacillus cellulositrophicus	Bacteria	Firmicutes	Bacilli	Bacillales	Paenibacillaceae	Paenibacillus	Paenibacillus cellulositrophicus	NA	NA	NA
gtdb_bac_meta-ssu_silva_taxonomy	Aeromonas sp. CA23	Bacteria	Proteobacteria	Gammaproteobacteria	Enterobacterales	Aeromonadaceae	Aeromonas	Aeromonas sp. CA23	NA	NA	NA
gtdb_bac_meta-ncbi_taxonomy	Microvirgula aerodenitrificans	Bacteria	Proteobacteria	Betaproteobacteria	Neisseriales	Chromobacteriaceae	Microvirgula	Microvirgula aerodenitrificans	NA	NA	NA
microbe-directory	Candidatus Saccharimonas aalborgensis	Bacteria	Candidatus Saccharibacteria	Candidatus Saccharibacteria noname	Candidatus Saccharibacteria noname	Candidatus Saccharibacteria noname	Candidatus Saccharimonas	Candidatus Saccharimonas aalborgensis	NA	NA	NA
gtdb_bac_meta-ncbi_taxonomy	Paenibacillus swuensis	Bacteria	Firmicutes	Bacilli	Bacillales	Paenibacillaceae	Paenibacillus	Paenibacillus swuensis	NA	NA	NA
microbe-directory	Streptomyces cattleya	Bacteria	Actinobacteria	Actinobacteria	Actinomycetales	Streptomycetaceae	Streptomyces	Streptomyces cattleya	0	0	NA
gtdb_bac_meta-ncbi_taxonomy	Candidatus Methylopumilus planktonicus	Bacteria	Proteobacteria	Betaproteobacteria	Nitrosomonadales	Methylophilaceae	Candidatus Methylopumilus	Candidatus Methylopumilus planktonicus	NA	NA	NA
microbe-directory	Halomonas elongata	Bacteria	Proteobacteria	Gammaproteobacteria	Oceanospirillales	Halomonadaceae	Halomonas	Halomonas elongata	0	0	NA
microbe-directory	Akkermansia muciniphila	Bacteria	Verrucomicrobia	Verrucomicrobiae	Verrucomicrobiales	Verrucomicrobiaceae	Akkermansia	Akkermansia muciniphila	0	0	NA
gtdb_bac_meta-ncbi_taxonomy	Pontimonas salivibrio	Bacteria	Actinobacteria	Actinomycetia	Micrococcales	Microbacteriaceae	Pontimonas	Pontimonas salivibrio	NA	NA	NA
microbe-directory	Pseudomonas coronafaciens	Bacteria	Proteobacteria	Gammaproteobacteria	Pseudomonadales	Pseudomonadaceae	Pseudomonas	Pseudomonas coronafaciens	0	1	2
gtdb_bac_meta-ssu_silva_taxonomy	Tessaracoccus sp. T2.5-30	Bacteria	Actinobacteria	Actinomycetia	Propionibacteriales	Propionibacteriaceae	Tessaracoccus	Tessaracoccus sp. T2.5-30	NA	NA	NA
gtdb_bac_meta-ncbi_taxonomy	Gloeothece verrucosa	Bacteria	Cyanobacteria		Chroococcales	Aphanothecaceae	Gloeothece	Gloeothece verrucosa	NA	NA	NA
microbe-directory	Pseudomonas putida	Bacteria	Proteobacteria	Gammaproteobacteria	Pseudomonadales	Pseudomonadaceae	Pseudomonas	Pseudomonas putida	NA	NA	NA
gtdb_bac_meta-ncbi_taxonomy	Candidatus Fonsibacter ubiquis	Bacteria	Proteobacteria	Alphaproteobacteria	Pelagibacterales		Candidatus Fonsibacter	Candidatus Fonsibacter ubiquis	NA	NA	NA
gtdb_bac_meta-ncbi_taxonomy	Ferrovibrio terrae	Bacteria	Proteobacteria	Alphaproteobacteria	Rhodospirillales	Rhodospirillaceae	Ferrovibrio	Ferrovibrio terrae	NA	NA	NA
microbe-directory	Corynebacterium glutamicum	Bacteria	Actinobacteria	Actinobacteria	Actinomycetales	Corynebacteriaceae	Corynebacterium	Corynebacterium glutamicum	0	0	NA
microbe-directory	Vibrio cholerae	Bacteria	Proteobacteria	Gammaproteobacteria	Vibrionales	Vibrionaceae	Vibrio	Vibrio cholerae	0	0	NA
gtdb_bac_meta-ncbi_taxonomy	Paenibacillus durus	Bacteria	Firmicutes	Bacilli	Bacillales	Paenibacillaceae	Paenibacillus	Paenibacillus durus	NA	NA	NA
gtdb_bac_meta-ssu_silva_taxonomy	Synechococcus sp. NIES-970	Bacteria	Cyanobacteria	Cyanobacteriia	Cyanobacteriales	Cyanobacteriaceae	Symphothece PCC-7002	Synechococcus sp. NIES-970	NA	NA	NA
gtdb_bac_meta-ssu_silva_taxonomy	Pseudomonas sp. R2A2	Bacteria	Proteobacteria	Gammaproteobacteria	Pseudomonadales	Pseudomonadaceae	Pseudomonas	Pseudomonas sp. R2A2	NA	NA	NA
gtdb_bac_meta-ncbi_taxonomy	Oblitimonas alkaliphila	Bacteria	Proteobacteria	Gammaproteobacteria	Pseudomonadales	Pseudomonadaceae	Oblitimonas	Oblitimonas alkaliphila	NA	NA	NA
gtdb_bac_meta-ncbi_taxonomy	Cohnella candidum	Bacteria	Firmicutes	Bacilli	Bacillales	Paenibacillaceae	Cohnella	Cohnella candidum	NA	NA	NA
microbe-directory	Pseudomonas alcaligenes	Bacteria	Proteobacteria	Gammaproteobacteria	Pseudomonadales	Pseudomonadaceae	Pseudomonas	Pseudomonas alcaligenes	1	0	1
microbe-directory	Rhodococcus pyridinivorans	Bacteria	Actinobacteria	Actinobacteria	Actinomycetales	Nocardiaceae	Rhodococcus	Rhodococcus pyridinivorans	0	0	NA
microbe-directory	Capnocytophaga canimorsus	Bacteria	Bacteroidetes	Flavobacteriia	Flavobacteriales	Flavobacteriaceae	Capnocytophaga	Capnocytophaga canimorsus	1	0	1
gtdb_bac_meta-ncbi_taxonomy	Sporolactobacillus terrae	Bacteria	Firmicutes	Bacilli	Bacillales	Sporolactobacillaceae	Sporolactobacillus	Sporolactobacillus terrae	NA	NA	NA
gtdb_bac_meta-ssu_silva_taxonomy	Marinilactibacillus sp. 15R	Bacteria	Firmicutes	Bacilli	Lactobacillales	Carnobacteriaceae	Marinilactibacillus	Marinilactibacillus sp. 15R	NA	NA	NA
microbe-directory	Shimwellia blattae	Bacteria	Proteobacteria	Gammaproteobacteria	Enterobacteriales	Enterobacteriaceae	Shimwellia	Shimwellia blattae	0	NA	NA
microbe-directory	Granulicella mallensis	Bacteria	Acidobacteria	Acidobacteriia	Acidobacteriales	Acidobacteriaceae	Granulicella	Granulicella mallensis	0	0	NA
gtdb_bac_meta-ncbi_taxonomy	Pseudomonas asturiensis	Bacteria	Proteobacteria	Gammaproteobacteria	Pseudomonadales	Pseudomonadaceae	Pseudomonas	Pseudomonas asturiensis	NA	NA	NA
gtdb_bac_meta-ncbi_taxonomy	Bifidobacterium coryneforme	Bacteria	Actinobacteria	Actinomycetia	Bifidobacteriales	Bifidobacteriaceae	Bifidobacterium	Bifidobacterium coryneforme	NA	NA	NA
gtdb_bac_meta-ncbi_taxonomy	Flavobacterium haoranii	Bacteria	Bacteroidetes	Flavobacteriia	Flavobacteriales	Flavobacteriaceae	Flavobacterium	Flavobacterium haoranii	NA	NA	NA
microbe-directory	Streptomyces chartreusis	Bacteria	Actinobacteria	Actinobacteria	Actinomycetales	Streptomycetaceae	Streptomyces	Streptomyces chartreusis	0	0	NA
gtdb_bac_meta-ssu_silva_taxonomy	Cyanobium sp. NIES-981	Bacteria	Cyanobacteria	Cyanobacteriia	Synechococcales	Cyanobiaceae	Cyanobium PCC-6307	Cyanobium sp. NIES-981	NA	NA	NA
gtdb_bac_meta-ssu_silva_taxonomy	Breoghania sp. L-A4	Bacteria	Proteobacteria	Alphaproteobacteria	Rhizobiales	Stappiaceae	Breoghania	Breoghania sp. L-A4	NA	NA	NA
microbe-directory	Arcobacter nitrofigilis	Bacteria	Proteobacteria	Epsilonproteobacteria	Campylobacterales	Campylobacteraceae	Arcobacter	Arcobacter nitrofigilis	0	NA	NA
microbe-directory	Gordonibacter pamelaeae	Bacteria	Actinobacteria	Actinobacteria	Coriobacteriales	Coriobacteriaceae	Gordonibacter	Gordonibacter pamelaeae	NA	NA	NA
gtdb_bac_meta-ncbi_taxonomy	Comamonas aquatica	Bacteria	Proteobacteria	Betaproteobacteria	Burkholderiales	Comamonadaceae	Comamonas	Comamonas aquatica	NA	NA	NA
microbe-directory	Deinococcus geothermalis	Bacteria	Deinococcus Thermus	Deinococci	Deinococcales	Deinococcaceae	Deinococcus	Deinococcus geothermalis	0	0	NA
gtdb_bac_meta-ncbi_taxonomy	Saliniradius amylolyticus	Bacteria	Proteobacteria	Gammaproteobacteria	Alteromonadales	Alteromonadaceae	Saliniradius	Saliniradius amylolyticus	NA	NA	NA
gtdb_bac_meta-ssu_silva_taxonomy	Selenomonas sp. oral taxon 126	Bacteria	Firmicutes	Negativicutes	Veillonellales-Selenomonadales	Selenomonadaceae	Selenomonas	Selenomonas sp. oral taxon 126	NA	NA	NA
microbe-directory	Streptomyces xinghaiensis	Bacteria	Actinobacteria	Actinobacteria	Actinomycetales	Streptomycetaceae	Streptomyces	Streptomyces xinghaiensis	NA	0	NA
gtdb_bac_meta-ncbi_taxonomy	Roseobacter ponti	Bacteria	Proteobacteria	Alphaproteobacteria	Rhodobacterales	Roseobacteraceae	Roseobacter	Roseobacter ponti	NA	NA	NA
gtdb_bac_meta-ssu_silva_taxonomy	Rhodococcus sp. MTM3W5.2	Bacteria	Actinobacteria	Actinomycetia	Corynebacteriales	Nocardiaceae	Rhodococcus	Rhodococcus sp. MTM3W5.2	NA	NA	NA
microbe-directory	Staphylococcus aureus	Bacteria	Firmicutes	Bacilli	Bacillales	Staphylococcaceae	Staphylococcus	Staphylococcus aureus	NA	0	NA
gtdb_bac_meta-ssu_silva_taxonomy	Actinomyces sp. 2129	Bacteria	Actinobacteria	Actinobacteria	Actinomycetales	Actinomycetaceae	Actinomyces	Actinomyces sp. 2129	NA	NA	NA
microbe-directory	Leuconostoc lactis	Bacteria	Firmicutes	Bacilli	Lactobacillales	Leuconostocaceae	Leuconostoc	Leuconostoc lactis	NA	NA	NA
gtdb_bac_meta-ncbi_taxonomy	Geoalkalibacter subterraneus	Bacteria	Proteobacteria	Deltaproteobacteria	Desulfuromonadales	Geobacteraceae	Geoalkalibacter	Geoalkalibacter subterraneus	NA	NA	NA
gtdb_bac_meta-ncbi_taxonomy	Streptomyces tirandamycinicus	Bacteria	Actinobacteria	Actinomycetia	Streptomycetales	Streptomycetaceae	Streptomyces	Streptomyces tirandamycinicus	NA	NA	NA
gtdb_bac_meta-ssu_silva_taxonomy	Rufibacter sp. DG31D	Bacteria	Bacteroidetes	Cytophagia	Cytophagales	Hymenobacteraceae	Rufibacter	Rufibacter sp. DG31D	NA	NA	NA
gtdb_bac_meta-ncbi_taxonomy	Olleya aquimaris	Bacteria	Bacteroidetes	Flavobacteriia	Flavobacteriales	Flavobacteriaceae	Olleya	Olleya aquimaris	NA	NA	NA
gtdb_bac_meta-ssu_silva_taxonomy	Pirellula sp. SH-Sr6A	Bacteria	Planctomycetes	Planctomycetia	Pirellulales	Pirellulaceae	Pirellula	Pirellula sp. SH-Sr6A	NA	NA	NA
gtdb_bac_meta-ncbi_taxonomy	Dickeya chrysanthemi	Bacteria	Proteobacteria	Gammaproteobacteria	Enterobacterales	Pectobacteriaceae	Dickeya	Dickeya chrysanthemi	NA	NA	NA
microbe-directory	Persephonella marina	Bacteria	Aquificae	Aquificae	Aquificales	Hydrogenothermaceae	Persephonella	Persephonella marina	0	0	NA
gtdb_bac_meta-ssu_silva_taxonomy	Exiguobacterium sp. U13-1	Bacteria	Firmicutes	Bacilli	Exiguobacterales	Exiguobacteraceae	Exiguobacterium	Exiguobacterium sp. U13-1	NA	NA	NA
gtdb_bac_meta-ssu_silva_taxonomy	Sphingobium sp. SCG-1	Bacteria	Proteobacteria	Alphaproteobacteria	Sphingomonadales	Sphingomonadaceae	Sphingobium	Sphingobium sp. SCG-1	NA	NA	NA
gtdb_bac_meta-ncbi_taxonomy	Niabella ginsenosidivorans	Bacteria	Bacteroidetes	Chitinophagia	Chitinophagales	Chitinophagaceae	Niabella	Niabella ginsenosidivorans	NA	NA	NA
gtdb_bac_meta-ssu_silva_taxonomy	Pseudomonas sp. 31-12	Bacteria	Proteobacteria	Gammaproteobacteria	Pseudomonadales	Pseudomonadaceae	Pseudomonas	Pseudomonas sp. 31-12	NA	NA	NA
gtdb_bac_meta-ssu_silva_taxonomy	Confluentimicrobium sp. EMB200-NS6	Bacteria	Proteobacteria	Alphaproteobacteria	Rhodobacterales	Rhodobacteraceae	Confluentimicrobium	Confluentimicrobium sp. EMB200-NS6	NA	NA	NA
gtdb_bac_meta-ncbi_taxonomy	Legionella israelensis	Bacteria	Proteobacteria	Gammaproteobacteria	Legionellales	Legionellaceae	Legionella	Legionella israelensis	NA	NA	NA
microbe-directory	Kyrpidia tusciae	Bacteria	Firmicutes	Bacilli	Bacillales	Alicyclobacillaceae	Kyrpidia	Kyrpidia tusciae	0	0	NA
gtdb_bac_meta-ncbi_taxonomy	Serratia quinivorans	Bacteria	Proteobacteria	Gammaproteobacteria	Enterobacterales	Yersiniaceae	Serratia	Serratia quinivorans	NA	NA	NA
microbe-directory	Zunongwangia profunda	Bacteria	Bacteroidetes	Flavobacteriia	Flavobacteriales	Flavobacteriaceae	Zunongwangia	Zunongwangia profunda	NA	NA	NA
microbe-directory	Providencia rettgeri	Bacteria	Proteobacteria	Gammaproteobacteria	Enterobacteriales	Enterobacteriaceae	Providencia	Providencia rettgeri	1	0	1
microbe-directory	Halomonas titanicae	Bacteria	Proteobacteria	Gammaproteobacteria	Oceanospirillales	Halomonadaceae	Halomonas	Halomonas titanicae	NA	NA	NA
gtdb_bac_meta-ncbi_taxonomy	Corynebacterium geronticis	Bacteria	Actinobacteria	Actinomycetia	Corynebacteriales	Corynebacteriaceae	Corynebacterium	Corynebacterium geronticis	NA	NA	NA
gtdb_bac_meta-ssu_silva_taxonomy	Yangia sp. CCB-MM3	Bacteria	Proteobacteria	Alphaproteobacteria	Rhodobacterales	Rhodobacteraceae	Yangia	Yangia sp. CCB-MM3	NA	NA	NA
gtdb_bac_meta-ssu_silva_taxonomy	Pelosinus sp. UFO1	Bacteria	Firmicutes	Negativicutes	Veillonellales-Selenomonadales	Sporomusaceae	Pelosinus	Pelosinus sp. UFO1	NA	NA	NA
gtdb_bac_meta-ncbi_taxonomy	Roseimaritima ulvae	Bacteria	Planctomycetes	Planctomycetia	Pirellulales	Pirellulaceae	Roseimaritima	Roseimaritima ulvae	NA	NA	NA
gtdb_ar_meta-ncbi_taxonomy	Thermococcus piezophilus	Archaea	Euryarchaeota	Thermococci	Thermococcales	Thermococcaceae	Thermococcus	Thermococcus piezophilus	NA	NA	NA
microbe-directory	Mesorhizobium opportunistum	Bacteria	Proteobacteria	Alphaproteobacteria	Rhizobiales	Phyllobacteriaceae	Mesorhizobium	Mesorhizobium opportunistum	NA	NA	NA
gtdb_bac_meta-ncbi_taxonomy	Enterococcus thailandicus	Bacteria	Firmicutes	Bacilli	Lactobacillales	Enterococcaceae	Enterococcus	Enterococcus thailandicus	NA	NA	NA
gtdb_bac_meta-ssu_silva_taxonomy	Paraliobacillus sp. X-1125	Bacteria	Firmicutes	Bacilli	Bacillales	Bacillaceae	Paraliobacillus	Paraliobacillus sp. X-1125	NA	NA	NA
microbe-directory	Cronobacter malonaticus	Bacteria	Proteobacteria	Gammaproteobacteria	Enterobacteriales	Enterobacteriaceae	Cronobacter	Cronobacter malonaticus	1	0	1
microbe-directory	Leuconostoc gelidum	Bacteria	Firmicutes	Bacilli	Lactobacillales	Leuconostocaceae	Leuconostoc	Leuconostoc gelidum	NA	NA	NA
gtdb_bac_meta-ncbi_taxonomy	Gynuella sunshinyii	Bacteria	Proteobacteria	Gammaproteobacteria	Oceanospirillales	Saccharospirillaceae	Gynuella	Gynuella sunshinyii	NA	NA	NA
gtdb_bac_meta-ssu_silva_taxonomy	Synechococcus sp. PCC 73109	Bacteria	Cyanobacteria	Cyanobacteriia	Cyanobacteriales	Cyanobacteriaceae	Symphothece PCC-7002	Synechococcus sp. PCC 73109	NA	NA	NA
gtdb_bac_meta-ncbi_taxonomy	Corynebacterium renale	Bacteria	Actinobacteria	Actinomycetia	Corynebacteriales	Corynebacteriaceae	Corynebacterium	Corynebacterium renale	NA	NA	NA
gtdb_bac_meta-ncbi_taxonomy	Pectobacterium polaris	Bacteria	Proteobacteria	Gammaproteobacteria	Enterobacterales	Pectobacteriaceae	Pectobacterium	Pectobacterium polaris	NA	NA	NA
microbe-directory	Herbaspirillum seropedicae	Bacteria	Proteobacteria	Betaproteobacteria	Burkholderiales	Oxalobacteraceae	Herbaspirillum	Herbaspirillum seropedicae	NA	NA	NA
gtdb_bac_meta-ncbi_taxonomy	Actinopolyspora erythraea	Bacteria	Actinobacteria	Actinomycetia	Actinopolysporales	Actinopolysporaceae	Actinopolyspora	Actinopolyspora erythraea	NA	NA	NA
gtdb_bac_meta-ncbi_taxonomy	Vibrio navarrensis	Bacteria	Proteobacteria	Gammaproteobacteria	Vibrionales	Vibrionaceae	Vibrio	Vibrio navarrensis	NA	NA	NA
gtdb_bac_meta-ncbi_taxonomy	Litoricola lipolytica	Bacteria	Proteobacteria	Gammaproteobacteria	Oceanospirillales	Litoricolaceae	Litoricola	Litoricola lipolytica	NA	NA	NA
microbe-directory	Aeromonas veronii	Bacteria	Proteobacteria	Gammaproteobacteria	Aeromonadales	Aeromonadaceae	Aeromonas	Aeromonas veronii	0	0	NA
microbe-directory	Desulfitobacterium dichloroeliminans	Bacteria	Firmicutes	Clostridia	Clostridiales	Peptococcaceae	Desulfitobacterium	Desulfitobacterium dichloroeliminans	NA	NA	NA
microbe-directory	Acetohalobium arabaticum	Bacteria	Firmicutes	Clostridia	Halanaerobiales	Halobacteroidaceae	Acetohalobium	Acetohalobium arabaticum	NA	NA	NA
gtdb_bac_meta-ncbi_taxonomy	Streptomyces cinereoruber	Bacteria	Actinobacteria	Actinomycetia	Streptomycetales	Streptomycetaceae	Streptomyces	Streptomyces cinereoruber	NA	NA	NA
gtdb_bac_meta-ssu_silva_taxonomy	Candidatus Pelagibacter sp. IMCC9063	Bacteria	Proteobacteria	Alphaproteobacteria	SAR11 clade	Clade III	Candidatus Pelagibacter sp. IMCC9063		NA	NA	NA
gtdb_bac_meta-ncbi_taxonomy	Thermodesulfobium acidiphilum	Bacteria	Firmicutes	Clostridia	Thermoanaerobacterales	Thermodesulfobiaceae	Thermodesulfobium	Thermodesulfobium acidiphilum	NA	NA	NA
gtdb_bac_meta-ncbi_taxonomy	Mycobacteroides immunogenum	Bacteria	Actinobacteria	Actinomycetia	Corynebacteriales	Mycobacteriaceae	Mycobacteroides	Mycobacteroides immunogenum	NA	NA	NA
gtdb_bac_meta-ncbi_taxonomy	Lysobacter capsici	Bacteria	Proteobacteria	Gammaproteobacteria	Xanthomonadales	Xanthomonadaceae	Lysobacter	Lysobacter capsici	NA	NA	NA
gtdb_bac_meta-ncbi_taxonomy	Streptomyces leeuwenhoekii	Bacteria	Actinobacteria	Actinomycetia	Streptomycetales	Streptomycetaceae	Streptomyces	Streptomyces leeuwenhoekii	NA	NA	NA
microbe-directory	Streptococcus pyogenes	Bacteria	Firmicutes	Bacilli	Lactobacillales	Streptococcaceae	Streptococcus	Streptococcus pyogenes	NA	0	NA
microbe-directory	Sphingopyxis alaskensis	Bacteria	Proteobacteria	Alphaproteobacteria	Sphingomonadales	Sphingomonadaceae	Sphingopyxis	Sphingopyxis alaskensis	NA	NA	NA
gtdb_bac_meta-ssu_silva_taxonomy	Pantoea sp. PSNIH1	Bacteria	Proteobacteria	Gammaproteobacteria	Enterobacterales	Erwiniaceae	Pantoea	Pantoea sp. PSNIH1	NA	NA	NA
microbe-directory	Bacteroides caccae	Bacteria	Bacteroidetes	Bacteroidia	Bacteroidales	Bacteroidaceae	Bacteroides	Bacteroides caccae	NA	NA	NA
microbe-directory	Corynebacterium resistens	Bacteria	Actinobacteria	Actinobacteria	Actinomycetales	Corynebacteriaceae	Corynebacterium	Corynebacterium resistens	0	0	NA
gtdb_bac_meta-ssu_silva_taxonomy	Acinetobacter sp. ACNIH1	Bacteria	Proteobacteria	Gammaproteobacteria	Pseudomonadales	Moraxellaceae	Acinetobacter	Acinetobacter sp. ACNIH1	NA	NA	NA
gtdb_bac_meta-ssu_silva_taxonomy	Calothrix sp. 336/3	Bacteria	Cyanobacteria	Cyanobacteriia	Cyanobacteriales	Nostocaceae	Calothrix sp. 336/3		NA	NA	NA
gtdb_ar_meta-ssu_silva_taxonomy	Haloarculaceae archaeon HArcel1	Archaea	Halobacterota	Halobacteria	Halobacterales	Halomicrobiaceae	Halapricum	Haloarculaceae archaeon HArcel1	NA	NA	NA
gtdb_bac_meta-ssu_silva_taxonomy	Sphingopyxis sp. FD7	Bacteria	Proteobacteria	Alphaproteobacteria	Sphingomonadales	Sphingomonadaceae	Sphingopyxis	Sphingopyxis sp. FD7	NA	NA	NA
microbe-directory	Erwinia tasmaniensis	Bacteria	Proteobacteria	Gammaproteobacteria	Enterobacteriales	Enterobacteriaceae	Erwinia	Erwinia tasmaniensis	1	1	3
microbe-directory	Crinalium epipsammum	Bacteria	Cyanobacteria	Cyanobacteria noname	Oscillatoriales	Oscillatoriales noname	Crinalium	Crinalium epipsammum	0	0	NA
gtdb_bac_meta-ncbi_taxonomy	Marinomonas primoryensis	Bacteria	Proteobacteria	Gammaproteobacteria	Oceanospirillales	Oceanospirillaceae	Marinomonas	Marinomonas primoryensis	NA	NA	NA
microbe-directory	Waddlia chondrophila	Bacteria	Chlamydiae	Chlamydiia	Chlamydiales	Waddliaceae	Waddlia	Waddlia chondrophila	1	0	1
gtdb_bac_meta-ncbi_taxonomy	Corynebacterium argentoratense	Bacteria	Actinobacteria	Actinomycetia	Corynebacteriales	Corynebacteriaceae	Corynebacterium	Corynebacterium argentoratense	NA	NA	NA
microbe-directory	Sinorhizobium fredii	Bacteria	Proteobacteria	Alphaproteobacteria	Rhizobiales	Rhizobiaceae	Sinorhizobium	Sinorhizobium fredii	NA	NA	NA
gtdb_bac_meta-ncbi_taxonomy	Pectobacterium odoriferum	Bacteria	Proteobacteria	Gammaproteobacteria	Enterobacterales	Pectobacteriaceae	Pectobacterium	Pectobacterium odoriferum	NA	NA	NA
gtdb_bac_meta-ncbi_taxonomy	Mycolicibacterium alvei	Bacteria	Actinobacteria	Actinomycetia	Corynebacteriales	Mycobacteriaceae	Mycolicibacterium	Mycolicibacterium alvei	NA	NA	NA
gtdb_bac_meta-ncbi_taxonomy	Hydrogenophaga crassostreae	Bacteria	Proteobacteria	Betaproteobacteria	Burkholderiales	Comamonadaceae	Hydrogenophaga	Hydrogenophaga crassostreae	NA	NA	NA
gtdb_bac_meta-ssu_silva_taxonomy	Bradyrhizobium sp. BTAi1	Bacteria	Proteobacteria	Alphaproteobacteria	Rhizobiales	Xanthobacteraceae	Bradyrhizobium	Bradyrhizobium sp. BTAi1	NA	NA	NA
gtdb_bac_meta-ncbi_taxonomy	Kiritimatiella glycovorans	Bacteria	Kiritimatiellaeota	Kiritimatiellae	Kiritimatiellales	Kiritimatiellaceae	Kiritimatiella	Kiritimatiella glycovorans	NA	NA	NA
gtdb_bac_meta-ssu_silva_taxonomy	Pseudomonas sp. ATCC 13867	Bacteria	Proteobacteria	Gammaproteobacteria	Pseudomonadales	Pseudomonadaceae	Pseudomonas	Pseudomonas sp. ATCC 13867	NA	NA	NA
gtdb_bac_meta-ncbi_taxonomy	Aerococcus sanguinicola	Bacteria	Firmicutes	Bacilli	Lactobacillales	Aerococcaceae	Aerococcus	Aerococcus sanguinicola	NA	NA	NA
gtdb_bac_meta-ncbi_taxonomy	Dermabacter jinjuensis	Bacteria	Actinobacteria	Actinomycetia	Micrococcales	Dermabacteraceae	Dermabacter	Dermabacter jinjuensis	NA	NA	NA
gtdb_bac_meta-ssu_silva_taxonomy	Verrucomicrobium sp. GAS474	Bacteria	Verrucomicrobia	Verrucomicrobia noname	Methylacidiphilales	Methylacidiphilaceae	uncultured	Verrucomicrobium sp. GAS474	NA	NA	NA
gtdb_bac_meta-ncbi_taxonomy	Shewanella khirikhana	Bacteria	Proteobacteria	Gammaproteobacteria	Alteromonadales	Shewanellaceae	Shewanella	Shewanella khirikhana	NA	NA	NA
gtdb_bac_meta-ncbi_taxonomy	Dietzia lutea	Bacteria	Actinobacteria	Actinomycetia	Corynebacteriales	Dietziaceae	Dietzia	Dietzia lutea	NA	NA	NA
gtdb_bac_meta-ncbi_taxonomy	Clostridium taeniosporum	Bacteria	Firmicutes	Clostridia	Eubacteriales	Clostridiaceae	Clostridium	Clostridium taeniosporum	NA	NA	NA
microbe-directory	Glaciecola nitratireducens	Bacteria	Proteobacteria	Gammaproteobacteria	Alteromonadales	Alteromonadaceae	Glaciecola	Glaciecola nitratireducens	NA	NA	NA
gtdb_bac_meta-ssu_silva_taxonomy	Acinetobacter sp. LoGeW2-3	Bacteria	Proteobacteria	Gammaproteobacteria	Pseudomonadales	Moraxellaceae	Acinetobacter	Acinetobacter sp. LoGeW2-3	NA	NA	NA
gtdb_bac_meta-ncbi_taxonomy	Siansivirga zeaxanthinifaciens	Bacteria	Bacteroidetes	Flavobacteriia	Flavobacteriales	Flavobacteriaceae	Siansivirga	Siansivirga zeaxanthinifaciens	NA	NA	NA
gtdb_bac_meta-ncbi_taxonomy	Chelatococcus daeguensis	Bacteria	Proteobacteria	Alphaproteobacteria	Hyphomicrobiales	Chelatococcaceae	Chelatococcus	Chelatococcus daeguensis	NA	NA	NA
gtdb_bac_meta-ssu_silva_taxonomy	Limnohabitans sp. 63ED37-2	Bacteria	Proteobacteria	Gammaproteobacteria	Burkholderiales	Comamonadaceae	Limnohabitans	Limnohabitans sp. 63ED37-2	NA	NA	NA
microbe-directory	Denitrovibrio acetiphilus	Bacteria	Deferribacteres	Deferribacteres	Deferribacterales	Deferribacteraceae	Denitrovibrio	Denitrovibrio acetiphilus	0	0	NA
microbe-directory	Vibrio furnissii	Bacteria	Proteobacteria	Gammaproteobacteria	Vibrionales	Vibrionaceae	Vibrio	Vibrio furnissii	1	0	1
gtdb_bac_meta-ncbi_taxonomy	Anaerobutyricum hallii	Bacteria	Firmicutes	Clostridia	Eubacteriales	Lachnospiraceae	Anaerobutyricum	Anaerobutyricum hallii	NA	NA	NA
gtdb_bac_meta-ncbi_taxonomy	Devosia ginsengisoli	Bacteria	Proteobacteria	Alphaproteobacteria	Hyphomicrobiales	Devosiaceae	Devosia	Devosia ginsengisoli	NA	NA	NA
gtdb_bac_meta-ncbi_taxonomy	Micromonospora zamorensis	Bacteria	Actinobacteria	Actinomycetia	Micromonosporales	Micromonosporaceae	Micromonospora	Micromonospora zamorensis	NA	NA	NA
gtdb_bac_meta-ncbi_taxonomy	Mycobacterium paraseoulense	Bacteria	Actinobacteria	Actinomycetia	Corynebacteriales	Mycobacteriaceae	Mycobacterium	Mycobacterium paraseoulense	NA	NA	NA
gtdb_bac_meta-ncbi_taxonomy	Nocardia otitidiscaviarum	Bacteria	Actinobacteria	Actinomycetia	Corynebacteriales	Nocardiaceae	Nocardia	Nocardia otitidiscaviarum	NA	NA	NA
microbe-directory	Methylobacillus flagellatus	Bacteria	Proteobacteria	Betaproteobacteria	Methylophilales	Methylophilaceae	Methylobacillus	Methylobacillus flagellatus	0	0	NA
gtdb_bac_meta-ssu_silva_taxonomy	Psychrobacter sp. P2G3	Bacteria	Proteobacteria	Gammaproteobacteria	Pseudomonadales	Moraxellaceae	Psychrobacter	Psychrobacter sp. P2G3	NA	NA	NA
gtdb_ar_meta-ncbi_taxonomy	Halorubrum ezzemoulense	Archaea	Euryarchaeota	Halobacteria	Haloferacales	Halorubraceae	Halorubrum	Halorubrum ezzemoulense	NA	NA	NA
gtdb_bac_meta-ncbi_taxonomy	Ornithinimicrobium flavum	Bacteria	Actinobacteria	Actinomycetia	Micrococcales	Ornithinimicrobiaceae	Ornithinimicrobium	Ornithinimicrobium flavum	NA	NA	NA
microbe-directory	Aggregatibacter actinomycetemcomitans	Bacteria	Proteobacteria	Gammaproteobacteria	Pasteurellales	Pasteurellaceae	Aggregatibacter	Aggregatibacter actinomycetemcomitans	NA	NA	NA
gtdb_ar_meta-ncbi_taxonomy	Candidatus Nitrosopumilus koreensis	Archaea	Thaumarchaeota		Nitrosopumilales	Nitrosopumilaceae	Nitrosopumilus	Candidatus Nitrosopumilus koreensis	NA	NA	NA
gtdb_bac_meta-ssu_silva_taxonomy	Achromobacter sp. AONIH1	Bacteria	Proteobacteria	Gammaproteobacteria	Burkholderiales	Alcaligenaceae	Achromobacter sp. AONIH1		NA	NA	NA
gtdb_bac_meta-ncbi_taxonomy	Pulveribacter suum	Bacteria	Proteobacteria	Betaproteobacteria	Burkholderiales	Comamonadaceae	Pulveribacter	Pulveribacter suum	NA	NA	NA
microbe-directory	Mycobacterium xenopi	Bacteria	Actinobacteria	Actinobacteria	Actinomycetales	Mycobacteriaceae	Mycobacterium	Mycobacterium xenopi	NA	0	NA
gtdb_bac_meta-ssu_silva_taxonomy	Bacillus filamentosus	Bacteria	Firmicutes	Bacilli	Bacillales	Bacillaceae	Bacillus	Bacillus filamentosus	NA	NA	NA
microbe-directory	Rhodomicrobium vannielii	Bacteria	Proteobacteria	Alphaproteobacteria	Rhizobiales	Hyphomicrobiaceae	Rhodomicrobium	Rhodomicrobium vannielii	NA	NA	NA
gtdb_bac_meta-ncbi_taxonomy	Microbacterium oxydans	Bacteria	Actinobacteria	Actinomycetia	Micrococcales	Microbacteriaceae	Microbacterium	Microbacterium oxydans	NA	NA	NA
microbe-directory	Desulfotomaculum reducens	Bacteria	Firmicutes	Clostridia	Clostridiales	Peptococcaceae	Desulfotomaculum	Desulfotomaculum reducens	0	0	NA
gtdb_bac_meta-ncbi_taxonomy	Salinivirga cyanobacteriivorans	Bacteria	Bacteroidetes	Bacteroidia	Bacteroidales	Salinivirgaceae	Salinivirga	Salinivirga cyanobacteriivorans	NA	NA	NA
microbe-directory	Empedobacter brevis	Bacteria	Bacteroidetes	Flavobacteriia	Flavobacteriales	Flavobacteriaceae	Empedobacter	Empedobacter brevis	1	0	1
gtdb_bac_meta-ssu_silva_taxonomy	Sulfurovum sp. NBC37-1	Bacteria	Proteobacteria	Epsilonproteobacteria	Campylobacterales	Sulfurovaceae	Sulfurovum	Sulfurovum sp. NBC37-1	NA	NA	NA
microbe-directory	Natrialba magadii	Archaea	Euryarchaeota	Halobacteria	Halobacteriales	Halobacteriaceae	Natrialba	Natrialba magadii	0	0	NA
gtdb_bac_meta-ncbi_taxonomy	Pedobacter steynii	Bacteria	Bacteroidetes	Sphingobacteriia	Sphingobacteriales	Sphingobacteriaceae	Pedobacter	Pedobacter steynii	NA	NA	NA
gtdb_bac_meta-ssu_silva_taxonomy	Roseomonas sp. FDAARGOS_362	Bacteria	Proteobacteria	Alphaproteobacteria	Acetobacterales	Acetobacteraceae	Roseomonas	Roseomonas sp. FDAARGOS_362	NA	NA	NA
gtdb_bac_meta-ssu_silva_taxonomy	Bradyrhizobium sp. ORS 278	Bacteria	Proteobacteria	Alphaproteobacteria	Rhizobiales	Xanthobacteraceae	Bradyrhizobium	Bradyrhizobium sp. ORS 278	NA	NA	NA
microbe-directory	Variovorax paradoxus	Bacteria	Proteobacteria	Betaproteobacteria	Burkholderiales	Comamonadaceae	Variovorax	Variovorax paradoxus	NA	0	NA
microbe-directory	Escherichia coli	Bacteria	Proteobacteria	Gammaproteobacteria	Enterobacteriales	Enterobacteriaceae	Escherichia	Escherichia coli	0	0	NA
gtdb_bac_meta-ncbi_taxonomy	Thiomicrorhabdus aquaedulcis	Bacteria	Proteobacteria	Gammaproteobacteria	Thiotrichales	Piscirickettsiaceae	Thiomicrorhabdus	Thiomicrorhabdus aquaedulcis	NA	NA	NA
gtdb_bac_meta-ncbi_taxonomy	Nonlabens spongiae	Bacteria	Bacteroidetes	Flavobacteriia	Flavobacteriales	Flavobacteriaceae	Nonlabens	Nonlabens spongiae	NA	NA	NA
gtdb_bac_meta-ssu_silva_taxonomy	Streptomyces sp. GSSD-12	Bacteria	Actinobacteria	Actinomycetia	Streptomycetales	Streptomycetaceae	Streptomyces	Streptomyces sp. GSSD-12	NA	NA	NA
gtdb_bac_meta-ssu_silva_taxonomy	Exiguobacterium sp. MH3	Bacteria	Firmicutes	Bacilli	Exiguobacterales	Exiguobacteraceae	Exiguobacterium	Exiguobacterium sp. MH3	NA	NA	NA
microbe-directory	Teredinibacter turnerae	Bacteria	Proteobacteria	Gammaproteobacteria	Alteromonadales	Alteromonadales noname	Teredinibacter	Teredinibacter turnerae	1	NA	1
microbe-directory	Singulisphaera acidiphila	Bacteria	Planctomycetes	Planctomycetia	Planctomycetales	Planctomycetaceae	Singulisphaera	Singulisphaera acidiphila	NA	NA	NA
gtdb_ar_meta-ncbi_taxonomy	Halostagnicola larsenii	Archaea	Euryarchaeota	Halobacteria	Natrialbales	Natrialbaceae	Halostagnicola	Halostagnicola larsenii	NA	NA	NA
gtdb_bac_meta-ncbi_taxonomy	Pseudodesulfovibrio aespoeensis	Bacteria	Proteobacteria	Deltaproteobacteria	Desulfovibrionales	Desulfovibrionaceae	Pseudodesulfovibrio	Pseudodesulfovibrio aespoeensis	NA	NA	NA
gtdb_bac_meta-ncbi_taxonomy	Pragia fontium	Bacteria	Proteobacteria	Gammaproteobacteria	Enterobacterales	Budviciaceae	Pragia	Pragia fontium	NA	NA	NA
microbe-directory	Catenulispora acidiphila	Bacteria	Actinobacteria	Actinobacteria	Actinomycetales	Catenulisporaceae	Catenulispora	Catenulispora acidiphila	0	0	NA
gtdb_bac_meta-ssu_silva_taxonomy	Winogradskyella sp. PC-19	Bacteria	Bacteroidetes	Flavobacteriia	Flavobacteriales	Flavobacteriaceae	Winogradskyella	Winogradskyella sp. PC-19	NA	NA	NA
gtdb_bac_meta-ncbi_taxonomy	Acinetobacter defluvii	Bacteria	Proteobacteria	Gammaproteobacteria	Pseudomonadales	Moraxellaceae	Acinetobacter	Acinetobacter defluvii	NA	NA	NA
microbe-directory	Selenomonas sputigena	Bacteria	Firmicutes	Negativicutes	Selenomonadales	Veillonellaceae	Selenomonas	Selenomonas sputigena	NA	NA	NA
microbe-directory	Paenibacillus alvei	Bacteria	Firmicutes	Bacilli	Bacillales	Paenibacillaceae	Paenibacillus	Paenibacillus alvei	1	0	1
microbe-directory	Shewanella sediminis	Bacteria	Proteobacteria	Gammaproteobacteria	Alteromonadales	Shewanellaceae	Shewanella	Shewanella sediminis	1	0	1
gtdb_bac_meta-ncbi_taxonomy	Sphingobacterium lactis	Bacteria	Bacteroidetes	Sphingobacteriia	Sphingobacteriales	Sphingobacteriaceae	Sphingobacterium	Sphingobacterium lactis	NA	NA	NA
gtdb_bac_meta-ssu_silva_taxonomy	Synechococcus sp. KORDI-52	Bacteria	Cyanobacteria	Cyanobacteriia	Synechococcales	Cyanobiaceae	Synechococcus CC9902	Synechococcus sp. KORDI-52	NA	NA	NA
gtdb_bac_meta-ssu_gg_taxonomy	Olsenella umbonata	Bacteria	Actinobacteria	Actinobacteria	Coriobacteriales	Coriobacteriaceae	Olsenella	umbonata	NA	NA	NA
gtdb_bac_meta-ncbi_taxonomy	Methylobacterium brachiatum	Bacteria	Proteobacteria	Alphaproteobacteria	Hyphomicrobiales	Methylobacteriaceae	Methylobacterium	Methylobacterium brachiatum	NA	NA	NA
gtdb_bac_meta-ncbi_taxonomy	Actinoalloteichus hymeniacidonis	Bacteria	Actinobacteria	Actinomycetia	Pseudonocardiales	Pseudonocardiaceae	Actinoalloteichus	Actinoalloteichus hymeniacidonis	NA	NA	NA
gtdb_bac_meta-ncbi_taxonomy	Actinomyces gaoshouyii	Bacteria	Actinobacteria	Actinobacteria	Actinomycetales	Actinomycetaceae	Actinomyces	Actinomyces gaoshouyii	NA	NA	NA
gtdb_bac_meta-ssu_silva_taxonomy	Sulfuriferula sp. AH1	Bacteria	Proteobacteria	Gammaproteobacteria	Burkholderiales	Sulfuricellaceae	Sulfuriferula	Sulfuriferula sp. AH1	NA	NA	NA
gtdb_bac_meta-ncbi_taxonomy	Staphylococcus schleiferi	Bacteria	Firmicutes	Bacilli	Bacillales	Staphylococcaceae	Staphylococcus	Staphylococcus schleiferi	NA	NA	NA
gtdb_bac_meta-ncbi_taxonomy	Kutzneria albida	Bacteria	Actinobacteria	Actinomycetia	Pseudonocardiales	Pseudonocardiaceae	Kutzneria	Kutzneria albida	NA	NA	NA
gtdb_bac_meta-ncbi_taxonomy	Pseudorhodoplanes sinuspersici	Bacteria	Proteobacteria	Alphaproteobacteria	Hyphomicrobiales		Pseudorhodoplanes	Pseudorhodoplanes sinuspersici	NA	NA	NA
gtdb_bac_meta-ncbi_taxonomy	Yersinia hibernica	Bacteria	Proteobacteria	Gammaproteobacteria	Enterobacterales	Yersiniaceae	Yersinia	Yersinia hibernica	NA	NA	NA
microbe-directory	Paraprevotella xylaniphila	Bacteria	Bacteroidetes	Bacteroidia	Bacteroidales	Prevotellaceae	Paraprevotella	Paraprevotella xylaniphila	NA	NA	NA
gtdb_bac_meta-ncbi_taxonomy	Thalassospira marina	Bacteria	Proteobacteria	Alphaproteobacteria	Rhodospirillales	Thalassospiraceae	Thalassospira	Thalassospira marina	NA	NA	NA
microbe-directory	Pasteurella multocida	Bacteria	Proteobacteria	Gammaproteobacteria	Pasteurellales	Pasteurellaceae	Pasteurella	Pasteurella multocida	1	0	1
microbe-directory	Bradyrhizobium diazoefficiens	Bacteria	Proteobacteria	Alphaproteobacteria	Rhizobiales	Bradyrhizobiaceae	Bradyrhizobium	Bradyrhizobium diazoefficiens	0	0	NA
gtdb_bac_meta-ncbi_taxonomy	Elizabethkingia miricola	Bacteria	Bacteroidetes	Flavobacteriia	Flavobacteriales	Weeksellaceae	Elizabethkingia	Elizabethkingia miricola	NA	NA	NA
gtdb_bac_meta-ncbi_taxonomy	Pseudomonas granadensis	Bacteria	Proteobacteria	Gammaproteobacteria	Pseudomonadales	Pseudomonadaceae	Pseudomonas	Pseudomonas granadensis	NA	NA	NA
microbe-directory	Bifidobacterium bifidum	Bacteria	Actinobacteria	Actinobacteria	Bifidobacteriales	Bifidobacteriaceae	Bifidobacterium	Bifidobacterium bifidum	0	0	NA
gtdb_bac_meta-ncbi_taxonomy	Mycolicibacterium chitae	Bacteria	Actinobacteria	Actinomycetia	Corynebacteriales	Mycobacteriaceae	Mycolicibacterium	Mycolicibacterium chitae	NA	NA	NA
microbe-directory	Methanoregula boonei	Archaea	Euryarchaeota	Methanomicrobia	Methanomicrobiales	Methanoregulaceae	Methanoregula	Methanoregula boonei	0	0	NA
gtdb_bac_meta-ncbi_taxonomy	Yoonia vestfoldensis	Bacteria	Proteobacteria	Alphaproteobacteria	Rhodobacterales	Rhodobacteraceae	Yoonia	Yoonia vestfoldensis	NA	NA	NA
microbe-directory	Sulfuricurvum kujiense	Bacteria	Proteobacteria	Epsilonproteobacteria	Campylobacterales	Helicobacteraceae	Sulfuricurvum	Sulfuricurvum kujiense	NA	NA	NA
microbe-directory	Pseudomonas syringae	Bacteria	Proteobacteria	Gammaproteobacteria	Pseudomonadales	Pseudomonadaceae	Pseudomonas	Pseudomonas syringae	0	1	2
gtdb_bac_meta-ncbi_taxonomy	Paenibacillus physcomitrellae	Bacteria	Firmicutes	Bacilli	Bacillales	Paenibacillaceae	Paenibacillus	Paenibacillus physcomitrellae	NA	NA	NA
microbe-directory	Sphingobium indicum	Bacteria	Proteobacteria	Alphaproteobacteria	Sphingomonadales	Sphingomonadaceae	Sphingobium	Sphingobium indicum	0	0	NA
gtdb_bac_meta-ncbi_taxonomy	Thalassobius gelatinovorus	Bacteria	Proteobacteria	Alphaproteobacteria	Rhodobacterales	Roseobacteraceae	Thalassobius	Thalassobius gelatinovorus	NA	NA	NA
gtdb_bac_meta-ssu_silva_taxonomy	Serratia sp. 3ACOL1	Bacteria	Proteobacteria	Gammaproteobacteria	Enterobacterales	Yersiniaceae	Serratia	Serratia sp. 3ACOL1	NA	NA	NA
gtdb_bac_meta-ncbi_taxonomy	Vibrio cincinnatiensis	Bacteria	Proteobacteria	Gammaproteobacteria	Vibrionales	Vibrionaceae	Vibrio	Vibrio cincinnatiensis	NA	NA	NA
gtdb_bac_meta-ncbi_taxonomy	Altererythrobacter ishigakiensis	Bacteria	Proteobacteria	Alphaproteobacteria	Sphingomonadales	Erythrobacteraceae	Altererythrobacter	Altererythrobacter ishigakiensis	NA	NA	NA
microbe-directory	Chloroherpeton thalassium	Bacteria	Chlorobi	Chlorobia	Chlorobiales	Chlorobiaceae	Chloroherpeton	Chloroherpeton thalassium	NA	NA	NA
microbe-directory	Agrobacterium fabrum	Bacteria	Proteobacteria	Alphaproteobacteria	Rhizobiales	Rhizobiaceae	Agrobacterium	Agrobacterium fabrum	0	1	2
microbe-directory	Hyphomicrobium denitrificans	Bacteria	Proteobacteria	Alphaproteobacteria	Rhizobiales	Hyphomicrobiaceae	Hyphomicrobium	Hyphomicrobium denitrificans	NA	NA	NA
microbe-directory	Streptococcus thermophilus	Bacteria	Firmicutes	Bacilli	Lactobacillales	Streptococcaceae	Streptococcus	Streptococcus thermophilus	0	0	NA
gtdb_bac_meta-ncbi_taxonomy	Mycolicibacterium parafortuitum	Bacteria	Actinobacteria	Actinomycetia	Corynebacteriales	Mycobacteriaceae	Mycolicibacterium	Mycolicibacterium parafortuitum	NA	NA	NA
microbe-directory	Geminocystis herdmanii	Bacteria	Cyanobacteria	Cyanobacteria noname	Chroococcales	Chroococcales noname	Geminocystis	Geminocystis herdmanii	0	0	NA
microbe-directory	Synechococcus elongatus	Bacteria	Cyanobacteria	Cyanobacteria noname	Chroococcales	Chroococcales noname	Synechococcus	Synechococcus elongatus	0	0	NA
gtdb_bac_meta-ssu_silva_taxonomy	Nostoc sp. 'Lobaria pulmonaria (5183) cyanobiont'	Bacteria	Cyanobacteria	Cyanobacteriia	Cyanobacteriales	Nostocaceae	Nostoc PCC-73102	Nostoc sp. 'Lobaria pulmonaria (5183) cyanobiont'	NA	NA	NA
microbe-directory	Thermobaculum terrenum	Bacteria	Bacteria noname	Bacteria noname	Bacteria noname	Bacteria noname	Thermobaculum	Thermobaculum terrenum	0	0	NA
gtdb_bac_meta-ncbi_taxonomy	Alistipes communis	Bacteria	Bacteroidetes	Bacteroidia	Bacteroidales	Rikenellaceae	Alistipes	Alistipes communis	NA	NA	NA
gtdb_bac_meta-ncbi_taxonomy	Campylobacter pinnipediorum	Bacteria	Proteobacteria	Epsilonproteobacteria	Campylobacterales	Campylobacteraceae	Campylobacter	Campylobacter pinnipediorum	NA	NA	NA
gtdb_bac_meta-ssu_silva_taxonomy	Caulobacteraceae bacterium OTSz_A_272	Bacteria	Proteobacteria	Alphaproteobacteria	Caulobacterales	Hyphomonadaceae	SWB02	Caulobacteraceae bacterium OTSz_A_272	NA	NA	NA
gtdb_bac_meta-ssu_silva_taxonomy	Kordia sp. SMS9	Bacteria	Bacteroidetes	Flavobacteriia	Flavobacteriales	Flavobacteriaceae	Kordia	Kordia sp. SMS9	NA	NA	NA
microbe-directory	Methanosarcina mazei	Archaea	Euryarchaeota	Methanomicrobia	Methanosarcinales	Methanosarcinaceae	Methanosarcina	Methanosarcina mazei	0	0	NA
gtdb_bac_meta-ncbi_taxonomy	Enterobacter roggenkampii	Bacteria	Proteobacteria	Gammaproteobacteria	Enterobacterales	Enterobacteriaceae	Enterobacter	Enterobacter roggenkampii	NA	NA	NA
gtdb_bac_meta-ncbi_taxonomy	Candidatus Thiodictyon syntrophicum	Bacteria	Proteobacteria	Gammaproteobacteria	Chromatiales	Chromatiaceae	Thiodictyon	Candidatus Thiodictyon syntrophicum	NA	NA	NA
gtdb_bac_meta-ncbi_taxonomy	Leclercia adecarboxylata	Bacteria	Proteobacteria	Gammaproteobacteria	Enterobacterales	Enterobacteriaceae	Leclercia	Leclercia adecarboxylata	NA	NA	NA
gtdb_bac_meta-ssu_silva_taxonomy	Hymenobacter sp. APR13	Bacteria	Bacteroidetes	Cytophagia	Cytophagales	Hymenobacteraceae	Hymenobacter	Hymenobacter sp. APR13	NA	NA	NA
gtdb_bac_meta-ncbi_taxonomy	Geovibrio thiophilus	Bacteria	Deferribacteres	Deferribacteres	Deferribacterales	Deferribacteraceae	Geovibrio	Geovibrio thiophilus	NA	NA	NA
gtdb_bac_meta-ncbi_taxonomy	Desulfovibrio marinus	Bacteria	Proteobacteria	Deltaproteobacteria	Desulfovibrionales	Desulfovibrionaceae	Desulfovibrio	Desulfovibrio marinus	NA	NA	NA
gtdb_bac_meta-ncbi_taxonomy	Mycobacterium grossiae	Bacteria	Actinobacteria	Actinomycetia	Corynebacteriales	Mycobacteriaceae	Mycobacterium	Mycobacterium grossiae	NA	NA	NA
microbe-directory	Conexibacter woesei	Bacteria	Actinobacteria	Actinobacteria	Solirubrobacterales	Conexibacteraceae	Conexibacter	Conexibacter woesei	0	0	NA
gtdb_bac_meta-ncbi_taxonomy	Mycolicibacterium psychrotolerans	Bacteria	Actinobacteria	Actinomycetia	Corynebacteriales	Mycobacteriaceae	Mycolicibacterium	Mycolicibacterium psychrotolerans	NA	NA	NA
gtdb_bac_meta-ncbi_taxonomy	Legionella lansingensis	Bacteria	Proteobacteria	Gammaproteobacteria	Legionellales	Legionellaceae	Legionella	Legionella lansingensis	NA	NA	NA
microbe-directory	Yersinia frederiksenii	Bacteria	Proteobacteria	Gammaproteobacteria	Enterobacteriales	Enterobacteriaceae	Yersinia	Yersinia frederiksenii	0	0	NA
microbe-directory	Desulfovibrio alaskensis	Bacteria	Proteobacteria	Deltaproteobacteria	Desulfovibrionales	Desulfovibrionaceae	Desulfovibrio	Desulfovibrio alaskensis	NA	NA	NA
gtdb_bac_meta-ssu_silva_taxonomy	Prosthecochloris sp. CIB 2401	Bacteria	Chlorobi	Chlorobia	Chlorobiales	Chlorobiaceae	Prosthecochloris	Prosthecochloris sp. CIB 2401	NA	NA	NA
gtdb_bac_meta-ncbi_taxonomy	Streptomyces malaysiensis	Bacteria	Actinobacteria	Actinomycetia	Streptomycetales	Streptomycetaceae	Streptomyces	Streptomyces malaysiensis	NA	NA	NA
gtdb_bac_meta-ncbi_taxonomy	Corynebacterium lactis	Bacteria	Actinobacteria	Actinomycetia	Corynebacteriales	Corynebacteriaceae	Corynebacterium	Corynebacterium lactis	NA	NA	NA
microbe-directory	Terriglobus roseus	Bacteria	Acidobacteria	Acidobacteriia	Acidobacteriales	Acidobacteriaceae	Terriglobus	Terriglobus roseus	0	0	NA
microbe-directory	Shewanella amazonensis	Bacteria	Proteobacteria	Gammaproteobacteria	Alteromonadales	Shewanellaceae	Shewanella	Shewanella amazonensis	NA	NA	NA
microbe-directory	Cellulophaga lytica	Bacteria	Bacteroidetes	Flavobacteriia	Flavobacteriales	Flavobacteriaceae	Cellulophaga	Cellulophaga lytica	0	0	NA
microbe-directory	Nitrosomonas eutropha	Bacteria	Proteobacteria	Betaproteobacteria	Nitrosomonadales	Nitrosomonadaceae	Nitrosomonas	Nitrosomonas eutropha	0	0	NA
gtdb_bac_meta-ncbi_taxonomy	Corynebacterium xerosis	Bacteria	Actinobacteria	Actinomycetia	Corynebacteriales	Corynebacteriaceae	Corynebacterium	Corynebacterium xerosis	NA	NA	NA
microbe-directory	Bacillus smithii	Bacteria	Firmicutes	Bacilli	Bacillales	Bacillaceae	Bacillus	Bacillus smithii	NA	NA	NA
microbe-directory	Enterococcus faecalis	Bacteria	Firmicutes	Bacilli	Lactobacillales	Enterococcaceae	Enterococcus	Enterococcus faecalis	1	0	1
gtdb_bac_meta-ssu_silva_taxonomy	Arachidicoccus sp. BS20	Bacteria	Bacteroidetes	Chitinophagia	Chitinophagales	Chitinophagaceae	Haoranjiania	Arachidicoccus sp. BS20	NA	NA	NA
gtdb_bac_meta-ncbi_taxonomy	Mycobacterium lacus	Bacteria	Actinobacteria	Actinomycetia	Corynebacteriales	Mycobacteriaceae	Mycobacterium	Mycobacterium lacus	NA	NA	NA
microbe-directory	Olsenella uli	Bacteria	Actinobacteria	Actinobacteria	Coriobacteriales	Coriobacteriaceae	Olsenella	Olsenella uli	1	0	1
gtdb_bac_meta-ncbi_taxonomy	Luteibacter rhizovicinus	Bacteria	Proteobacteria	Gammaproteobacteria	Xanthomonadales	Rhodanobacteraceae	Luteibacter	Luteibacter rhizovicinus	NA	NA	NA
gtdb_bac_meta-ncbi_taxonomy	Brevibacillus formosus	Bacteria	Firmicutes	Bacilli	Bacillales	Paenibacillaceae	Brevibacillus	Brevibacillus formosus	NA	NA	NA
gtdb_bac_meta-ssu_silva_taxonomy	Streptomyces sp. M56	Bacteria	Actinobacteria	Actinomycetia	Streptomycetales	Streptomycetaceae	Streptomyces	Streptomyces sp. M56	NA	NA	NA
microbe-directory	Cupriavidus taiwanensis	Bacteria	Proteobacteria	Betaproteobacteria	Burkholderiales	Burkholderiaceae	Cupriavidus	Cupriavidus taiwanensis	NA	NA	NA
microbe-directory	Erwinia billingiae	Bacteria	Proteobacteria	Gammaproteobacteria	Enterobacteriales	Enterobacteriaceae	Erwinia	Erwinia billingiae	NA	0	NA
gtdb_bac_meta-ncbi_taxonomy	Pseudomonas soli	Bacteria	Proteobacteria	Gammaproteobacteria	Pseudomonadales	Pseudomonadaceae	Pseudomonas	Pseudomonas soli	NA	NA	NA
gtdb_bac_meta-ncbi_taxonomy	Hydrogenovibrio crunogenus	Bacteria	Proteobacteria	Gammaproteobacteria	Thiotrichales	Piscirickettsiaceae	Hydrogenovibrio	Hydrogenovibrio crunogenus	NA	NA	NA
gtdb_bac_meta-ssu_silva_taxonomy	Pseudomonas sp. SWI36	Bacteria	Proteobacteria	Gammaproteobacteria	Pseudomonadales	Pseudomonadaceae	Pseudomonas	Pseudomonas sp. SWI36	NA	NA	NA
gtdb_bac_meta-ncbi_taxonomy	Anaerococcus mediterraneensis	Bacteria	Firmicutes	Tissierellia	Tissierellales	Peptoniphilaceae	Anaerococcus	Anaerococcus mediterraneensis	NA	NA	NA
gtdb_bac_meta-ncbi_taxonomy	Luteimonas yindakuii	Bacteria	Proteobacteria	Gammaproteobacteria	Xanthomonadales	Xanthomonadaceae	Luteimonas	Luteimonas yindakuii	NA	NA	NA
gtdb_bac_meta-ncbi_taxonomy	Rhodoferax saidenbachensis	Bacteria	Proteobacteria	Betaproteobacteria	Burkholderiales	Comamonadaceae	Rhodoferax	Rhodoferax saidenbachensis	NA	NA	NA
gtdb_bac_meta-ncbi_taxonomy	Streptomyces xiamenensis	Bacteria	Actinobacteria	Actinomycetia	Streptomycetales	Streptomycetaceae	Streptomyces	Streptomyces xiamenensis	NA	NA	NA
gtdb_bac_meta-ncbi_taxonomy	Planctopirus limnophila	Bacteria	Planctomycetes	Planctomycetia	Planctomycetales	Planctomycetaceae	Planctopirus	Planctopirus limnophila	NA	NA	NA
gtdb_bac_meta-ncbi_taxonomy	Pelolinea submarina	Bacteria	Chloroflexi	Anaerolineae	Anaerolineales	Anaerolineaceae	Pelolinea	Pelolinea submarina	NA	NA	NA
gtdb_bac_meta-ncbi_taxonomy	Paraburkholderia caffeinilytica	Bacteria	Proteobacteria	Betaproteobacteria	Burkholderiales	Burkholderiaceae	Paraburkholderia	Paraburkholderia caffeinilytica	NA	NA	NA
microbe-directory	Novosphingobium tardaugens	Bacteria	Proteobacteria	Alphaproteobacteria	Sphingomonadales	Sphingomonadaceae	Novosphingobium	Novosphingobium tardaugens	0	0	NA
gtdb_bac_meta-ncbi_taxonomy	Tessaracoccus aquimaris	Bacteria	Actinobacteria	Actinomycetia	Propionibacteriales	Propionibacteriaceae	Tessaracoccus	Tessaracoccus aquimaris	NA	NA	NA
gtdb_bac_meta-ssu_silva_taxonomy	Chryseobacterium antarcticum	Bacteria	Bacteroidetes	Flavobacteriia	Flavobacteriales	Weeksellaceae	Chryseobacterium	Chryseobacterium antarcticum	NA	NA	NA
gtdb_bac_meta-ssu_silva_taxonomy	Sphingorhabdus sp. YGSMI21	Bacteria	Proteobacteria	Alphaproteobacteria	Sphingomonadales	Sphingomonadaceae	Sphingorhabdus	Sphingorhabdus sp. YGSMI21	NA	NA	NA
gtdb_bac_meta-ncbi_taxonomy	Desulfallas gibsoniae	Bacteria	Firmicutes	Clostridia	Eubacteriales	Peptococcaceae	Desulfallas	Desulfallas gibsoniae	NA	NA	NA
gtdb_bac_meta-ssu_silva_taxonomy	Sphingobium sp. YBL2	Bacteria	Proteobacteria	Alphaproteobacteria	Sphingomonadales	Sphingomonadaceae	Sphingobium	Sphingobium sp. YBL2	NA	NA	NA
gtdb_bac_meta-lsu_silva_23s_taxonomy	Burkholderia sp. KJ006	Bacteria	Proteobacteria	Gammaproteobacteria	Burkholderiales	Burkholderiaceae	Burkholderia-Caballeronia-Paraburkholderia	Burkholderia sp. KJ006	NA	NA	NA
gtdb_bac_meta-ncbi_taxonomy	Mycoplasma citelli	Bacteria	Tenericutes	Mollicutes	Mycoplasmatales	Mycoplasmataceae	Mycoplasmopsis	Mycoplasma citelli	NA	NA	NA
gtdb_bac_meta-ncbi_taxonomy	Bythopirellula goksoyri	Bacteria	Planctomycetes	Planctomycetia	Pirellulales	Lacipirellulaceae	Bythopirellula	Bythopirellula goksoyri	NA	NA	NA
gtdb_bac_meta-ssu_silva_taxonomy	Oceanimonas sp. GK1	Bacteria	Proteobacteria	Gammaproteobacteria	Enterobacterales	Aeromonadaceae	Oceanimonas	Oceanimonas sp. GK1	NA	NA	NA
microbe-directory	Fusobacterium nucleatum	Bacteria	Fusobacteria	Fusobacteriia	Fusobacteriales	Fusobacteriaceae	Fusobacterium	Fusobacterium nucleatum	1	0	1
gtdb_bac_meta-ncbi_taxonomy	Pseudomonas trivialis	Bacteria	Proteobacteria	Gammaproteobacteria	Pseudomonadales	Pseudomonadaceae	Pseudomonas	Pseudomonas trivialis	NA	NA	NA
gtdb_ar_meta-ncbi_taxonomy	Candidatus Nitrososphaera evergladensis	Archaea	Thaumarchaeota	Thaumarchaeota noname	Nitrososphaerales	Nitrososphaeraceae	Nitrososphaera	Candidatus Nitrososphaera evergladensis	NA	NA	NA
gtdb_bac_meta-ncbi_taxonomy	Bradyrhizobium amphicarpaeae	Bacteria	Proteobacteria	Alphaproteobacteria	Hyphomicrobiales	Bradyrhizobiaceae	Bradyrhizobium	Bradyrhizobium amphicarpaeae	NA	NA	NA
gtdb_bac_meta-ssu_silva_taxonomy	Synechococcus sp. PCC 7336	Bacteria	Cyanobacteria	Cyanobacteriia	Eurycoccales	Eurycoccales Incertae Sedis	Synechococcus PCC-7336	Synechococcus sp. PCC 7336	NA	NA	NA
gtdb_bac_meta-ncbi_taxonomy	Sulfitobacter pseudonitzschiae	Bacteria	Proteobacteria	Alphaproteobacteria	Rhodobacterales	Roseobacteraceae	Sulfitobacter	Sulfitobacter pseudonitzschiae	NA	NA	NA
gtdb_bac_meta-lsu_silva_23s_taxonomy	Enterobacter sp. CRENT-193	Bacteria	Proteobacteria	Gammaproteobacteria	Enterobacterales	Enterobacteriaceae	Enterobacter	Enterobacter sp. CRENT-193	NA	NA	NA
microbe-directory	Acidobacterium capsulatum	Bacteria	Acidobacteria	Acidobacteriia	Acidobacteriales	Acidobacteriaceae	Acidobacterium	Acidobacterium capsulatum	0	0	NA
gtdb_bac_meta-ssu_silva_taxonomy	Variovorax sp. PMC12	Bacteria	Proteobacteria	Gammaproteobacteria	Burkholderiales	Comamonadaceae	Xylophilus	Variovorax sp. PMC12	NA	NA	NA
gtdb_bac_meta-ncbi_taxonomy	Agromyces protaetiae	Bacteria	Actinobacteria	Actinomycetia	Micrococcales	Microbacteriaceae	Agromyces	Agromyces protaetiae	NA	NA	NA
gtdb_bac_meta-ssu_silva_taxonomy	Bacillus simplex	Bacteria	Firmicutes	Bacilli	Bacillales	Bacillaceae	Bacillus	Bacillus simplex	NA	NA	NA
gtdb_bac_meta-ncbi_taxonomy	Frankia inefficax	Bacteria	Actinobacteria	Actinomycetia	Frankiales	Frankiaceae	Frankia	Frankia inefficax	NA	NA	NA
gtdb_bac_meta-ncbi_taxonomy	Streptomyces rochei	Bacteria	Actinobacteria	Actinomycetia	Streptomycetales	Streptomycetaceae	Streptomyces	Streptomyces rochei	NA	NA	NA
microbe-directory	Desulfovibrio hydrothermalis	Bacteria	Proteobacteria	Deltaproteobacteria	Desulfovibrionales	Desulfovibrionaceae	Desulfovibrio	Desulfovibrio hydrothermalis	NA	NA	NA
gtdb_bac_meta-ncbi_taxonomy	Brachybacterium vulturis	Bacteria	Actinobacteria	Actinomycetia	Micrococcales	Dermabacteraceae	Brachybacterium	Brachybacterium vulturis	NA	NA	NA
microbe-directory	Bacteroides xylanisolvens	Bacteria	Bacteroidetes	Bacteroidia	Bacteroidales	Bacteroidaceae	Bacteroides	Bacteroides xylanisolvens	0	0	NA
microbe-directory	Desulfosporosinus youngiae	Bacteria	Firmicutes	Clostridia	Clostridiales	Peptococcaceae	Desulfosporosinus	Desulfosporosinus youngiae	0	0	NA
microbe-directory	Riemerella anatipestifer	Bacteria	Bacteroidetes	Flavobacteriia	Flavobacteriales	Flavobacteriaceae	Riemerella	Riemerella anatipestifer	1	0	1
gtdb_bac_meta-ncbi_taxonomy	Salaquimonas pukyongi	Bacteria	Proteobacteria	Alphaproteobacteria	Hyphomicrobiales	Phyllobacteriaceae	Salaquimonas	Salaquimonas pukyongi	NA	NA	NA
gtdb_bac_meta-ncbi_taxonomy	Novosphingobium ginsenosidimutans	Bacteria	Proteobacteria	Alphaproteobacteria	Sphingomonadales	Sphingomonadaceae	Novosphingobium	Novosphingobium ginsenosidimutans	NA	NA	NA
microbe-directory	Helicobacter pylori	Bacteria	Proteobacteria	Epsilonproteobacteria	Campylobacterales	Helicobacteraceae	Helicobacter	Helicobacter pylori	1	0	1
gtdb_ar_meta-lsu_silva_23s_taxonomy	Methanosarcina sp. Kolksee	Archaea	Halobacterota	Methanosarcinia	Methanosarciniales	Methanosarcinaceae	Methanosarcina	Methanosarcina sp. Kolksee	NA	NA	NA
gtdb_bac_meta-ssu_silva_taxonomy	Serratia sp. MYb239	Bacteria	Proteobacteria	Gammaproteobacteria	Enterobacterales	Yersiniaceae	Serratia	Serratia sp. MYb239	NA	NA	NA
gtdb_bac_meta-ncbi_taxonomy	Mycobacterium heidelbergense	Bacteria	Actinobacteria	Actinomycetia	Corynebacteriales	Mycobacteriaceae	Mycobacterium	Mycobacterium heidelbergense	NA	NA	NA
gtdb_bac_meta-ncbi_taxonomy	Auraticoccus monumenti	Bacteria	Actinobacteria	Actinomycetia	Propionibacteriales	Propionibacteriaceae	Auraticoccus	Auraticoccus monumenti	NA	NA	NA
gtdb_bac_meta-ncbi_taxonomy	Aquiflexum balticum	Bacteria	Bacteroidetes	Cytophagia	Cytophagales	Cyclobacteriaceae	Aquiflexum	Aquiflexum balticum	NA	NA	NA
microbe-directory	Bacillus coagulans	Bacteria	Firmicutes	Bacilli	Bacillales	Bacillaceae	Bacillus	Bacillus coagulans	NA	NA	NA
gtdb_bac_meta-ncbi_taxonomy	Mesorhizobium japonicum	Bacteria	Proteobacteria	Alphaproteobacteria	Hyphomicrobiales	Phyllobacteriaceae	Mesorhizobium	Mesorhizobium japonicum	NA	NA	NA
gtdb_ar_meta-ncbi_taxonomy	Candidatus Nitrosotenuis cloacae	Archaea	Thaumarchaeota				Candidatus Nitrosotenuis	Candidatus Nitrosotenuis cloacae	NA	NA	NA
microbe-directory	Shewanella woodyi	Bacteria	Proteobacteria	Gammaproteobacteria	Alteromonadales	Shewanellaceae	Shewanella	Shewanella woodyi	NA	NA	NA
microbe-directory	Shewanella pealeana	Bacteria	Proteobacteria	Gammaproteobacteria	Alteromonadales	Shewanellaceae	Shewanella	Shewanella pealeana	1	0	1
microbe-directory	Belliella baltica	Bacteria	Bacteroidetes	Cytophagia	Cytophagales	Cyclobacteriaceae	Belliella	Belliella baltica	NA	NA	NA
gtdb_bac_meta-ncbi_taxonomy	Streptomyces griseoviridis	Bacteria	Actinobacteria	Actinomycetia	Streptomycetales	Streptomycetaceae	Streptomyces	Streptomyces griseoviridis	NA	NA	NA
gtdb_bac_meta-ncbi_taxonomy	Streptomyces cyaneogriseus	Bacteria	Actinobacteria	Actinomycetia	Streptomycetales	Streptomycetaceae	Streptomyces	Streptomyces cyaneogriseus	NA	NA	NA
gtdb_bac_meta-ssu_silva_taxonomy	Sulfitobacter sp. SK025	Bacteria	Proteobacteria	Alphaproteobacteria	Rhodobacterales	Rhodobacteraceae	Sulfitobacter	Sulfitobacter sp. SK025	NA	NA	NA
gtdb_bac_meta-ssu_silva_taxonomy	Treponema sp. OMZ 838	Bacteria	Spirochaetes	Spirochaetia	Spirochaetales	Spirochaetaceae	Treponema	Treponema sp. OMZ 838	NA	NA	NA
gtdb_bac_meta-ncbi_taxonomy	Microbulbifer thermotolerans	Bacteria	Proteobacteria	Gammaproteobacteria	Cellvibrionales	Microbulbiferaceae	Microbulbifer	Microbulbifer thermotolerans	NA	NA	NA
gtdb_bac_meta-ncbi_taxonomy	Microbacterium oleivorans	Bacteria	Actinobacteria	Actinomycetia	Micrococcales	Microbacteriaceae	Microbacterium	Microbacterium oleivorans	NA	NA	NA
gtdb_bac_meta-ncbi_taxonomy	Brevibacterium siliguriense	Bacteria	Actinobacteria	Actinomycetia	Micrococcales	Brevibacteriaceae	Brevibacterium	Brevibacterium siliguriense	NA	NA	NA
gtdb_bac_meta-ncbi_taxonomy	Vibrio ponticus	Bacteria	Proteobacteria	Gammaproteobacteria	Vibrionales	Vibrionaceae	Vibrio	Vibrio ponticus	NA	NA	NA
gtdb_bac_meta-ncbi_taxonomy	Vibrio metoecus	Bacteria	Proteobacteria	Gammaproteobacteria	Vibrionales	Vibrionaceae	Vibrio	Vibrio metoecus	NA	NA	NA
gtdb_bac_meta-ssu_silva_taxonomy	Altererythrobacter namhicola	Bacteria	Proteobacteria	Alphaproteobacteria	Sphingomonadales	Sphingomonadaceae	Altererythrobacter	Altererythrobacter namhicola	NA	NA	NA
gtdb_bac_meta-ncbi_taxonomy	Paludisphaera borealis	Bacteria	Planctomycetes	Planctomycetia	Isosphaerales	Isosphaeraceae	Paludisphaera	Paludisphaera borealis	NA	NA	NA
gtdb_bac_meta-ncbi_taxonomy	Sphingobacterium hotanense	Bacteria	Bacteroidetes	Sphingobacteriia	Sphingobacteriales	Sphingobacteriaceae	Sphingobacterium	Sphingobacterium hotanense	NA	NA	NA
gtdb_bac_meta-ncbi_taxonomy	Geosporobacter ferrireducens	Bacteria	Firmicutes	Clostridia	Eubacteriales	Clostridiaceae	Geosporobacter	Geosporobacter ferrireducens	NA	NA	NA
gtdb_bac_meta-ncbi_taxonomy	Streptococcus mitis	Bacteria	Firmicutes	Bacilli	Lactobacillales	Streptococcaceae	Streptococcus	Streptococcus mitis	NA	NA	NA
gtdb_bac_meta-ssu_silva_taxonomy	Streptomyces sp. CNQ-509	Bacteria	Actinobacteria	Actinomycetia	Streptomycetales	Streptomycetaceae	Streptomyces	Streptomyces sp. CNQ-509	NA	NA	NA
gtdb_bac_meta-ncbi_taxonomy	Paenibacillus kribbensis	Bacteria	Firmicutes	Bacilli	Bacillales	Paenibacillaceae	Paenibacillus	Paenibacillus kribbensis	NA	NA	NA
gtdb_bac_meta-ncbi_taxonomy	Mycobacterium parmense	Bacteria	Actinobacteria	Actinomycetia	Corynebacteriales	Mycobacteriaceae	Mycobacterium	Mycobacterium parmense	NA	NA	NA
gtdb_bac_meta-ncbi_taxonomy	Campylobacter peloridis	Bacteria	Proteobacteria	Epsilonproteobacteria	Campylobacterales	Campylobacteraceae	Campylobacter	Campylobacter peloridis	NA	NA	NA
gtdb_bac_meta-ncbi_taxonomy	Sphingobium cloacae	Bacteria	Proteobacteria	Alphaproteobacteria	Sphingomonadales	Sphingomonadaceae	Sphingobium	Sphingobium cloacae	NA	NA	NA
microbe-directory	Ferrimonas balearica	Bacteria	Proteobacteria	Gammaproteobacteria	Alteromonadales	Ferrimonadaceae	Ferrimonas	Ferrimonas balearica	NA	NA	NA
gtdb_bac_meta-ncbi_taxonomy	Changchengzhania lutea	Bacteria	Bacteroidetes	Flavobacteriia	Flavobacteriales	Flavobacteriaceae	Changchengzhania	Changchengzhania lutea	NA	NA	NA
microbe-directory	Natrinema pellirubrum	Archaea	Euryarchaeota	Halobacteria	Halobacteriales	Halobacteriaceae	Natrinema	Natrinema pellirubrum	0	0	NA
gtdb_bac_meta-ncbi_taxonomy	Chryseobacterium indologenes	Bacteria	Bacteroidetes	Flavobacteriia	Flavobacteriales	Weeksellaceae	Chryseobacterium	Chryseobacterium indologenes	NA	NA	NA
microbe-directory	Mahella australiensis	Bacteria	Firmicutes	Clostridia	Thermoanaerobacterales	Thermoanaerobacterales Family IV Incertae Sedis	Mahella	Mahella australiensis	NA	NA	NA
gtdb_bac_meta-lsu_silva_23s_taxonomy	Brucella sp. 10RB9215	Bacteria	Proteobacteria	Alphaproteobacteria	Rhizobiales	Rhizobiaceae	Brucella	Brucella sp. 10RB9215	NA	NA	NA
microbe-directory	Calditerrivibrio nitroreducens	Bacteria	Deferribacteres	Deferribacteres	Deferribacterales	Deferribacteraceae	Calditerrivibrio	Calditerrivibrio nitroreducens	0	0	NA
microbe-directory	Pelosinus fermentans	Bacteria	Firmicutes	Negativicutes	Selenomonadales	Veillonellaceae	Pelosinus	Pelosinus fermentans	NA	NA	NA
gtdb_bac_meta-ssu_silva_taxonomy	Mycobacterium sp. WY10	Bacteria	Actinobacteria	Actinomycetia	Corynebacteriales	Mycobacteriaceae	Mycobacterium	Mycobacterium sp. WY10	NA	NA	NA
microbe-directory	Xanthomonas vesicatoria	Bacteria	Proteobacteria	Gammaproteobacteria	Xanthomonadales	Xanthomonadaceae	Xanthomonas	Xanthomonas vesicatoria	NA	NA	NA
gtdb_bac_meta-ncbi_taxonomy	Eubacterium maltosivorans	Bacteria	Firmicutes	Clostridia	Eubacteriales	Eubacteriaceae	Eubacterium	Eubacterium maltosivorans	NA	NA	NA
gtdb_bac_meta-ncbi_taxonomy	Xanthomonas cassavae	Bacteria	Proteobacteria	Gammaproteobacteria	Xanthomonadales	Xanthomonadaceae	Xanthomonas	Xanthomonas cassavae	NA	NA	NA
gtdb_bac_meta-ncbi_taxonomy	Streptomyces galilaeus	Bacteria	Actinobacteria	Actinomycetia	Streptomycetales	Streptomycetaceae	Streptomyces	Streptomyces galilaeus	NA	NA	NA
microbe-directory	Bacteroides thetaiotaomicron	Bacteria	Bacteroidetes	Bacteroidia	Bacteroidales	Bacteroidaceae	Bacteroides	Bacteroides thetaiotaomicron	1	0	1
microbe-directory	Lactobacillus jensenii	Bacteria	Firmicutes	Bacilli	Lactobacillales	Lactobacillaceae	Lactobacillus	Lactobacillus jensenii	0	0	NA
gtdb_ar_meta-ncbi_taxonomy	Candidatus Nitrosopumilus sediminis	Archaea	Thaumarchaeota		Nitrosopumilales	Nitrosopumilaceae	Nitrosopumilus	Candidatus Nitrosopumilus sediminis	NA	NA	NA
gtdb_bac_meta-ncbi_taxonomy	Methylovulum psychrotolerans	Bacteria	Proteobacteria	Gammaproteobacteria	Methylococcales	Methylococcaceae	Methylovulum	Methylovulum psychrotolerans	NA	NA	NA
microbe-directory	Pseudomonas fluorescens	Bacteria	Proteobacteria	Gammaproteobacteria	Pseudomonadales	Pseudomonadaceae	Pseudomonas	Pseudomonas fluorescens	1	0	1
microbe-directory	Robiginitalea biformata	Bacteria	Bacteroidetes	Flavobacteriia	Flavobacteriales	Flavobacteriaceae	Robiginitalea	Robiginitalea biformata	NA	NA	NA
gtdb_ar_meta-ncbi_taxonomy	Haloplanus aerogenes	Archaea	Euryarchaeota	Halobacteria	Haloferacales	Haloferacaceae	Haloplanus	Haloplanus aerogenes	NA	NA	NA
gtdb_bac_meta-ncbi_taxonomy	Candidatus Bipolaricaulis anaerobius	Bacteria	Candidatus Bipolaricaulota				Candidatus Bipolaricaulis	Candidatus Bipolaricaulis anaerobius	NA	NA	NA
microbe-directory	Shewanella baltica	Bacteria	Proteobacteria	Gammaproteobacteria	Alteromonadales	Shewanellaceae	Shewanella	Shewanella baltica	0	NA	NA
gtdb_bac_meta-ncbi_taxonomy	Methylorubrum populi	Bacteria	Proteobacteria	Alphaproteobacteria	Hyphomicrobiales	Methylobacteriaceae	Methylorubrum	Methylorubrum populi	NA	NA	NA
gtdb_bac_meta-ncbi_taxonomy	Mycolicibacterium fallax	Bacteria	Actinobacteria	Actinomycetia	Corynebacteriales	Mycobacteriaceae	Mycolicibacterium	Mycolicibacterium fallax	NA	NA	NA
microbe-directory	Truepera radiovictrix	Bacteria	Deinococcus Thermus	Deinococci	Deinococcales	Trueperaceae	Truepera	Truepera radiovictrix	0	0	NA
gtdb_bac_meta-ncbi_taxonomy	Paenibacillus donghaensis	Bacteria	Firmicutes	Bacilli	Bacillales	Paenibacillaceae	Paenibacillus	Paenibacillus donghaensis	NA	NA	NA
microbe-directory	Pseudomonas luteola	Bacteria	Proteobacteria	Gammaproteobacteria	Pseudomonadales	Pseudomonadaceae	Pseudomonas	Pseudomonas luteola	1	0	1
microbe-directory	Enterobacter asburiae	Bacteria	Proteobacteria	Gammaproteobacteria	Enterobacteriales	Enterobacteriaceae	Enterobacter	Enterobacter asburiae	0	1	2
gtdb_ar_meta-ncbi_taxonomy	Haloplanus rallus	Archaea	Euryarchaeota	Halobacteria	Haloferacales	Haloferacaceae	Haloplanus	Haloplanus rallus	NA	NA	NA
microbe-directory	Oligotropha carboxidovorans	Bacteria	Proteobacteria	Alphaproteobacteria	Rhizobiales	Bradyrhizobiaceae	Oligotropha	Oligotropha carboxidovorans	0	0	NA
gtdb_bac_meta-ncbi_taxonomy	Corynebacterium camporealensis	Bacteria	Actinobacteria	Actinomycetia	Corynebacteriales	Corynebacteriaceae	Corynebacterium	Corynebacterium camporealensis	NA	NA	NA
gtdb_bac_meta-ncbi_taxonomy	[Mycobacterium] stephanolepidis	Bacteria	Actinobacteria	Actinomycetia	Corynebacteriales	Mycobacteriaceae	Mycobacteroides	[Mycobacterium] stephanolepidis	NA	NA	NA
gtdb_bac_meta-ncbi_taxonomy	Massilia plicata	Bacteria	Proteobacteria	Betaproteobacteria	Burkholderiales	Oxalobacteraceae	Massilia	Massilia plicata	NA	NA	NA
gtdb_bac_meta-ncbi_taxonomy	Acetobacter oryzoeni	Bacteria	Proteobacteria	Alphaproteobacteria	Rhodospirillales	Acetobacteraceae	Acetobacter	Acetobacter oryzoeni	NA	NA	NA
gtdb_bac_meta-ncbi_taxonomy	Streptomyces vinaceus	Bacteria	Actinobacteria	Actinomycetia	Streptomycetales	Streptomycetaceae	Streptomyces	Streptomyces vinaceus	NA	NA	NA
gtdb_bac_meta-ncbi_taxonomy	Sandaracinus amylolyticus	Bacteria	Proteobacteria	Deltaproteobacteria	Myxococcales	Sandaracinaceae	Sandaracinus	Sandaracinus amylolyticus	NA	NA	NA
gtdb_bac_meta-ssu_silva_taxonomy	Sulfitobacter sp. D7	Bacteria	Proteobacteria	Alphaproteobacteria	Rhodobacterales	Rhodobacteraceae	Sulfitobacter	Sulfitobacter sp. D7	NA	NA	NA
gtdb_bac_meta-ssu_silva_taxonomy	Shewanella sp. MR-4	Bacteria	Proteobacteria	Gammaproteobacteria	Enterobacterales	Shewanellaceae	Shewanella	Shewanella sp. MR-4	NA	NA	NA
gtdb_bac_meta-ncbi_taxonomy	Flavobacterium commune	Bacteria	Bacteroidetes	Flavobacteriia	Flavobacteriales	Flavobacteriaceae	Flavobacterium	Flavobacterium commune	NA	NA	NA
microbe-directory	Verminephrobacter eiseniae	Bacteria	Proteobacteria	Betaproteobacteria	Burkholderiales	Comamonadaceae	Verminephrobacter	Verminephrobacter eiseniae	NA	NA	NA
gtdb_bac_meta-ssu_silva_taxonomy	Parabacteroides sp. CT06	Bacteria	Bacteroidetes	Bacteroidia	Bacteroidales	Tannerellaceae	Parabacteroides	Parabacteroides sp. CT06	NA	NA	NA
microbe-directory	Neisseria elongata	Bacteria	Proteobacteria	Betaproteobacteria	Neisseriales	Neisseriaceae	Neisseria	Neisseria elongata	0	0	NA
gtdb_bac_meta-ncbi_taxonomy	Oceanisphaera profunda	Bacteria	Proteobacteria	Gammaproteobacteria	Aeromonadales	Aeromonadaceae	Oceanisphaera	Oceanisphaera profunda	NA	NA	NA
microbe-directory	Mucilaginibacter paludis	Bacteria	Bacteroidetes	Sphingobacteriia	Sphingobacteriales	Sphingobacteriaceae	Mucilaginibacter	Mucilaginibacter paludis	0	0	NA
gtdb_bac_meta-ncbi_taxonomy	Streptomyces antibioticus	Bacteria	Actinobacteria	Actinomycetia	Streptomycetales	Streptomycetaceae	Streptomyces	Streptomyces antibioticus	NA	NA	NA
gtdb_bac_meta-ncbi_taxonomy	Planococcus rifietoensis	Bacteria	Firmicutes	Bacilli	Bacillales	Planococcaceae	Planococcus	Planococcus rifietoensis	NA	NA	NA
gtdb_bac_meta-ncbi_taxonomy	Vibrio antiquarius	Bacteria	Proteobacteria	Gammaproteobacteria	Vibrionales	Vibrionaceae	Vibrio	Vibrio antiquarius	NA	NA	NA
gtdb_bac_meta-ncbi_taxonomy	Thermanaeromonas toyohensis	Bacteria	Firmicutes	Clostridia	Thermoanaerobacterales	Thermoanaerobacteraceae	Thermanaeromonas	Thermanaeromonas toyohensis	NA	NA	NA
microbe-directory	Niabella soli	Bacteria	Bacteroidetes	Sphingobacteriia	Sphingobacteriales	Sphingobacteriales noname	Niabella	Niabella soli	0	0	NA
gtdb_bac_meta-ncbi_taxonomy	Sphingobium fuliginis	Bacteria	Proteobacteria	Alphaproteobacteria	Sphingomonadales	Sphingomonadaceae	Sphingobium	Sphingobium fuliginis	NA	NA	NA
gtdb_bac_meta-ssu_silva_taxonomy	Pseudomonas sp. St29	Bacteria	Proteobacteria	Gammaproteobacteria	Pseudomonadales	Pseudomonadaceae	Pseudomonas	Pseudomonas sp. St29	NA	NA	NA
gtdb_bac_meta-ncbi_taxonomy	Mycobacterium pseudoshottsii	Bacteria	Actinobacteria	Actinomycetia	Corynebacteriales	Mycobacteriaceae	Mycobacterium	Mycobacterium pseudoshottsii	NA	NA	NA
gtdb_bac_meta-ncbi_taxonomy	Corynebacterium glyciniphilum	Bacteria	Actinobacteria	Actinomycetia	Corynebacteriales	Corynebacteriaceae	Corynebacterium	Corynebacterium glyciniphilum	NA	NA	NA
microbe-directory	Brevundimonas subvibrioides	Bacteria	Proteobacteria	Alphaproteobacteria	Caulobacterales	Caulobacteraceae	Brevundimonas	Brevundimonas subvibrioides	0	0	NA
gtdb_bac_meta-lsu_silva_23s_taxonomy	Burkholderia insecticola	Bacteria	Proteobacteria	Gammaproteobacteria	Burkholderiales	Burkholderiaceae	Burkholderia-Caballeronia-Paraburkholderia	Burkholderia insecticola	NA	NA	NA
gtdb_bac_meta-ssu_silva_taxonomy	Aminobacter sp. MSH1	Bacteria	Proteobacteria	Alphaproteobacteria	Rhizobiales	Rhizobiaceae	Aminobacter	Aminobacter sp. MSH1	NA	NA	NA
microbe-directory	Methanosphaerula palustris	Archaea	Euryarchaeota	Methanomicrobia	Methanomicrobiales	Methanoregulaceae	Methanosphaerula	Methanosphaerula palustris	0	0	NA
gtdb_bac_meta-ncbi_taxonomy	Tuwongella immobilis	Bacteria	Planctomycetes	Planctomycetia	Gemmatales	Gemmataceae	Tuwongella	Tuwongella immobilis	NA	NA	NA
gtdb_bac_meta-ncbi_taxonomy	Halomonas subglaciescola	Bacteria	Proteobacteria	Gammaproteobacteria	Oceanospirillales	Halomonadaceae	Halomonas	Halomonas subglaciescola	NA	NA	NA
gtdb_bac_meta-ncbi_taxonomy	Nitrosococcus wardiae	Bacteria	Proteobacteria	Gammaproteobacteria	Chromatiales	Chromatiaceae	Nitrosococcus	Nitrosococcus wardiae	NA	NA	NA
microbe-directory	Phenylobacterium zucineum	Bacteria	Proteobacteria	Alphaproteobacteria	Caulobacterales	Caulobacteraceae	Phenylobacterium	Phenylobacterium zucineum	NA	NA	NA
gtdb_bac_meta-ncbi_taxonomy	Rhodoferax ferrireducens	Bacteria	Proteobacteria	Betaproteobacteria	Burkholderiales	Comamonadaceae	Rhodoferax	Rhodoferax ferrireducens	NA	NA	NA
gtdb_bac_meta-ncbi_taxonomy	Rathayibacter tanaceti	Bacteria	Actinobacteria	Actinomycetia	Micrococcales	Microbacteriaceae	Rathayibacter	Rathayibacter tanaceti	NA	NA	NA
gtdb_bac_meta-ncbi_taxonomy	Micromonospora echinofusca	Bacteria	Actinobacteria	Actinomycetia	Micromonosporales	Micromonosporaceae	Micromonospora	Micromonospora echinofusca	NA	NA	NA
gtdb_bac_meta-ncbi_taxonomy	Hymenobacter oligotrophus	Bacteria	Bacteroidetes	Cytophagia	Cytophagales	Hymenobacteraceae	Hymenobacter	Hymenobacter oligotrophus	NA	NA	NA
gtdb_bac_meta-ncbi_taxonomy	Corynebacterium endometrii	Bacteria	Actinobacteria	Actinomycetia	Corynebacteriales	Corynebacteriaceae	Corynebacterium	Corynebacterium endometrii	NA	NA	NA
microbe-directory	Pleurocapsa minor	Bacteria	Cyanobacteria	Cyanobacteria noname	Pleurocapsales	Pleurocapsales noname	Pleurocapsa	Pleurocapsa minor	0	0	NA
gtdb_bac_meta-ncbi_taxonomy	Pandoraea pnomenusa	Bacteria	Proteobacteria	Betaproteobacteria	Burkholderiales	Burkholderiaceae	Pandoraea	Pandoraea pnomenusa	NA	NA	NA
microbe-directory	Liberibacter crescens	Bacteria	Proteobacteria	Alphaproteobacteria	Rhizobiales	Rhizobiaceae	Candidatus Liberibacter	Liberibacter crescens	0	0	NA
microbe-directory	Desulfovibrio salexigens	Bacteria	Proteobacteria	Deltaproteobacteria	Desulfovibrionales	Desulfovibrionaceae	Desulfovibrio	Desulfovibrio salexigens	0	0	NA
microbe-directory	Natronobacterium gregoryi	Archaea	Euryarchaeota	Halobacteria	Halobacteriales	Halobacteriaceae	Natronobacterium	Natronobacterium gregoryi	0	0	NA
gtdb_bac_meta-ncbi_taxonomy	Microbacterium endophyticum	Bacteria	Actinobacteria	Actinomycetia	Micrococcales	Microbacteriaceae	Microbacterium	Microbacterium endophyticum	NA	NA	NA
gtdb_bac_meta-ssu_silva_taxonomy	Arthrobacter sp. PAMC 25486	Bacteria	Actinobacteria	Actinomycetia	Micrococcales	Micrococcaceae	Arthrobacter	Arthrobacter sp. PAMC 25486	NA	NA	NA
gtdb_bac_meta-ncbi_taxonomy	Methylorubrum zatmanii	Bacteria	Proteobacteria	Alphaproteobacteria	Hyphomicrobiales	Methylobacteriaceae	Methylorubrum	Methylorubrum zatmanii	NA	NA	NA
gtdb_bac_meta-ssu_silva_taxonomy	Dechloromonas sp. HYN0024	Bacteria	Proteobacteria	Gammaproteobacteria	Burkholderiales	Rhodocyclaceae	Ferribacterium	Dechloromonas sp. HYN0024	NA	NA	NA
gtdb_bac_meta-ssu_silva_taxonomy	Enterobacter cloacae complex sp. ECNIH7	Bacteria	Proteobacteria	Gammaproteobacteria	Enterobacterales	Enterobacteriaceae	Enterobacter	Enterobacter cloacae complex sp. ECNIH7	NA	NA	NA
microbe-directory	Bacillus atrophaeus	Bacteria	Firmicutes	Bacilli	Bacillales	Bacillaceae	Bacillus	Bacillus atrophaeus	NA	NA	NA
gtdb_bac_meta-ssu_silva_taxonomy	Euzebya sp. DY32-46	Bacteria	Actinobacteria	Actinobacteria	Euzebyales	Euzebyaceae	Euzebya	Euzebya sp. DY32-46	NA	NA	NA
microbe-directory	Desulfovibrio magneticus	Bacteria	Proteobacteria	Deltaproteobacteria	Desulfovibrionales	Desulfovibrionaceae	Desulfovibrio	Desulfovibrio magneticus	0	0	NA
microbe-directory	Caulobacter segnis	Bacteria	Proteobacteria	Alphaproteobacteria	Caulobacterales	Caulobacteraceae	Caulobacter	Caulobacter segnis	0	0	NA
microbe-directory	Thermovirga lienii	Bacteria	Synergistetes	Synergistia	Synergistales	Synergistaceae	Thermovirga	Thermovirga lienii	NA	NA	NA
microbe-directory	Legionella pneumophila	Bacteria	Proteobacteria	Gammaproteobacteria	Legionellales	Legionellaceae	Legionella	Legionella pneumophila	1	0	1
gtdb_bac_meta-ncbi_taxonomy	Streptomyces fodineus	Bacteria	Actinobacteria	Actinomycetia	Streptomycetales	Streptomycetaceae	Streptomyces	Streptomyces fodineus	NA	NA	NA
gtdb_bac_meta-ncbi_taxonomy	Xanthomonas hyacinthi	Bacteria	Proteobacteria	Gammaproteobacteria	Xanthomonadales	Xanthomonadaceae	Xanthomonas	Xanthomonas hyacinthi	NA	NA	NA
microbe-directory	Treponema denticola	Bacteria	Spirochaetes	Spirochaetia	Spirochaetales	Spirochaetaceae	Treponema	Treponema denticola	0	0	NA
gtdb_bac_meta-ssu_silva_taxonomy	Porphyrobacter neustonensis	Bacteria	Proteobacteria	Alphaproteobacteria	Sphingomonadales	Sphingomonadaceae	Porphyrobacter	Porphyrobacter neustonensis	NA	NA	NA
microbe-directory	Providencia rustigianii	Bacteria	Proteobacteria	Gammaproteobacteria	Enterobacteriales	Enterobacteriaceae	Providencia	Providencia rustigianii	0	0	NA
microbe-directory	Sinorhizobium meliloti	Bacteria	Proteobacteria	Alphaproteobacteria	Rhizobiales	Rhizobiaceae	Sinorhizobium	Sinorhizobium meliloti	0	0	NA
microbe-directory	Bacillus licheniformis	Bacteria	Firmicutes	Bacilli	Bacillales	Bacillaceae	Bacillus	Bacillus licheniformis	NA	NA	NA
gtdb_bac_meta-ssu_silva_taxonomy	Wolbachia endosymbiont of Folsomia candida	Bacteria	Proteobacteria	Alphaproteobacteria	Rickettsiales	Anaplasmataceae	Wolbachia	Wolbachia endosymbiont of Folsomia candida	NA	NA	NA
gtdb_bac_meta-ncbi_taxonomy	Pseudomonas prosekii	Bacteria	Proteobacteria	Gammaproteobacteria	Pseudomonadales	Pseudomonadaceae	Pseudomonas	Pseudomonas prosekii	NA	NA	NA
gtdb_bac_meta-ncbi_taxonomy	Marisediminicola antarctica	Bacteria	Actinobacteria	Actinomycetia	Micrococcales	Microbacteriaceae	Marisediminicola	Marisediminicola antarctica	NA	NA	NA
microbe-directory	Brucella microti	Bacteria	Proteobacteria	Alphaproteobacteria	Rhizobiales	Brucellaceae	Brucella	Brucella microti	1	NA	1
gtdb_bac_meta-ncbi_taxonomy	Thermus caldilimi	Bacteria	Deinococcus Thermus	Deinococci	Thermales	Thermaceae	Thermus	Thermus caldilimi	NA	NA	NA
gtdb_bac_meta-ncbi_taxonomy	Photobacterium gaetbulicola	Bacteria	Proteobacteria	Gammaproteobacteria	Vibrionales	Vibrionaceae	Photobacterium	Photobacterium gaetbulicola	NA	NA	NA
gtdb_bac_meta-ncbi_taxonomy	Allokutzneria albata	Bacteria	Actinobacteria	Actinomycetia	Pseudonocardiales	Pseudonocardiaceae	Allokutzneria	Allokutzneria albata	NA	NA	NA
gtdb_bac_meta-ncbi_taxonomy	Altererythrobacter atlanticus	Bacteria	Proteobacteria	Alphaproteobacteria	Sphingomonadales	Erythrobacteraceae	Altererythrobacter	Altererythrobacter atlanticus	NA	NA	NA
gtdb_bac_meta-ncbi_taxonomy	Lachnoclostridium phocaeense	Bacteria	Firmicutes	Clostridia	Eubacteriales	Lachnospiraceae	Lachnoclostridium	Lachnoclostridium phocaeense	NA	NA	NA
microbe-directory	Selenomonas ruminantium	Bacteria	Firmicutes	Negativicutes	Selenomonadales	Veillonellaceae	Selenomonas	Selenomonas ruminantium	NA	NA	NA
gtdb_bac_meta-ncbi_taxonomy	Anaerostipes rhamnosivorans	Bacteria	Firmicutes	Clostridia	Eubacteriales	Lachnospiraceae	Anaerostipes	Anaerostipes rhamnosivorans	NA	NA	NA
microbe-directory	Bacteroides cellulosilyticus	Bacteria	Bacteroidetes	Bacteroidia	Bacteroidales	Bacteroidaceae	Bacteroides	Bacteroides cellulosilyticus	0	0	NA
gtdb_bac_meta-ssu_silva_taxonomy	Desulfovibrio sp. G11	Bacteria	Proteobacteria	Deltaproteobacteria	Desulfovibrionales	Desulfovibrionaceae	Desulfovibrio	Desulfovibrio sp. G11	NA	NA	NA
gtdb_ar_meta-ssu_silva_taxonomy	Thermococcus sp. 5-4	Archaea	Euryarchaeota	Thermococci	Thermococcales	Thermococcaceae	Thermococcus	Thermococcus sp. 5-4	NA	NA	NA
microbe-directory	Bacillus megaterium	Bacteria	Firmicutes	Bacilli	Bacillales	Bacillaceae	Bacillus	Bacillus megaterium	NA	NA	NA
microbe-directory	Acidiphilium multivorum	Bacteria	Proteobacteria	Alphaproteobacteria	Rhodospirillales	Acetobacteraceae	Acidiphilium	Acidiphilium multivorum	0	0	NA
microbe-directory	Halogeometricum borinquense	Archaea	Euryarchaeota	Halobacteria	Halobacteriales	Halobacteriaceae	Halogeometricum	Halogeometricum borinquense	0	0	NA
microbe-directory	Bacteroides fragilis	Bacteria	Bacteroidetes	Bacteroidia	Bacteroidales	Bacteroidaceae	Bacteroides	Bacteroides fragilis	1	NA	1
gtdb_bac_meta-ncbi_taxonomy	Microbacterium sediminis	Bacteria	Actinobacteria	Actinomycetia	Micrococcales	Microbacteriaceae	Microbacterium	Microbacterium sediminis	NA	NA	NA
gtdb_bac_meta-ncbi_taxonomy	Melittangium boletus	Bacteria	Proteobacteria	Deltaproteobacteria	Myxococcales	Archangiaceae	Melittangium	Melittangium boletus	NA	NA	NA
gtdb_bac_meta-ncbi_taxonomy	Corynebacterium epidermidicanis	Bacteria	Actinobacteria	Actinomycetia	Corynebacteriales	Corynebacteriaceae	Corynebacterium	Corynebacterium epidermidicanis	NA	NA	NA
gtdb_bac_meta-ncbi_taxonomy	Zhongshania aliphaticivorans	Bacteria	Proteobacteria	Gammaproteobacteria	Cellvibrionales	Spongiibacteraceae	Zhongshania	Zhongshania aliphaticivorans	NA	NA	NA
gtdb_bac_meta-ncbi_taxonomy	Methylobacterium durans	Bacteria	Proteobacteria	Alphaproteobacteria	Hyphomicrobiales	Methylobacteriaceae	Methylobacterium	Methylobacterium durans	NA	NA	NA
microbe-directory	Corynebacterium urealyticum	Bacteria	Actinobacteria	Actinobacteria	Actinomycetales	Corynebacteriaceae	Corynebacterium	Corynebacterium urealyticum	0	0	NA
gtdb_bac_meta-ncbi_taxonomy	Paenibacillus xylanexedens	Bacteria	Firmicutes	Bacilli	Bacillales	Paenibacillaceae	Paenibacillus	Paenibacillus xylanexedens	NA	NA	NA
microbe-directory	Coprothermobacter proteolyticus	Bacteria	Firmicutes	Clostridia	Thermoanaerobacterales	Thermodesulfobiaceae	Coprothermobacter	Coprothermobacter proteolyticus	NA	NA	NA
gtdb_ar_meta-ncbi_taxonomy	Nitrosopumilus piranensis	Archaea	Thaumarchaeota		Nitrosopumilales	Nitrosopumilaceae	Nitrosopumilus	Nitrosopumilus piranensis	NA	NA	NA
gtdb_bac_meta-ncbi_taxonomy	Nocardioides seonyuensis	Bacteria	Actinobacteria	Actinomycetia	Propionibacteriales	Nocardioidaceae	Nocardioides	Nocardioides seonyuensis	NA	NA	NA
gtdb_bac_meta-ssu_silva_taxonomy	Lactobacillus harbinensis	Bacteria	Firmicutes	Bacilli	Lactobacillales	Lactobacillaceae	Schleiferilactobacillus	Lactobacillus harbinensis	NA	NA	NA
gtdb_bac_meta-ncbi_taxonomy	Sphingobium herbicidovorans	Bacteria	Proteobacteria	Alphaproteobacteria	Sphingomonadales	Sphingomonadaceae	Sphingobium	Sphingobium herbicidovorans	NA	NA	NA
gtdb_bac_meta-ncbi_taxonomy	Raoultella electrica	Bacteria	Proteobacteria	Gammaproteobacteria	Enterobacterales	Enterobacteriaceae	Raoultella	Raoultella electrica	NA	NA	NA
gtdb_bac_meta-ssu_silva_taxonomy	Marinobacter sp. es.042	Bacteria	Proteobacteria	Gammaproteobacteria	Pseudomonadales	Marinobacteraceae	Marinobacter	Marinobacter sp. es.042	NA	NA	NA
gtdb_bac_meta-ncbi_taxonomy	Rhodoferax koreense	Bacteria	Proteobacteria	Betaproteobacteria	Burkholderiales	Comamonadaceae	Rhodoferax	Rhodoferax koreense	NA	NA	NA
gtdb_bac_meta-ssu_silva_taxonomy	Azospirillum sp. M2T2B2	Bacteria	Proteobacteria	Alphaproteobacteria	Azospirillales	Azospirillaceae	Azospirillum	Azospirillum sp. M2T2B2	NA	NA	NA
gtdb_bac_meta-ncbi_taxonomy	Delftia tsuruhatensis	Bacteria	Proteobacteria	Betaproteobacteria	Burkholderiales	Comamonadaceae	Delftia	Delftia tsuruhatensis	NA	NA	NA
microbe-directory	Candidatus Protochlamydia amoebophila	Bacteria	Chlamydiae	Chlamydiia	Chlamydiales	Parachlamydiaceae	Candidatus Protochlamydia	Candidatus Protochlamydia amoebophila	NA	NA	NA
gtdb_bac_meta-ncbi_taxonomy	Dehalobacterium formicoaceticum	Bacteria	Firmicutes	Clostridia	Eubacteriales	Peptococcaceae	Dehalobacterium	Dehalobacterium formicoaceticum	NA	NA	NA
gtdb_bac_meta-ssu_silva_taxonomy	Halomonas sp. JS92-SW72	Bacteria	Proteobacteria	Gammaproteobacteria	Pseudomonadales	Halomonadaceae	Halomonas	Halomonas sp. JS92-SW72	NA	NA	NA
microbe-directory	Acidithiobacillus ferrivorans	Bacteria	Proteobacteria	Gammaproteobacteria	Acidithiobacillales	Acidithiobacillaceae	Acidithiobacillus	Acidithiobacillus ferrivorans	NA	NA	NA
gtdb_bac_meta-ncbi_taxonomy	Neokomagataea tanensis	Bacteria	Proteobacteria	Alphaproteobacteria	Rhodospirillales	Acetobacteraceae	Neokomagataea	Neokomagataea tanensis	NA	NA	NA
gtdb_bac_meta-ncbi_taxonomy	Mycolicibacterium duvalii	Bacteria	Actinobacteria	Actinomycetia	Corynebacteriales	Mycobacteriaceae	Mycolicibacterium	Mycolicibacterium duvalii	NA	NA	NA
gtdb_bac_meta-ncbi_taxonomy	Shewanella livingstonensis	Bacteria	Proteobacteria	Gammaproteobacteria	Alteromonadales	Shewanellaceae	Shewanella	Shewanella livingstonensis	NA	NA	NA
gtdb_bac_meta-ssu_silva_taxonomy	Pseudomonas sp. TKP	Bacteria	Proteobacteria	Gammaproteobacteria	Pseudomonadales	Pseudomonadaceae	Pseudomonas	Pseudomonas sp. TKP	NA	NA	NA
gtdb_bac_meta-ncbi_taxonomy	Paenibacillus guangzhouensis	Bacteria	Firmicutes	Bacilli	Bacillales	Paenibacillaceae	Paenibacillus	Paenibacillus guangzhouensis	NA	NA	NA
microbe-directory	Leptospira kmetyi	Bacteria	Spirochaetes	Spirochaetia	Spirochaetales	Leptospiraceae	Leptospira	Leptospira kmetyi	1	0	1
microbe-directory	Azospirillum lipoferum	Bacteria	Proteobacteria	Alphaproteobacteria	Rhodospirillales	Rhodospirillaceae	Azospirillum	Azospirillum lipoferum	0	0	NA
microbe-directory	Eggerthella lenta	Bacteria	Actinobacteria	Actinobacteria	Coriobacteriales	Coriobacteriaceae	Eggerthella	Eggerthella lenta	1	0	1
gtdb_bac_meta-ssu_silva_taxonomy	Cellulosimicrobium sp. TH-20	Bacteria	Actinobacteria	Actinomycetia	Micrococcales	Promicromonosporaceae	Cellulosimicrobium	Cellulosimicrobium sp. TH-20	NA	NA	NA
microbe-directory	Syntrophobacter fumaroxidans	Bacteria	Proteobacteria	Deltaproteobacteria	Syntrophobacterales	Syntrophobacteraceae	Syntrophobacter	Syntrophobacter fumaroxidans	NA	NA	NA
microbe-directory	Avibacterium paragallinarum	Bacteria	Proteobacteria	Gammaproteobacteria	Pasteurellales	Pasteurellaceae	Avibacterium	Avibacterium paragallinarum	1	0	1
gtdb_bac_meta-ssu_silva_taxonomy	Psychrobacter sp. AntiMn-1	Bacteria	Proteobacteria	Gammaproteobacteria	Pseudomonadales	Moraxellaceae	Psychrobacter	Psychrobacter sp. AntiMn-1	NA	NA	NA
microbe-directory	Staphylococcus warneri	Bacteria	Firmicutes	Bacilli	Bacillales	Staphylococcaceae	Staphylococcus	Staphylococcus warneri	0	0	NA
gtdb_bac_meta-ssu_silva_taxonomy	Pseudomonas sp. 09C 129	Bacteria	Proteobacteria	Gammaproteobacteria	Pseudomonadales	Pseudomonadaceae	Pseudomonas	Pseudomonas sp. 09C 129	NA	NA	NA
gtdb_bac_meta-ncbi_taxonomy	Parageobacillus thermoglucosidasius	Bacteria	Firmicutes	Bacilli	Bacillales	Bacillaceae	Parageobacillus	Parageobacillus thermoglucosidasius	NA	NA	NA
gtdb_bac_meta-ssu_silva_taxonomy	Aquimarina sp. BL5	Bacteria	Bacteroidetes	Flavobacteriia	Flavobacteriales	Flavobacteriaceae	Aquimarina	Aquimarina sp. BL5	NA	NA	NA
gtdb_ar_meta-ncbi_taxonomy	Haloarcula taiwanensis	Archaea	Euryarchaeota	Halobacteria	Halobacteriales	Haloarculaceae	Haloarcula	Haloarcula taiwanensis	NA	NA	NA
gtdb_bac_meta-ncbi_taxonomy	Bacillus circulans	Bacteria	Firmicutes	Bacilli	Bacillales	Bacillaceae	Niallia	Bacillus circulans	NA	NA	NA
gtdb_bac_meta-ncbi_taxonomy	Bradyrhizobium icense	Bacteria	Proteobacteria	Alphaproteobacteria	Hyphomicrobiales	Bradyrhizobiaceae	Bradyrhizobium	Bradyrhizobium icense	NA	NA	NA
gtdb_bac_meta-ssu_silva_taxonomy	Arthrobacter sp. ERGS1:01	Bacteria	Actinobacteria	Actinomycetia	Micrococcales	Micrococcaceae	Arthrobacter	Arthrobacter sp. ERGS1:01	NA	NA	NA
gtdb_bac_meta-ncbi_taxonomy	Candidatus Paracaedibacter acanthamoebae	Bacteria	Proteobacteria	Alphaproteobacteria	Holosporales	Candidatus Paracaedibacteraceae	Candidatus Paracaedibacter	Candidatus Paracaedibacter acanthamoebae	NA	NA	NA
gtdb_bac_meta-ssu_silva_taxonomy	Synechococcus sp. SynAce01	Bacteria	Cyanobacteria	Cyanobacteriia	Synechococcales	Cyanobiaceae	Cyanobium PCC-6307	Synechococcus sp. SynAce01	NA	NA	NA
gtdb_ar_meta-ncbi_taxonomy	Haloterrigena daqingensis	Archaea	Euryarchaeota	Halobacteria	Natrialbales	Natrialbaceae	Haloterrigena	Haloterrigena daqingensis	NA	NA	NA
microbe-directory	Kocuria rhizophila	Bacteria	Actinobacteria	Actinobacteria	Actinomycetales	Micrococcaceae	Kocuria	Kocuria rhizophila	1	0	1
gtdb_bac_meta-ssu_silva_taxonomy	Polaribacter sp. Hel1_33_78	Bacteria	Bacteroidetes	Flavobacteriia	Flavobacteriales	Flavobacteriaceae	Polaribacter	Polaribacter sp. Hel1_33_78	NA	NA	NA
gtdb_ar_meta-ncbi_taxonomy	Halorubrum trapanicum	Archaea	Euryarchaeota	Halobacteria	Haloferacales	Halorubraceae	Halorubrum	Halorubrum trapanicum	NA	NA	NA
gtdb_bac_meta-ncbi_taxonomy	Polynucleobacter acidiphobus	Bacteria	Proteobacteria	Betaproteobacteria	Burkholderiales	Burkholderiaceae	Polynucleobacter	Polynucleobacter acidiphobus	NA	NA	NA
gtdb_bac_meta-ssu_silva_taxonomy	Acetobacterium sp. KB-1	Bacteria	Firmicutes	Clostridia	Eubacteriales	Eubacteriaceae	Acetobacterium	Acetobacterium sp. KB-1	NA	NA	NA
gtdb_bac_meta-ncbi_taxonomy	Denitrobacterium detoxificans	Bacteria	Actinobacteria	Coriobacteriia	Eggerthellales	Eggerthellaceae	Denitrobacterium	Denitrobacterium detoxificans	NA	NA	NA
gtdb_bac_meta-ncbi_taxonomy	Paraburkholderia megapolitana	Bacteria	Proteobacteria	Betaproteobacteria	Burkholderiales	Burkholderiaceae	Paraburkholderia	Paraburkholderia megapolitana	NA	NA	NA
gtdb_bac_meta-ncbi_taxonomy	Arcobacter ellisii	Bacteria	Proteobacteria	Epsilonproteobacteria	Campylobacterales	Campylobacteraceae	Arcobacter	Arcobacter ellisii	NA	NA	NA
gtdb_bac_meta-ssu_gg_taxonomy	Bacillus foraminis	Bacteria	Firmicutes	Bacilli	Bacillales	Bacillaceae	Bacillus	foraminis	NA	NA	NA
gtdb_bac_meta-ssu_silva_taxonomy	Ruegeria sp. AD91A	Bacteria	Proteobacteria	Alphaproteobacteria	Rhodobacterales	Rhodobacteraceae	Ruegeria sp. AD91A		NA	NA	NA
microbe-directory	Providencia stuartii	Bacteria	Proteobacteria	Gammaproteobacteria	Enterobacteriales	Enterobacteriaceae	Providencia	Providencia stuartii	0	0	NA
gtdb_bac_meta-ssu_silva_taxonomy	Paenibacillus sp. FSL R5-0912	Bacteria	Firmicutes	Bacilli	Paenibacillales	Paenibacillaceae	Paenibacillus	Paenibacillus sp. FSL R5-0912	NA	NA	NA
microbe-directory	Citrobacter rodentium	Bacteria	Proteobacteria	Gammaproteobacteria	Enterobacteriales	Enterobacteriaceae	Citrobacter	Citrobacter rodentium	NA	NA	NA
gtdb_bac_meta-ncbi_taxonomy	Asaia bogorensis	Bacteria	Proteobacteria	Alphaproteobacteria	Rhodospirillales	Acetobacteraceae	Asaia	Asaia bogorensis	NA	NA	NA
gtdb_bac_meta-lsu_silva_23s_taxonomy	Frankia sp. QA3	Bacteria	Actinobacteria	Actinomycetia	Frankiales	Frankiaceae	Frankia	Frankia sp. QA3	NA	NA	NA
gtdb_bac_meta-ncbi_taxonomy	Rhodanobacter glycinis	Bacteria	Proteobacteria	Gammaproteobacteria	Xanthomonadales	Rhodanobacteraceae	Rhodanobacter	Rhodanobacter glycinis	NA	NA	NA
gtdb_bac_meta-ncbi_taxonomy	[Polyangium] brachysporum	Bacteria	Proteobacteria	Betaproteobacteria	Burkholderiales			[Polyangium] brachysporum	NA	NA	NA
gtdb_bac_meta-ncbi_taxonomy	Weissella viridescens	Bacteria	Firmicutes	Bacilli	Lactobacillales	Lactobacillaceae	Weissella	Weissella viridescens	NA	NA	NA
gtdb_bac_meta-ncbi_taxonomy	Fimbriimonas ginsengisoli	Bacteria	Armatimonadetes	Fimbriimonadia	Fimbriimonadales	Fimbriimonadaceae	Fimbriimonas	Fimbriimonas ginsengisoli	NA	NA	NA
gtdb_bac_meta-ncbi_taxonomy	Neomicrococcus aestuarii	Bacteria	Actinobacteria	Actinomycetia	Micrococcales	Micrococcaceae	Neomicrococcus	Neomicrococcus aestuarii	NA	NA	NA
microbe-directory	Rhizobium grahamii	Bacteria	Proteobacteria	Alphaproteobacteria	Rhizobiales	Rhizobiaceae	Rhizobium	Rhizobium grahamii	0	0	NA
gtdb_bac_meta-ssu_silva_taxonomy	Rhizobium sp. CCGE532	Bacteria	Proteobacteria	Alphaproteobacteria	Rhizobiales	Rhizobiaceae	Allorhizobium-Neorhizobium-Pararhizobium-Rhizobium	Rhizobium sp. CCGE532	NA	NA	NA
gtdb_bac_meta-ncbi_taxonomy	Diaphorobacter polyhydroxybutyrativorans	Bacteria	Proteobacteria	Betaproteobacteria	Burkholderiales	Comamonadaceae	Diaphorobacter	Diaphorobacter polyhydroxybutyrativorans	NA	NA	NA
gtdb_bac_meta-ssu_silva_taxonomy	Polaromonas sp. JS666	Bacteria	Proteobacteria	Gammaproteobacteria	Burkholderiales	Comamonadaceae	Polaromonas	Polaromonas sp. JS666	NA	NA	NA
gtdb_bac_meta-ssu_silva_taxonomy	Paenibacillus sp. IHB B 3084	Bacteria	Firmicutes	Bacilli	Paenibacillales	Paenibacillaceae	Paenibacillus	Paenibacillus sp. IHB B 3084	NA	NA	NA
gtdb_bac_meta-ncbi_taxonomy	Paracoccus aminovorans	Bacteria	Proteobacteria	Alphaproteobacteria	Rhodobacterales	Rhodobacteraceae	Paracoccus	Paracoccus aminovorans	NA	NA	NA
gtdb_bac_meta-ssu_silva_taxonomy	Gryllotalpicola sp. 2DFW10M-5	Bacteria	Actinobacteria	Actinomycetia	Micrococcales	Microbacteriaceae	Gryllotalpicola	Gryllotalpicola sp. 2DFW10M-5	NA	NA	NA
gtdb_bac_meta-ncbi_taxonomy	Pseudomonas thivervalensis	Bacteria	Proteobacteria	Gammaproteobacteria	Pseudomonadales	Pseudomonadaceae	Pseudomonas	Pseudomonas thivervalensis	NA	NA	NA
gtdb_bac_meta-ncbi_taxonomy	Paraburkholderia dokdonella	Bacteria	Proteobacteria	Betaproteobacteria	Burkholderiales	Burkholderiaceae	Paraburkholderia	Paraburkholderia dokdonella	NA	NA	NA
gtdb_bac_meta-ncbi_taxonomy	Achromobacter ruhlandii	Bacteria	Proteobacteria	Betaproteobacteria	Burkholderiales	Alcaligenaceae	Achromobacter	Achromobacter ruhlandii	NA	NA	NA
gtdb_bac_meta-ncbi_taxonomy	Micromonospora siamensis	Bacteria	Actinobacteria	Actinomycetia	Micromonosporales	Micromonosporaceae	Micromonospora	Micromonospora siamensis	NA	NA	NA
gtdb_bac_meta-ssu_silva_taxonomy	Hyphomonas sp. Mor2	Bacteria	Proteobacteria	Alphaproteobacteria	Caulobacterales	Hyphomonadaceae	uncultured	Hyphomonas sp. Mor2	NA	NA	NA
microbe-directory	Myxococcus stipitatus	Bacteria	Proteobacteria	Deltaproteobacteria	Myxococcales	Myxococcaceae	Myxococcus	Myxococcus stipitatus	NA	NA	NA
microbe-directory	Pseudomonas protegens	Bacteria	Proteobacteria	Gammaproteobacteria	Pseudomonadales	Pseudomonadaceae	Pseudomonas	Pseudomonas protegens	NA	NA	NA
gtdb_bac_meta-ncbi_taxonomy	Acidipropionibacterium acidipropionici	Bacteria	Actinobacteria	Actinomycetia	Propionibacteriales	Propionibacteriaceae	Acidipropionibacterium	Acidipropionibacterium acidipropionici	NA	NA	NA
gtdb_bac_meta-ncbi_taxonomy	Corynebacterium segmentosum	Bacteria	Actinobacteria	Actinomycetia	Corynebacteriales	Corynebacteriaceae	Corynebacterium	Corynebacterium segmentosum	NA	NA	NA
gtdb_bac_meta-ncbi_taxonomy	Inhella inkyongensis	Bacteria	Proteobacteria	Betaproteobacteria	Burkholderiales		Inhella	Inhella inkyongensis	NA	NA	NA
microbe-directory	Anoxybacillus flavithermus	Bacteria	Firmicutes	Bacilli	Bacillales	Bacillaceae	Anoxybacillus	Anoxybacillus flavithermus	NA	NA	NA
gtdb_bac_meta-ncbi_taxonomy	Sulfurospirillum multivorans	Bacteria	Proteobacteria	Epsilonproteobacteria	Campylobacterales	Campylobacteraceae	Sulfurospirillum	Sulfurospirillum multivorans	NA	NA	NA
gtdb_bac_meta-ncbi_taxonomy	Corynebacterium cystitidis	Bacteria	Actinobacteria	Actinomycetia	Corynebacteriales	Corynebacteriaceae	Corynebacterium	Corynebacterium cystitidis	NA	NA	NA
microbe-directory	Chroococcidiopsis thermalis	Bacteria	Cyanobacteria	Cyanobacteria noname	Pleurocapsales	Pleurocapsales noname	Chroococcidiopsis	Chroococcidiopsis thermalis	NA	0	NA
gtdb_bac_meta-ssu_silva_taxonomy	Aquaspirillum sp. LM1	Bacteria	Proteobacteria	Gammaproteobacteria	Burkholderiales	Aquaspirillaceae	Rivicola	Aquaspirillum sp. LM1	NA	NA	NA
gtdb_bac_meta-ncbi_taxonomy	Anaerotignum propionicum	Bacteria	Firmicutes	Clostridia	Eubacteriales	Lachnospiraceae	Anaerotignum	Anaerotignum propionicum	NA	NA	NA
gtdb_bac_meta-ncbi_taxonomy	Methylophaga nitratireducenticrescens	Bacteria	Proteobacteria	Gammaproteobacteria	Thiotrichales	Piscirickettsiaceae	Methylophaga	Methylophaga nitratireducenticrescens	NA	NA	NA
gtdb_bac_meta-ncbi_taxonomy	Xylanimonas allomyrinae	Bacteria	Actinobacteria	Actinomycetia	Micrococcales	Promicromonosporaceae	Xylanimonas	Xylanimonas allomyrinae	NA	NA	NA
gtdb_bac_meta-ncbi_taxonomy	Lawsonella clevelandensis	Bacteria	Actinobacteria	Actinomycetia	Corynebacteriales	Lawsonellaceae	Lawsonella	Lawsonella clevelandensis	NA	NA	NA
microbe-directory	Opitutus terrae	Bacteria	Verrucomicrobia	Opitutae	Opitutae noname	Opitutaceae	Opitutus	Opitutus terrae	0	0	NA
gtdb_bac_meta-ncbi_taxonomy	Corynebacterium phocae	Bacteria	Actinobacteria	Actinomycetia	Corynebacteriales	Corynebacteriaceae	Corynebacterium	Corynebacterium phocae	NA	NA	NA
gtdb_bac_meta-ncbi_taxonomy	Hymenobacter swuensis	Bacteria	Bacteroidetes	Cytophagia	Cytophagales	Hymenobacteraceae	Hymenobacter	Hymenobacter swuensis	NA	NA	NA
gtdb_bac_meta-ssu_silva_taxonomy	Shewanella sp. Pdp11	Bacteria	Proteobacteria	Gammaproteobacteria	Enterobacterales	Shewanellaceae	Shewanella	Shewanella sp. Pdp11	NA	NA	NA
gtdb_bac_meta-ssu_silva_taxonomy	Arthrobacter sp. YN	Bacteria	Actinobacteria	Actinomycetia	Micrococcales	Micrococcaceae	Pseudarthrobacter	Arthrobacter sp. YN	NA	NA	NA
gtdb_bac_meta-ncbi_taxonomy	Corynebacterium singulare	Bacteria	Actinobacteria	Actinomycetia	Corynebacteriales	Corynebacteriaceae	Corynebacterium	Corynebacterium singulare	NA	NA	NA
gtdb_bac_meta-lsu_silva_23s_taxonomy	Candidatus Pelagibacter sp. HIMB1321	Bacteria	Proteobacteria	Alphaproteobacteria	SAR11 clade	Candidatus Pelagibacter sp. HIMB1321			NA	NA	NA
gtdb_bac_meta-ncbi_taxonomy	Fictibacillus phosphorivorans	Bacteria	Firmicutes	Bacilli	Bacillales	Bacillaceae	Fictibacillus	Fictibacillus phosphorivorans	NA	NA	NA
microbe-directory	Burkholderia gladioli	Bacteria	Proteobacteria	Betaproteobacteria	Burkholderiales	Burkholderiaceae	Burkholderia	Burkholderia gladioli	1	1	3
gtdb_bac_meta-ssu_silva_taxonomy	Sulfitobacter sp. JL08	Bacteria	Proteobacteria	Alphaproteobacteria	Rhodobacterales	Rhodobacteraceae	uncultured	Sulfitobacter sp. JL08	NA	NA	NA
gtdb_bac_meta-ncbi_taxonomy	Moraxella osloensis	Bacteria	Proteobacteria	Gammaproteobacteria	Pseudomonadales	Moraxellaceae	Moraxella	Moraxella osloensis	NA	NA	NA
microbe-directory	Thioflavicoccus mobilis	Bacteria	Proteobacteria	Gammaproteobacteria	Chromatiales	Chromatiaceae	Thioflavicoccus	Thioflavicoccus mobilis	NA	NA	NA
microbe-directory	Bifidobacterium animalis	Bacteria	Actinobacteria	Actinobacteria	Bifidobacteriales	Bifidobacteriaceae	Bifidobacterium	Bifidobacterium animalis	0	0	NA
microbe-directory	Corynebacterium ulcerans	Bacteria	Actinobacteria	Actinobacteria	Actinomycetales	Corynebacteriaceae	Corynebacterium	Corynebacterium ulcerans	1	0	1
gtdb_bac_meta-ncbi_taxonomy	Shewanella chilikensis	Bacteria	Proteobacteria	Gammaproteobacteria	Alteromonadales	Shewanellaceae	Shewanella	Shewanella chilikensis	NA	NA	NA
gtdb_bac_meta-lsu_silva_23s_taxonomy	Mycobacterium sp. JS623	Bacteria	Actinobacteria	Actinomycetia	Corynebacteriales	Mycobacteriaceae	Mycobacterium	Mycobacterium sp. JS623	NA	NA	NA
gtdb_bac_meta-ncbi_taxonomy	Mycolicibacterium vanbaalenii	Bacteria	Actinobacteria	Actinomycetia	Corynebacteriales	Mycobacteriaceae	Mycolicibacterium	Mycolicibacterium vanbaalenii	NA	NA	NA
gtdb_bac_meta-ncbi_taxonomy	Janthinobacterium agaricidamnosum	Bacteria	Proteobacteria	Betaproteobacteria	Burkholderiales	Oxalobacteraceae	Janthinobacterium	Janthinobacterium agaricidamnosum	NA	NA	NA
gtdb_bac_meta-ssu_silva_taxonomy	Aneurinibacillus sp. XH2	Bacteria	Firmicutes	Bacilli	Aneurinibacillales	Aneurinibacillaceae	Aneurinibacillus	Aneurinibacillus sp. XH2	NA	NA	NA
gtdb_bac_meta-ssu_silva_taxonomy	Enterobacter sp. Crenshaw	Bacteria	Proteobacteria	Gammaproteobacteria	Enterobacterales	Enterobacteriaceae	Enterobacter	Enterobacter sp. Crenshaw	NA	NA	NA
gtdb_bac_meta-ncbi_taxonomy	Marinobacter fonticola	Bacteria	Proteobacteria	Gammaproteobacteria	Alteromonadales	Alteromonadaceae	Marinobacter	Marinobacter fonticola	NA	NA	NA
gtdb_bac_meta-ncbi_taxonomy	Paraburkholderia aromaticivorans	Bacteria	Proteobacteria	Betaproteobacteria	Burkholderiales	Burkholderiaceae	Paraburkholderia	Paraburkholderia aromaticivorans	NA	NA	NA
gtdb_bac_meta-ssu_silva_taxonomy	Pantoea sp. At-9b	Bacteria	Proteobacteria	Gammaproteobacteria	Enterobacterales	Erwiniaceae	Pantoea	Pantoea sp. At-9b	NA	NA	NA
gtdb_bac_meta-ncbi_taxonomy	Bacillus velezensis	Bacteria	Firmicutes	Bacilli	Bacillales	Bacillaceae	Bacillus	Bacillus velezensis	NA	NA	NA
gtdb_bac_meta-ncbi_taxonomy	Legionella sainthelensi	Bacteria	Proteobacteria	Gammaproteobacteria	Legionellales	Legionellaceae	Legionella	Legionella sainthelensi	NA	NA	NA
microbe-directory	Neisseria weaveri	Bacteria	Proteobacteria	Betaproteobacteria	Neisseriales	Neisseriaceae	Neisseria	Neisseria weaveri	NA	0	NA
microbe-directory	Aromatoleum aromaticum	Bacteria	Proteobacteria	Betaproteobacteria	Rhodocyclales	Rhodocyclaceae	Aromatoleum	Aromatoleum aromaticum	0	0	NA
microbe-directory	Candidatus Pelagibacter ubique	Bacteria	Proteobacteria	Alphaproteobacteria	Alphaproteobacteria noname	Alphaproteobacteria noname	Candidatus Pelagibacter	Candidatus Pelagibacter ubique	0	1	2
gtdb_bac_meta-ncbi_taxonomy	Rhodoferax sediminis	Bacteria	Proteobacteria	Betaproteobacteria	Burkholderiales	Comamonadaceae	Rhodoferax	Rhodoferax sediminis	NA	NA	NA
microbe-directory	Rhodococcus qingshengii	Bacteria	Actinobacteria	Actinobacteria	Actinomycetales	Nocardiaceae	Rhodococcus	Rhodococcus qingshengii	0	0	NA
gtdb_bac_meta-ssu_gg_taxonomy	Lactobacillus agilis	Bacteria	Firmicutes	Bacilli	Lactobacillales	Lactobacillaceae	Lactobacillus	agilis	NA	NA	NA
gtdb_bac_meta-ssu_silva_taxonomy	Actinomyces sp. oral taxon 897	Bacteria	Actinobacteria	Actinobacteria	Actinomycetales	Actinomycetaceae	Actinomyces	Actinomyces sp. oral taxon 897	NA	NA	NA
gtdb_bac_meta-ncbi_taxonomy	Massilia violaceinigra	Bacteria	Proteobacteria	Betaproteobacteria	Burkholderiales	Oxalobacteraceae	Massilia	Massilia violaceinigra	NA	NA	NA
microbe-directory	Corynebacterium kroppenstedtii	Bacteria	Actinobacteria	Actinobacteria	Actinomycetales	Corynebacteriaceae	Corynebacterium	Corynebacterium kroppenstedtii	0	0	NA
gtdb_bac_meta-ncbi_taxonomy	Streptomyces rubrolavendulae	Bacteria	Actinobacteria	Actinomycetia	Streptomycetales	Streptomycetaceae	Streptomyces	Streptomyces rubrolavendulae	NA	NA	NA
gtdb_bac_meta-ncbi_taxonomy	Micromonospora coriariae	Bacteria	Actinobacteria	Actinomycetia	Micromonosporales	Micromonosporaceae	Micromonospora	Micromonospora coriariae	NA	NA	NA
gtdb_bac_meta-ncbi_taxonomy	Mycolicibacterium moriokaense	Bacteria	Actinobacteria	Actinomycetia	Corynebacteriales	Mycobacteriaceae	Mycolicibacterium	Mycolicibacterium moriokaense	NA	NA	NA
gtdb_bac_meta-ncbi_taxonomy	Paenibacillus stellifer	Bacteria	Firmicutes	Bacilli	Bacillales	Paenibacillaceae	Paenibacillus	Paenibacillus stellifer	NA	NA	NA
gtdb_bac_meta-ssu_silva_taxonomy	Ochrobactrum pseudogrignonense	Bacteria	Proteobacteria	Alphaproteobacteria	Rhizobiales	Rhizobiaceae	Ochrobactrum	Ochrobactrum pseudogrignonense	NA	NA	NA
gtdb_bac_meta-ncbi_taxonomy	Candidatus Deianiraea vastatrix	Bacteria	Proteobacteria	Alphaproteobacteria	Rickettsiales	Candidatus Deianiraeaceae	Candidatus Deianiraea	Candidatus Deianiraea vastatrix	NA	NA	NA
gtdb_bac_meta-ncbi_taxonomy	Rathayibacter tritici	Bacteria	Actinobacteria	Actinomycetia	Micrococcales	Microbacteriaceae	Rathayibacter	Rathayibacter tritici	NA	NA	NA
microbe-directory	Rahnella aquatilis	Bacteria	Proteobacteria	Gammaproteobacteria	Enterobacteriales	Enterobacteriaceae	Rahnella	Rahnella aquatilis	1	0	1
gtdb_bac_meta-ssu_silva_taxonomy	Ottowia sp. oral taxon 894	Bacteria	Proteobacteria	Gammaproteobacteria	Burkholderiales	Comamonadaceae	Comamonas	Ottowia sp. oral taxon 894	NA	NA	NA
microbe-directory	Campylobacter gracilis	Bacteria	Proteobacteria	Epsilonproteobacteria	Campylobacterales	Campylobacteraceae	Campylobacter	Campylobacter gracilis	1	NA	1
gtdb_bac_meta-ncbi_taxonomy	Kocuria palustris	Bacteria	Actinobacteria	Actinomycetia	Micrococcales	Micrococcaceae	Kocuria	Kocuria palustris	NA	NA	NA
microbe-directory	Geobacillus thermodenitrificans	Bacteria	Firmicutes	Bacilli	Bacillales	Bacillaceae	Geobacillus	Geobacillus thermodenitrificans	NA	NA	NA
microbe-directory	Clostridium saccharoperbutylacetonicum	Bacteria	Firmicutes	Clostridia	Clostridiales	Clostridiaceae	Clostridium	Clostridium saccharoperbutylacetonicum	NA	NA	NA
microbe-directory	Desulfarculus baarsii	Bacteria	Proteobacteria	Deltaproteobacteria	Desulfarculales	Desulfarculaceae	Desulfarculus	Desulfarculus baarsii	NA	NA	NA
gtdb_bac_meta-ncbi_taxonomy	Halobacillus litoralis	Bacteria	Firmicutes	Bacilli	Bacillales	Bacillaceae	Halobacillus	Halobacillus litoralis	NA	NA	NA
microbe-directory	Rubrobacter xylanophilus	Bacteria	Actinobacteria	Actinobacteria	Rubrobacterales	Rubrobacteraceae	Rubrobacter	Rubrobacter xylanophilus	0	0	NA
microbe-directory	Pantoea vagans	Bacteria	Proteobacteria	Gammaproteobacteria	Enterobacteriales	Enterobacteriaceae	Pantoea	Pantoea vagans	NA	1	2
gtdb_bac_meta-ncbi_taxonomy	Simiduia agarivorans	Bacteria	Proteobacteria	Gammaproteobacteria	Cellvibrionales	Cellvibrionaceae	Simiduia	Simiduia agarivorans	NA	NA	NA
gtdb_bac_meta-ssu_silva_taxonomy	Cellulomonas sp. PSBB021	Bacteria	Actinobacteria	Actinomycetia	Micrococcales	Cellulomonadaceae	Cellulomonas	Cellulomonas sp. PSBB021	NA	NA	NA
gtdb_bac_meta-ncbi_taxonomy	Streptomyces aquilus	Bacteria	Actinobacteria	Actinomycetia	Streptomycetales	Streptomycetaceae	Streptomyces	Streptomyces aquilus	NA	NA	NA
gtdb_bac_meta-ncbi_taxonomy	Clostridium bornimense	Bacteria	Firmicutes	Clostridia	Eubacteriales	Clostridiaceae	Clostridium	Clostridium bornimense	NA	NA	NA
microbe-directory	Roseobacter litoralis	Bacteria	Proteobacteria	Alphaproteobacteria	Rhodobacterales	Rhodobacteraceae	Roseobacter	Roseobacter litoralis	NA	NA	NA
microbe-directory	Streptomyces pristinaespiralis	Bacteria	Actinobacteria	Actinobacteria	Actinomycetales	Streptomycetaceae	Streptomyces	Streptomyces pristinaespiralis	NA	NA	NA
microbe-directory	Enterobacter hormaechei	Bacteria	Proteobacteria	Gammaproteobacteria	Enterobacteriales	Enterobacteriaceae	Enterobacter	Enterobacter hormaechei	0	0	NA
microbe-directory	Gluconobacter oxydans	Bacteria	Proteobacteria	Alphaproteobacteria	Rhodospirillales	Acetobacteraceae	Gluconobacter	Gluconobacter oxydans	0	NA	NA
gtdb_bac_meta-ncbi_taxonomy	Shewanella japonica	Bacteria	Proteobacteria	Gammaproteobacteria	Alteromonadales	Shewanellaceae	Shewanella	Shewanella japonica	NA	NA	NA
gtdb_ar_meta-ncbi_taxonomy	Methanosarcina lacustris	Archaea	Euryarchaeota	Methanomicrobia	Methanosarcinales	Methanosarcinaceae	Methanosarcina	Methanosarcina lacustris	NA	NA	NA
microbe-directory	Thermobacillus composti	Bacteria	Firmicutes	Bacilli	Bacillales	Paenibacillaceae	Thermobacillus	Thermobacillus composti	0	0	NA
microbe-directory	Rhizobium gallicum	Bacteria	Proteobacteria	Alphaproteobacteria	Rhizobiales	Rhizobiaceae	Rhizobium	Rhizobium gallicum	0	0	NA
microbe-directory	Actinomyces viscosus	Bacteria	Actinobacteria	Actinobacteria	Actinomycetales	Actinomycetaceae	Actinomyces	Actinomyces viscosus	1	0	1
gtdb_bac_meta-ssu_silva_taxonomy	Actinomyces sp. Chiba101	Bacteria	Actinobacteria	Actinobacteria	Actinomycetales	Actinomycetaceae	Actinomyces	Actinomyces sp. Chiba101	NA	NA	NA
gtdb_bac_meta-ncbi_taxonomy	Streptomyces actuosus	Bacteria	Actinobacteria	Actinomycetia	Streptomycetales	Streptomycetaceae	Streptomyces	Streptomyces actuosus	NA	NA	NA
gtdb_bac_meta-ncbi_taxonomy	Microbacterium protaetiae	Bacteria	Actinobacteria	Actinomycetia	Micrococcales	Microbacteriaceae	Microbacterium	Microbacterium protaetiae	NA	NA	NA
gtdb_bac_meta-ncbi_taxonomy	Nocardia seriolae	Bacteria	Actinobacteria	Actinomycetia	Corynebacteriales	Nocardiaceae	Nocardia	Nocardia seriolae	NA	NA	NA
microbe-directory	Mesorhizobium loti	Bacteria	Proteobacteria	Alphaproteobacteria	Rhizobiales	Phyllobacteriaceae	Mesorhizobium	Mesorhizobium loti	0	0	NA
gtdb_bac_meta-ncbi_taxonomy	Vibrio mediterranei	Bacteria	Proteobacteria	Gammaproteobacteria	Vibrionales	Vibrionaceae	Vibrio	Vibrio mediterranei	NA	NA	NA
microbe-directory	Acidithiobacillus thiooxidans	Bacteria	Proteobacteria	Gammaproteobacteria	Acidithiobacillales	Acidithiobacillaceae	Acidithiobacillus	Acidithiobacillus thiooxidans	NA	NA	NA
microbe-directory	Aminomonas paucivorans	Bacteria	Synergistetes	Synergistia	Synergistales	Synergistaceae	Aminomonas	Aminomonas paucivorans	0	0	NA
microbe-directory	Nocardiopsis alba	Bacteria	Actinobacteria	Actinobacteria	Actinomycetales	Nocardiopsaceae	Nocardiopsis	Nocardiopsis alba	0	0	NA
gtdb_bac_meta-ssu_silva_taxonomy	Aeromonas sp. CU5	Bacteria	Proteobacteria	Gammaproteobacteria	Enterobacterales	Aeromonadaceae	Aeromonas	Aeromonas sp. CU5	NA	NA	NA
microbe-directory	Corynebacterium ammoniagenes	Bacteria	Actinobacteria	Actinobacteria	Actinomycetales	Corynebacteriaceae	Corynebacterium	Corynebacterium ammoniagenes	0	0	NA
gtdb_bac_meta-ncbi_taxonomy	Kangiella geojedonensis	Bacteria	Proteobacteria	Gammaproteobacteria	Oceanospirillales	Kangiellaceae	Kangiella	Kangiella geojedonensis	NA	NA	NA
gtdb_ar_meta-ncbi_taxonomy	Salinigranum rubrum	Archaea	Euryarchaeota	Halobacteria	Haloferacales	Halorubraceae	Salinigranum	Salinigranum rubrum	NA	NA	NA
microbe-directory	Pseudomonas brassicacearum	Bacteria	Proteobacteria	Gammaproteobacteria	Pseudomonadales	Pseudomonadaceae	Pseudomonas	Pseudomonas brassicacearum	0	1	2
gtdb_bac_meta-ssu_silva_taxonomy	Maribacter sp. HTCC2170	Bacteria	Bacteroidetes	Flavobacteriia	Flavobacteriales	Flavobacteriaceae	Maribacter	Maribacter sp. HTCC2170	NA	NA	NA
microbe-directory	Corynebacterium callunae	Bacteria	Actinobacteria	Actinobacteria	Actinomycetales	Corynebacteriaceae	Corynebacterium	Corynebacterium callunae	0	0	NA
microbe-directory	Saccharomonospora marina	Bacteria	Actinobacteria	Actinobacteria	Actinomycetales	Pseudonocardiaceae	Saccharomonospora	Saccharomonospora marina	0	0	NA
gtdb_bac_meta-ncbi_taxonomy	Corynebacterium humireducens	Bacteria	Actinobacteria	Actinomycetia	Corynebacteriales	Corynebacteriaceae	Corynebacterium	Corynebacterium humireducens	NA	NA	NA
microbe-directory	Aggregatibacter aphrophilus	Bacteria	Proteobacteria	Gammaproteobacteria	Pasteurellales	Pasteurellaceae	Aggregatibacter	Aggregatibacter aphrophilus	NA	NA	NA
gtdb_bac_meta-ncbi_taxonomy	Corynebacterium deserti	Bacteria	Actinobacteria	Actinomycetia	Corynebacteriales	Corynebacteriaceae	Corynebacterium	Corynebacterium deserti	NA	NA	NA
ncbi	Geobacter sp. DSM 9736	Bacteria	Proteobacteria	Deltaproteobacteria	Desulfuromonadales	Geobacteraceae	Geobacter	Geobacter sp. DSM 9736	NA	NA	NA
microbe-directory	Xenorhabdus nematophila	Bacteria	Proteobacteria	Gammaproteobacteria	Enterobacteriales	Enterobacteriaceae	Xenorhabdus	Xenorhabdus nematophila	1	0	1
gtdb_bac_meta-ssu_silva_taxonomy	Deinococcus sp. NW-56	Bacteria	Deinococcus Thermus	Deinococci	Deinococcales	Deinococcaceae	Deinococcus	Deinococcus sp. NW-56	NA	NA	NA
gtdb_bac_meta-ssu_silva_taxonomy	Sphingobium sp. EP60837	Bacteria	Proteobacteria	Alphaproteobacteria	Sphingomonadales	Sphingomonadaceae	Sphingobium	Sphingobium sp. EP60837	NA	NA	NA
gtdb_bac_meta-ssu_silva_taxonomy	Mycetocola sp. 449	Bacteria	Actinobacteria	Actinomycetia	Micrococcales	Microbacteriaceae	Mycetocola	Mycetocola sp. 449	NA	NA	NA
gtdb_bac_meta-ssu_silva_taxonomy	Synechococcus sp. WH 8020	Bacteria	Cyanobacteria	Cyanobacteriia	Synechococcales	Cyanobiaceae	Synechococcus CC9902	Synechococcus sp. WH 8020	NA	NA	NA
gtdb_bac_meta-ncbi_taxonomy	Clostridium scatologenes	Bacteria	Firmicutes	Clostridia	Eubacteriales	Clostridiaceae	Clostridium	Clostridium scatologenes	NA	NA	NA
gtdb_bac_meta-ssu_silva_taxonomy	Pseudanabaena sp. PCC 7367	Bacteria	Cyanobacteria	Cyanobacteriia	Pseudanabaenales	Pseudanabaenaceae	Pseudanabaena PCC-7367	Pseudanabaena sp. PCC 7367	NA	NA	NA
microbe-directory	Serratia liquefaciens	Bacteria	Proteobacteria	Gammaproteobacteria	Enterobacteriales	Enterobacteriaceae	Serratia	Serratia liquefaciens	NA	NA	NA
gtdb_bac_meta-ncbi_taxonomy	Citrobacter farmeri	Bacteria	Proteobacteria	Gammaproteobacteria	Enterobacterales	Enterobacteriaceae	Citrobacter	Citrobacter farmeri	NA	NA	NA
gtdb_bac_meta-ncbi_taxonomy	Parasedimentitalea marina	Bacteria	Proteobacteria	Alphaproteobacteria	Rhodobacterales	Rhodobacteraceae	Parasedimentitalea	Parasedimentitalea marina	NA	NA	NA
microbe-directory	Lactobacillus hilgardii	Bacteria	Firmicutes	Bacilli	Lactobacillales	Lactobacillaceae	Lactobacillus	Lactobacillus hilgardii	NA	0	NA
gtdb_bac_meta-ncbi_taxonomy	Corynebacterium flavescens	Bacteria	Actinobacteria	Actinomycetia	Corynebacteriales	Corynebacteriaceae	Corynebacterium	Corynebacterium flavescens	NA	NA	NA
gtdb_bac_meta-ncbi_taxonomy	Thauera chlorobenzoica	Bacteria	Proteobacteria	Betaproteobacteria	Rhodocyclales	Zoogloeaceae	Thauera	Thauera chlorobenzoica	NA	NA	NA
gtdb_bac_meta-ncbi_taxonomy	Ktedonosporobacter rubrisoli	Bacteria	Chloroflexi	Ktedonobacteria	Ktedonobacterales	Ktedonosporobacteraceae	Ktedonosporobacter	Ktedonosporobacter rubrisoli	NA	NA	NA
gtdb_bac_meta-ssu_silva_taxonomy	Arsenicicoccus sp. oral taxon 190	Bacteria	Actinobacteria	Actinomycetia	Micrococcales	Intrasporangiaceae	Arsenicicoccus	Arsenicicoccus sp. oral taxon 190	NA	NA	NA
gtdb_bac_meta-ncbi_taxonomy	Luteipulveratus mongoliensis	Bacteria	Actinobacteria	Actinomycetia	Micrococcales	Dermacoccaceae	Luteipulveratus	Luteipulveratus mongoliensis	NA	NA	NA
microbe-directory	Cellulophaga algicola	Bacteria	Bacteroidetes	Flavobacteriia	Flavobacteriales	Flavobacteriaceae	Cellulophaga	Cellulophaga algicola	0	0	NA
gtdb_bac_meta-ncbi_taxonomy	Veillonella rodentium	Bacteria	Firmicutes	Negativicutes	Veillonellales	Veillonellaceae	Veillonella	Veillonella rodentium	NA	NA	NA
gtdb_bac_meta-ssu_silva_taxonomy	Paenibacillus sp. IHBB 10380	Bacteria	Firmicutes	Bacilli	Paenibacillales	Paenibacillaceae	Paenibacillus	Paenibacillus sp. IHBB 10380	NA	NA	NA
gtdb_bac_meta-ssu_silva_taxonomy	Sphingomonas sp. YZ-8	Bacteria	Proteobacteria	Alphaproteobacteria	Sphingomonadales	Sphingomonadaceae	Rhizorhapis	Sphingomonas sp. YZ-8	NA	NA	NA
gtdb_bac_meta-ncbi_taxonomy	Vibrio cidicii	Bacteria	Proteobacteria	Gammaproteobacteria	Vibrionales	Vibrionaceae	Vibrio	Vibrio cidicii	NA	NA	NA
gtdb_bac_meta-ncbi_taxonomy	Paenibacillus jilunlii	Bacteria	Firmicutes	Bacilli	Bacillales	Paenibacillaceae	Paenibacillus	Paenibacillus jilunlii	NA	NA	NA
gtdb_bac_meta-ncbi_taxonomy	Urechidicola croceus	Bacteria	Bacteroidetes	Flavobacteriia	Flavobacteriales	Flavobacteriaceae	Urechidicola	Urechidicola croceus	NA	NA	NA
microbe-directory	Rickettsia typhi	Bacteria	Proteobacteria	Alphaproteobacteria	Rickettsiales	Rickettsiaceae	Rickettsia	Rickettsia typhi	1	0	1
gtdb_bac_meta-ncbi_taxonomy	Corynebacterium ureicelerivorans	Bacteria	Actinobacteria	Actinomycetia	Corynebacteriales	Corynebacteriaceae	Corynebacterium	Corynebacterium ureicelerivorans	NA	NA	NA
microbe-directory	Azospirillum brasilense	Bacteria	Proteobacteria	Alphaproteobacteria	Rhodospirillales	Rhodospirillaceae	Azospirillum	Azospirillum brasilense	0	0	NA
microbe-directory	Mycoplasma hyorhinis	Bacteria	Tenericutes	Mollicutes	Mycoplasmatales	Mycoplasmataceae	Mycoplasma	Mycoplasma hyorhinis	NA	0	NA
gtdb_bac_meta-ncbi_taxonomy	Arthrobacter dokdonellae	Bacteria	Actinobacteria	Actinomycetia	Micrococcales	Micrococcaceae	Arthrobacter	Arthrobacter dokdonellae	NA	NA	NA
microbe-directory	Bacteroides salanitronis	Bacteria	Bacteroidetes	Bacteroidia	Bacteroidales	Bacteroidaceae	Bacteroides	Bacteroides salanitronis	NA	NA	NA
gtdb_bac_meta-ncbi_taxonomy	Psychrobacillus glaciei	Bacteria	Firmicutes	Bacilli	Bacillales	Bacillaceae	Psychrobacillus	Psychrobacillus glaciei	NA	NA	NA
gtdb_bac_meta-lsu_silva_23s_taxonomy	Brevundimonas sp. GW460-12-10-14-LB2	Bacteria	Proteobacteria	Alphaproteobacteria	Caulobacterales	Caulobacteraceae	Brevundimonas	Brevundimonas sp. GW460-12-10-14-LB2	NA	NA	NA
gtdb_bac_meta-ncbi_taxonomy	Lichenihabitans psoromatis	Bacteria	Proteobacteria	Alphaproteobacteria	Hyphomicrobiales	Lichenihabitantaceae	Lichenihabitans	Lichenihabitans psoromatis	NA	NA	NA
gtdb_bac_meta-ncbi_taxonomy	Corynebacterium marinum	Bacteria	Actinobacteria	Actinomycetia	Corynebacteriales	Corynebacteriaceae	Corynebacterium	Corynebacterium marinum	NA	NA	NA
gtdb_bac_meta-ssu_silva_taxonomy	Anabaena sp. WA102	Bacteria	Cyanobacteria	Cyanobacteriia	Cyanobacteriales	Nostocaceae	Aphanizomenon NIES81	Anabaena sp. WA102	NA	NA	NA
gtdb_bac_meta-ssu_silva_taxonomy	Leptotrichia sp. oral taxon 498	Bacteria	Fusobacteria	Fusobacteriia	Fusobacteriales	Leptotrichiaceae	Leptotrichia	Leptotrichia sp. oral taxon 498	NA	NA	NA
microbe-directory	Collinsella aerofaciens	Bacteria	Actinobacteria	Actinobacteria	Coriobacteriales	Coriobacteriaceae	Collinsella	Collinsella aerofaciens	NA	0	NA
gtdb_bac_meta-ncbi_taxonomy	Desulfosarcina alkanivorans	Bacteria	Proteobacteria	Deltaproteobacteria	Desulfobacterales	Desulfobacteraceae	Desulfosarcina	Desulfosarcina alkanivorans	NA	NA	NA
microbe-directory	Clavibacter michiganensis	Bacteria	Actinobacteria	Actinobacteria	Actinomycetales	Microbacteriaceae	Clavibacter	Clavibacter michiganensis	0	1	2
gtdb_bac_meta-ncbi_taxonomy	Methyloceanibacter caenitepidi	Bacteria	Proteobacteria	Alphaproteobacteria	Hyphomicrobiales	Hyphomicrobiaceae	Methyloceanibacter	Methyloceanibacter caenitepidi	NA	NA	NA
microbe-directory	Desulfovibrio piger	Bacteria	Proteobacteria	Deltaproteobacteria	Desulfovibrionales	Desulfovibrionaceae	Desulfovibrio	Desulfovibrio piger	0	0	NA
microbe-directory	Haloferax mediterranei	Archaea	Euryarchaeota	Halobacteria	Halobacteriales	Halobacteriaceae	Haloferax	Haloferax mediterranei	0	0	NA
gtdb_bac_meta-ncbi_taxonomy	Micromonospora coxensis	Bacteria	Actinobacteria	Actinomycetia	Micromonosporales	Micromonosporaceae	Micromonospora	Micromonospora coxensis	NA	NA	NA
gtdb_bac_meta-ncbi_taxonomy	Tessaracoccus flavescens	Bacteria	Actinobacteria	Actinomycetia	Propionibacteriales	Propionibacteriaceae	Tessaracoccus	Tessaracoccus flavescens	NA	NA	NA
gtdb_bac_meta-ssu_silva_taxonomy	Streptomyces sp. 2323.1	Bacteria	Actinobacteria	Actinomycetia	Streptomycetales	Streptomycetaceae	Streptomyces	Streptomyces sp. 2323.1	NA	NA	NA
gtdb_bac_meta-ncbi_taxonomy	Hydrogenophaga pseudoflava	Bacteria	Proteobacteria	Betaproteobacteria	Burkholderiales	Comamonadaceae	Hydrogenophaga	Hydrogenophaga pseudoflava	NA	NA	NA
gtdb_bac_meta-ncbi_taxonomy	Acholeplasma axanthum	Bacteria	Tenericutes	Mollicutes	Acholeplasmatales	Acholeplasmataceae	Acholeplasma	Acholeplasma axanthum	NA	NA	NA
gtdb_bac_meta-ncbi_taxonomy	Chromobacterium rhizoryzae	Bacteria	Proteobacteria	Betaproteobacteria	Neisseriales	Chromobacteriaceae	Chromobacterium	Chromobacterium rhizoryzae	NA	NA	NA
microbe-directory	Wolbachia pipientis	Bacteria	Proteobacteria	Alphaproteobacteria	Rickettsiales	Anaplasmataceae	Wolbachia	Wolbachia pipientis	1	0	1
gtdb_bac_meta-ncbi_taxonomy	Streptomyces alfalfae	Bacteria	Actinobacteria	Actinomycetia	Streptomycetales	Streptomycetaceae	Streptomyces	Streptomyces alfalfae	NA	NA	NA
gtdb_ar_meta-ncbi_taxonomy	Candidatus Methanomassiliicoccus intestinalis	Archaea	Thermoplasmatota	Thermoplasmata	Methanomassiliicoccales	Methanomassiliicoccaceae	Methanomassiliicoccus	Candidatus Methanomassiliicoccus intestinalis	NA	NA	NA
gtdb_bac_meta-ncbi_taxonomy	Corynebacterium frankenforstense	Bacteria	Actinobacteria	Actinomycetia	Corynebacteriales	Corynebacteriaceae	Corynebacterium	Corynebacterium frankenforstense	NA	NA	NA
gtdb_bac_meta-ncbi_taxonomy	Halobacteriovorax marinus	Bacteria	Proteobacteria	Oligoflexia	Bacteriovoracales	Halobacteriovoraceae	Halobacteriovorax	Halobacteriovorax marinus	NA	NA	NA
gtdb_bac_meta-ncbi_taxonomy	Terribacillus goriensis	Bacteria	Firmicutes	Bacilli	Bacillales	Bacillaceae	Terribacillus	Terribacillus goriensis	NA	NA	NA
gtdb_bac_meta-ncbi_taxonomy	Pseudodesulfovibrio indicus	Bacteria	Proteobacteria	Deltaproteobacteria	Desulfovibrionales	Desulfovibrionaceae	Pseudodesulfovibrio	Pseudodesulfovibrio indicus	NA	NA	NA
gtdb_bac_meta-ncbi_taxonomy	Pseudomonas lurida	Bacteria	Proteobacteria	Gammaproteobacteria	Pseudomonadales	Pseudomonadaceae	Pseudomonas	Pseudomonas lurida	NA	NA	NA
microbe-directory	Caldisericum exile	Bacteria	Caldiserica	Caldisericia	Caldisericales	Caldisericaceae	Caldisericum	Caldisericum exile	0	0	NA
microbe-directory	Filifactor alocis	Bacteria	Firmicutes	Clostridia	Clostridiales	Peptostreptococcaceae	Filifactor	Filifactor alocis	1	0	1
gtdb_bac_meta-ncbi_taxonomy	Oceanisphaera avium	Bacteria	Proteobacteria	Gammaproteobacteria	Aeromonadales	Aeromonadaceae	Oceanisphaera	Oceanisphaera avium	NA	NA	NA
gtdb_bac_meta-ncbi_taxonomy	Blastomonas fulva	Bacteria	Proteobacteria	Alphaproteobacteria	Sphingomonadales	Sphingomonadaceae	Blastomonas	Blastomonas fulva	NA	NA	NA
microbe-directory	Acinetobacter lwoffii	Bacteria	Proteobacteria	Gammaproteobacteria	Pseudomonadales	Moraxellaceae	Acinetobacter	Acinetobacter lwoffii	NA	NA	NA
gtdb_bac_meta-ssu_silva_taxonomy	Pseudomonas sp. B10	Bacteria	Proteobacteria	Gammaproteobacteria	Pseudomonadales	Pseudomonadaceae	Pseudomonas	Pseudomonas sp. B10	NA	NA	NA
gtdb_bac_meta-ncbi_taxonomy	Fuerstia marisgermanicae	Bacteria	Planctomycetes	Planctomycetia	Planctomycetales	Planctomycetaceae	Fuerstia	Fuerstia marisgermanicae	NA	NA	NA
gtdb_bac_meta-ssu_silva_taxonomy	Marinobacter sp. Arc7-DN-1	Bacteria	Proteobacteria	Gammaproteobacteria	Pseudomonadales	Marinobacteraceae	Marinobacter	Marinobacter sp. Arc7-DN-1	NA	NA	NA
gtdb_bac_meta-ncbi_taxonomy	Tumebacillus algifaecis	Bacteria	Firmicutes	Bacilli	Bacillales	Alicyclobacillaceae	Tumebacillus	Tumebacillus algifaecis	NA	NA	NA
microbe-directory	Dickeya dadantii	Bacteria	Proteobacteria	Gammaproteobacteria	Enterobacteriales	Enterobacteriaceae	Dickeya	Dickeya dadantii	0	1	2
gtdb_bac_meta-ncbi_taxonomy	Mucilaginibacter xinganensis	Bacteria	Bacteroidetes	Sphingobacteriia	Sphingobacteriales	Sphingobacteriaceae	Mucilaginibacter	Mucilaginibacter xinganensis	NA	NA	NA
gtdb_bac_meta-ncbi_taxonomy	Aeromicrobium choanae	Bacteria	Actinobacteria	Actinomycetia	Propionibacteriales	Nocardioidaceae	Aeromicrobium	Aeromicrobium choanae	NA	NA	NA
gtdb_ar_meta-ssu_silva_taxonomy	Candidatus Nitrosocosmicus exaquare	Archaea	Thaumarchaeota	Thaumarchaeota noname	Nitrososphaerales	Nitrososphaeraceae	Candidatus Nitrocosmicus	Candidatus Nitrosocosmicus exaquare	NA	NA	NA
microbe-directory	Mycoplasma gallisepticum	Bacteria	Tenericutes	Mollicutes	Mycoplasmatales	Mycoplasmataceae	Mycoplasma	Mycoplasma gallisepticum	1	0	1
gtdb_bac_meta-ncbi_taxonomy	Pedobacter cryoconitis	Bacteria	Bacteroidetes	Sphingobacteriia	Sphingobacteriales	Sphingobacteriaceae	Pedobacter	Pedobacter cryoconitis	NA	NA	NA
microbe-directory	Sideroxydans lithotrophicus	Bacteria	Proteobacteria	Betaproteobacteria	Gallionellales	Gallionellaceae	Sideroxydans	Sideroxydans lithotrophicus	NA	NA	NA
gtdb_bac_meta-ncbi_taxonomy	Actinomyces slackii	Bacteria	Actinobacteria	Actinobacteria	Actinomycetales	Actinomycetaceae	Actinomyces	Actinomyces slackii	NA	NA	NA
microbe-directory	Lactobacillus brevis	Bacteria	Firmicutes	Bacilli	Lactobacillales	Lactobacillaceae	Lactobacillus	Lactobacillus brevis	0	0	NA
gtdb_bac_meta-lsu_silva_23s_taxonomy	Streptomyces sp. Tu6071	Bacteria	Actinobacteria	Actinomycetia	Streptomycetales	Streptomycetaceae	Streptomyces	Streptomyces sp. Tu6071	NA	NA	NA
gtdb_bac_meta-ssu_silva_taxonomy	Methyloversatilis sp. RAC08	Bacteria	Proteobacteria	Gammaproteobacteria	Burkholderiales	Rhodocyclaceae	Methyloversatilis	Methyloversatilis sp. RAC08	NA	NA	NA
gtdb_bac_meta-ncbi_taxonomy	Corynebacterium aquilae	Bacteria	Actinobacteria	Actinomycetia	Corynebacteriales	Corynebacteriaceae	Corynebacterium	Corynebacterium aquilae	NA	NA	NA
gtdb_bac_meta-ssu_silva_taxonomy	Jeongeupia sp. USM3	Bacteria	Proteobacteria	Gammaproteobacteria	Burkholderiales	Chitinibacteraceae	Jeongeupia	Jeongeupia sp. USM3	NA	NA	NA
gtdb_bac_meta-ncbi_taxonomy	Kushneria konosiri	Bacteria	Proteobacteria	Gammaproteobacteria	Oceanospirillales	Halomonadaceae	Kushneria	Kushneria konosiri	NA	NA	NA
microbe-directory	Shewanella oneidensis	Bacteria	Proteobacteria	Gammaproteobacteria	Alteromonadales	Shewanellaceae	Shewanella	Shewanella oneidensis	1	0	1
gtdb_bac_meta-ncbi_taxonomy	Eikenella exigua	Bacteria	Proteobacteria	Betaproteobacteria	Neisseriales	Neisseriaceae	Eikenella	Eikenella exigua	NA	NA	NA
gtdb_bac_meta-ssu_silva_taxonomy	Bacillus krulwichiae	Bacteria	Firmicutes	Bacilli	Bacillales	Bacillaceae	Bacillus	Bacillus krulwichiae	NA	NA	NA
gtdb_bac_meta-ssu_silva_taxonomy	Burkholderia sp. LA-2-3-30-S1-D2	Bacteria	Proteobacteria	Gammaproteobacteria	Burkholderiales	Burkholderiaceae	Burkholderia-Caballeronia-Paraburkholderia	Burkholderia sp. LA-2-3-30-S1-D2	NA	NA	NA
gtdb_bac_meta-ncbi_taxonomy	Bacillus paralicheniformis	Bacteria	Firmicutes	Bacilli	Bacillales	Bacillaceae	Bacillus	Bacillus paralicheniformis	NA	NA	NA
gtdb_bac_meta-ncbi_taxonomy	Kangiella sediminilitoris	Bacteria	Proteobacteria	Gammaproteobacteria	Oceanospirillales	Kangiellaceae	Kangiella	Kangiella sediminilitoris	NA	NA	NA
gtdb_bac_meta-ncbi_taxonomy	Pseudomonas litoralis	Bacteria	Proteobacteria	Gammaproteobacteria	Pseudomonadales	Pseudomonadaceae	Pseudomonas	Pseudomonas litoralis	NA	NA	NA
gtdb_bac_meta-ncbi_taxonomy	Pseudohalocynthiibacter aestuariivivens	Bacteria	Proteobacteria	Alphaproteobacteria	Rhodobacterales	Rhodobacteraceae	Pseudohalocynthiibacter	Pseudohalocynthiibacter aestuariivivens	NA	NA	NA
microbe-directory	Moorella thermoacetica	Bacteria	Firmicutes	Clostridia	Thermoanaerobacterales	Thermoanaerobacteraceae	Moorella	Moorella thermoacetica	NA	NA	NA
microbe-directory	Listeria monocytogenes	Bacteria	Firmicutes	Bacilli	Bacillales	Listeriaceae	Listeria	Listeria monocytogenes	1	0	1
microbe-directory	Campylobacter showae	Bacteria	Proteobacteria	Epsilonproteobacteria	Campylobacterales	Campylobacteraceae	Campylobacter	Campylobacter showae	NA	NA	NA
gtdb_bac_meta-lsu_silva_23s_taxonomy	Prochlorococcus sp. MIT 0604	Bacteria	Cyanobacteria	Cyanobacteriia	Synechococcales	Cyanobiaceae	Prochlorococcus MIT9313	Prochlorococcus sp. MIT 0604	NA	NA	NA
gtdb_bac_meta-ncbi_taxonomy	Streptomyces alboflavus	Bacteria	Actinobacteria	Actinomycetia	Streptomycetales	Streptomycetaceae	Streptomyces	Streptomyces alboflavus	NA	NA	NA
gtdb_bac_meta-ncbi_taxonomy	Salicibibacter kimchii	Bacteria	Firmicutes	Bacilli	Bacillales	Bacillaceae	Salicibibacter	Salicibibacter kimchii	NA	NA	NA
microbe-directory	Rhodococcus opacus	Bacteria	Actinobacteria	Actinobacteria	Actinomycetales	Nocardiaceae	Rhodococcus	Rhodococcus opacus	0	0	NA
gtdb_bac_meta-ssu_silva_taxonomy	Microbacterium sp. str. 'China'	Bacteria	Actinobacteria	Actinomycetia	Micrococcales	Microbacteriaceae	Microbacterium	Microbacterium sp. str. 'China'	NA	NA	NA
gtdb_bac_meta-ncbi_taxonomy	Burkholderia plantarii	Bacteria	Proteobacteria	Betaproteobacteria	Burkholderiales	Burkholderiaceae	Burkholderia	Burkholderia plantarii	NA	NA	NA
microbe-directory	Bifidobacterium breve	Bacteria	Actinobacteria	Actinobacteria	Bifidobacteriales	Bifidobacteriaceae	Bifidobacterium	Bifidobacterium breve	0	0	NA
microbe-directory	Psychromonas ingrahamii	Bacteria	Proteobacteria	Gammaproteobacteria	Alteromonadales	Psychromonadaceae	Psychromonas	Psychromonas ingrahamii	NA	NA	NA
microbe-directory	Streptomyces albus	Bacteria	Actinobacteria	Actinobacteria	Actinomycetales	Streptomycetaceae	Streptomyces	Streptomyces albus	NA	0	NA
gtdb_bac_meta-ncbi_taxonomy	Streptomyces atratus	Bacteria	Actinobacteria	Actinomycetia	Streptomycetales	Streptomycetaceae	Streptomyces	Streptomyces atratus	NA	NA	NA
microbe-directory	Bradyrhizobium japonicum	Bacteria	Proteobacteria	Alphaproteobacteria	Rhizobiales	Bradyrhizobiaceae	Bradyrhizobium	Bradyrhizobium japonicum	0	NA	NA
gtdb_bac_meta-ncbi_taxonomy	Francisella adeliensis	Bacteria	Proteobacteria	Gammaproteobacteria	Thiotrichales	Francisellaceae	Francisella	Francisella adeliensis	NA	NA	NA
gtdb_bac_meta-ncbi_taxonomy	Herbaspirillum hiltneri	Bacteria	Proteobacteria	Betaproteobacteria	Burkholderiales	Oxalobacteraceae	Herbaspirillum	Herbaspirillum hiltneri	NA	NA	NA
gtdb_bac_meta-ncbi_taxonomy	Corynebacterium simulans	Bacteria	Actinobacteria	Actinomycetia	Corynebacteriales	Corynebacteriaceae	Corynebacterium	Corynebacterium simulans	NA	NA	NA
microbe-directory	Capnocytophaga sputigena	Bacteria	Bacteroidetes	Flavobacteriia	Flavobacteriales	Flavobacteriaceae	Capnocytophaga	Capnocytophaga sputigena	1	0	1
gtdb_bac_meta-ncbi_taxonomy	Roseomonas gilardii	Bacteria	Proteobacteria	Alphaproteobacteria	Rhodospirillales	Acetobacteraceae	Roseomonas	Roseomonas gilardii	NA	NA	NA
microbe-directory	Deferribacter desulfuricans	Bacteria	Deferribacteres	Deferribacteres	Deferribacterales	Deferribacteraceae	Deferribacter	Deferribacter desulfuricans	0	0	NA
microbe-directory	Flavobacterium branchiophilum	Bacteria	Bacteroidetes	Flavobacteriia	Flavobacteriales	Flavobacteriaceae	Flavobacterium	Flavobacterium branchiophilum	1	0	1
gtdb_bac_meta-ssu_silva_taxonomy	Sphingorhabdus sp. M41	Bacteria	Proteobacteria	Alphaproteobacteria	Sphingomonadales	Sphingomonadaceae	Sphingorhabdus	Sphingorhabdus sp. M41	NA	NA	NA
gtdb_bac_meta-ncbi_taxonomy	Sterolibacterium denitrificans	Bacteria	Proteobacteria	Betaproteobacteria	Nitrosomonadales	Sterolibacteriaceae	Sterolibacterium	Sterolibacterium denitrificans	NA	NA	NA
microbe-directory	Rickettsia endosymbiont of Bemisia tabaci	Bacteria	Proteobacteria	Alphaproteobacteria	Rickettsiales	Rickettsiaceae	Rickettsia	Rickettsia endosymbiont of Bemisia tabaci	NA	1	2
microbe-directory	Staphylococcus pseudintermedius	Bacteria	Firmicutes	Bacilli	Bacillales	Staphylococcaceae	Staphylococcus	Staphylococcus pseudintermedius	1	0	1
microbe-directory	Mycoplasma crocodyli	Bacteria	Tenericutes	Mollicutes	Mycoplasmatales	Mycoplasmataceae	Mycoplasma	Mycoplasma crocodyli	1	0	1
gtdb_bac_meta-ssu_silva_taxonomy	Mannheimia sp. USDA-ARS-USMARC-1261	Bacteria	Proteobacteria	Gammaproteobacteria	Enterobacterales	Pasteurellaceae	Mannheimia	Mannheimia sp. USDA-ARS-USMARC-1261	NA	NA	NA
microbe-directory	Lactobacillus buchneri	Bacteria	Firmicutes	Bacilli	Lactobacillales	Lactobacillaceae	Lactobacillus	Lactobacillus buchneri	NA	NA	NA
gtdb_bac_meta-ncbi_taxonomy	Stappia indica	Bacteria	Proteobacteria	Alphaproteobacteria	Hyphomicrobiales	Stappiaceae	Stappia	Stappia indica	NA	NA	NA
microbe-directory	Bdellovibrio bacteriovorus	Bacteria	Proteobacteria	Deltaproteobacteria	Bdellovibrionales	Bdellovibrionaceae	Bdellovibrio	Bdellovibrio bacteriovorus	0	0	NA
microbe-directory	Escherichia albertii	Bacteria	Proteobacteria	Gammaproteobacteria	Enterobacteriales	Enterobacteriaceae	Escherichia	Escherichia albertii	0	0	NA
microbe-directory	Xanthomonas citri	Bacteria	Proteobacteria	Gammaproteobacteria	Xanthomonadales	Xanthomonadaceae	Xanthomonas	Xanthomonas citri	NA	1	2
gtdb_bac_meta-ncbi_taxonomy	Ralstonia insidiosa	Bacteria	Proteobacteria	Betaproteobacteria	Burkholderiales	Burkholderiaceae	Ralstonia	Ralstonia insidiosa	NA	NA	NA
gtdb_bac_meta-ncbi_taxonomy	Halobacillus mangrovi	Bacteria	Firmicutes	Bacilli	Bacillales	Bacillaceae	Halobacillus	Halobacillus mangrovi	NA	NA	NA
gtdb_bac_meta-ncbi_taxonomy	Methylophaga frappieri	Bacteria	Proteobacteria	Gammaproteobacteria	Thiotrichales	Piscirickettsiaceae	Methylophaga	Methylophaga frappieri	NA	NA	NA
gtdb_bac_meta-ncbi_taxonomy	Hungatella hathewayi	Bacteria	Firmicutes	Clostridia	Eubacteriales	Clostridiaceae	Hungatella	Hungatella hathewayi	NA	NA	NA
gtdb_bac_meta-ssu_silva_taxonomy	Sodalis endosymbiont of Henestaris halophilus	Bacteria	Proteobacteria	Gammaproteobacteria	Enterobacterales	Morganellaceae	endosymbionts	Sodalis endosymbiont of Henestaris halophilus	NA	NA	NA
gtdb_bac_meta-ncbi_taxonomy	Pseudomonas palleroniana	Bacteria	Proteobacteria	Gammaproteobacteria	Pseudomonadales	Pseudomonadaceae	Pseudomonas	Pseudomonas palleroniana	NA	NA	NA
gtdb_bac_meta-ssu_silva_taxonomy	Halomonas sp. N3-2A	Bacteria	Proteobacteria	Gammaproteobacteria	Pseudomonadales	Halomonadaceae	Halomonas	Halomonas sp. N3-2A	NA	NA	NA
microbe-directory	Haemophilus haemolyticus	Bacteria	Proteobacteria	Gammaproteobacteria	Pasteurellales	Pasteurellaceae	Haemophilus	Haemophilus haemolyticus	NA	NA	NA
gtdb_bac_meta-ssu_silva_taxonomy	Bacillus sp. OxB-1	Bacteria	Firmicutes	Bacilli	Bacillales	Planococcaceae	Sporosarcina	Bacillus sp. OxB-1	NA	NA	NA
gtdb_bac_meta-ncbi_taxonomy	Carboxydocella thermautotrophica	Bacteria	Firmicutes	Clostridia	Eubacteriales		Carboxydocella	Carboxydocella thermautotrophica	NA	NA	NA
gtdb_bac_meta-ncbi_taxonomy	Geobacter pickeringii	Bacteria	Proteobacteria	Deltaproteobacteria	Desulfuromonadales	Geobacteraceae	Geobacter	Geobacter pickeringii	NA	NA	NA
gtdb_bac_meta-ncbi_taxonomy	Paenibacillus sabinae	Bacteria	Firmicutes	Bacilli	Bacillales	Paenibacillaceae	Paenibacillus	Paenibacillus sabinae	NA	NA	NA
microbe-directory	Mycobacterium kansasii	Bacteria	Actinobacteria	Actinobacteria	Actinomycetales	Mycobacteriaceae	Mycobacterium	Mycobacterium kansasii	1	0	1
gtdb_bac_meta-ncbi_taxonomy	Mycobacterium shinjukuense	Bacteria	Actinobacteria	Actinomycetia	Corynebacteriales	Mycobacteriaceae	Mycobacterium	Mycobacterium shinjukuense	NA	NA	NA
microbe-directory	Marinobacter adhaerens	Bacteria	Proteobacteria	Gammaproteobacteria	Alteromonadales	Alteromonadaceae	Marinobacter	Marinobacter adhaerens	NA	NA	NA
microbe-directory	Chryseobacterium gleum	Bacteria	Bacteroidetes	Flavobacteriia	Flavobacteriales	Flavobacteriaceae	Chryseobacterium	Chryseobacterium gleum	1	0	1
gtdb_bac_meta-ncbi_taxonomy	Thiomicrospira aerophila	Bacteria	Proteobacteria	Gammaproteobacteria	Thiotrichales	Piscirickettsiaceae	Thiomicrospira	Thiomicrospira aerophila	NA	NA	NA
microbe-directory	Bordetella pertussis	Bacteria	Proteobacteria	Betaproteobacteria	Burkholderiales	Alcaligenaceae	Bordetella	Bordetella pertussis	NA	0	NA
microbe-directory	Haliscomenobacter hydrossis	Bacteria	Bacteroidetes	Sphingobacteriia	Sphingobacteriales	Saprospiraceae	Haliscomenobacter	Haliscomenobacter hydrossis	0	0	NA
microbe-directory	Acetobacter aceti	Bacteria	Proteobacteria	Alphaproteobacteria	Rhodospirillales	Acetobacteraceae	Acetobacter	Acetobacter aceti	NA	NA	NA
gtdb_bac_meta-ncbi_taxonomy	Rhizobium jaguaris	Bacteria	Proteobacteria	Alphaproteobacteria	Hyphomicrobiales	Rhizobiaceae	Rhizobium	Rhizobium jaguaris	NA	NA	NA
gtdb_bac_meta-ncbi_taxonomy	Rathayibacter toxicus	Bacteria	Actinobacteria	Actinomycetia	Micrococcales	Microbacteriaceae	Rathayibacter	Rathayibacter toxicus	NA	NA	NA
gtdb_bac_meta-ssu_silva_taxonomy	Erythrobacter gangjinensis	Bacteria	Proteobacteria	Alphaproteobacteria	Sphingomonadales	Sphingomonadaceae	Erythrobacter	Erythrobacter gangjinensis	NA	NA	NA
gtdb_bac_meta-ncbi_taxonomy	Gramella flava	Bacteria	Bacteroidetes	Flavobacteriia	Flavobacteriales	Flavobacteriaceae	Gramella	Gramella flava	NA	NA	NA
gtdb_bac_meta-ncbi_taxonomy	Cobetia marina	Bacteria	Proteobacteria	Gammaproteobacteria	Oceanospirillales	Halomonadaceae	Cobetia	Cobetia marina	NA	NA	NA
gtdb_bac_meta-ncbi_taxonomy	Legionella adelaidensis	Bacteria	Proteobacteria	Gammaproteobacteria	Legionellales	Legionellaceae	Legionella	Legionella adelaidensis	NA	NA	NA
gtdb_bac_meta-ncbi_taxonomy	Microbacterium oryzae	Bacteria	Actinobacteria	Actinomycetia	Micrococcales	Microbacteriaceae	Microbacterium	Microbacterium oryzae	NA	NA	NA
gtdb_bac_meta-ssu_silva_taxonomy	Thioalkalivibrio sp. K90mix	Bacteria	Proteobacteria	Gammaproteobacteria	Ectothiorhodospirales	Ectothiorhodospiraceae	Thioalkalivibrio	Thioalkalivibrio sp. K90mix	NA	NA	NA
microbe-directory	Halobacterium salinarum	Archaea	Euryarchaeota	Halobacteria	Halobacteriales	Halobacteriaceae	Halobacterium	Halobacterium salinarum	0	0	NA
gtdb_bac_meta-ncbi_taxonomy	Massilia lutea	Bacteria	Proteobacteria	Betaproteobacteria	Burkholderiales	Oxalobacteraceae	Massilia	Massilia lutea	NA	NA	NA
gtdb_bac_meta-ncbi_taxonomy	Paenibacillus beijingensis	Bacteria	Firmicutes	Bacilli	Bacillales	Paenibacillaceae	Paenibacillus	Paenibacillus beijingensis	NA	NA	NA
gtdb_bac_meta-ncbi_taxonomy	Lachnoclostridium phytofermentans	Bacteria	Firmicutes	Clostridia	Eubacteriales	Lachnospiraceae	Lachnoclostridium	Lachnoclostridium phytofermentans	NA	NA	NA
microbe-directory	Thermanaerovibrio velox	Bacteria	Synergistetes	Synergistia	Synergistales	Synergistaceae	Thermanaerovibrio	Thermanaerovibrio velox	NA	NA	NA
gtdb_bac_meta-ncbi_taxonomy	Leptospira tipperaryensis	Bacteria	Spirochaetes	Spirochaetia	Leptospirales	Leptospiraceae	Leptospira	Leptospira tipperaryensis	NA	NA	NA
gtdb_ar_meta-ncbi_taxonomy	Nitrosopumilus adriaticus	Archaea	Thaumarchaeota		Nitrosopumilales	Nitrosopumilaceae	Nitrosopumilus	Nitrosopumilus adriaticus	NA	NA	NA
microbe-directory	Methanocella conradii	Archaea	Euryarchaeota	Methanomicrobia	Methanocellales	Methanocellaceae	Methanocella	Methanocella conradii	0	0	NA
gtdb_bac_meta-ncbi_taxonomy	[Ruminococcus] gnavus	Bacteria	Firmicutes	Clostridia	Eubacteriales	Lachnospiraceae	Mediterraneibacter	[Ruminococcus] gnavus	NA	NA	NA
gtdb_bac_meta-ncbi_taxonomy	Intestinibaculum porci	Bacteria	Firmicutes	Erysipelotrichia	Erysipelotrichales	Erysipelotrichaceae	Intestinibaculum	Intestinibaculum porci	NA	NA	NA
gtdb_bac_meta-ssu_silva_taxonomy	Ehrlichia sp. HF	Bacteria	Proteobacteria	Alphaproteobacteria	Rickettsiales	Anaplasmataceae	Ehrlichia	Ehrlichia sp. HF	NA	NA	NA
gtdb_bac_meta-ncbi_taxonomy	Mixta calida	Bacteria	Proteobacteria	Gammaproteobacteria	Enterobacterales	Erwiniaceae	Mixta	Mixta calida	NA	NA	NA
gtdb_bac_meta-ncbi_taxonomy	Streptomyces aureoverticillatus	Bacteria	Actinobacteria	Actinomycetia	Streptomycetales	Streptomycetaceae	Streptomyces	Streptomyces aureoverticillatus	NA	NA	NA
gtdb_bac_meta-ssu_silva_taxonomy	Bartonella sp. WD16.2	Bacteria	Proteobacteria	Alphaproteobacteria	Rhizobiales	Rhizobiaceae	Bartonella	Bartonella sp. WD16.2	NA	NA	NA
microbe-directory	Pseudomonas fulva	Bacteria	Proteobacteria	Gammaproteobacteria	Pseudomonadales	Pseudomonadaceae	Pseudomonas	Pseudomonas fulva	0	0	NA
gtdb_bac_meta-ssu_silva_taxonomy	Alcanivorax sp. N3-2A	Bacteria	Proteobacteria	Gammaproteobacteria	Pseudomonadales	Alcanivoracaceae1	Alcanivorax	Alcanivorax sp. N3-2A	NA	NA	NA
gtdb_bac_meta-ncbi_taxonomy	Mycobacterium mantenii	Bacteria	Actinobacteria	Actinomycetia	Corynebacteriales	Mycobacteriaceae	Mycobacterium	Mycobacterium mantenii	NA	NA	NA
gtdb_bac_meta-ncbi_taxonomy	Acinetobacter wuhouensis	Bacteria	Proteobacteria	Gammaproteobacteria	Pseudomonadales	Moraxellaceae	Acinetobacter	Acinetobacter wuhouensis	NA	NA	NA
gtdb_bac_meta-ncbi_taxonomy	Dialister pneumosintes	Bacteria	Firmicutes	Negativicutes	Veillonellales	Veillonellaceae	Dialister	Dialister pneumosintes	NA	NA	NA
gtdb_bac_meta-ncbi_taxonomy	Paraburkholderia phytofirmans	Bacteria	Proteobacteria	Betaproteobacteria	Burkholderiales	Burkholderiaceae	Paraburkholderia	Paraburkholderia phytofirmans	NA	NA	NA
gtdb_bac_meta-ssu_silva_taxonomy	Corynebacterium sp. NML98-0116	Bacteria	Actinobacteria	Actinomycetia	Corynebacteriales	Corynebacteriaceae	Corynebacterium	Corynebacterium sp. NML98-0116	NA	NA	NA
microbe-directory	Aggregatibacter segnis	Bacteria	Proteobacteria	Gammaproteobacteria	Pasteurellales	Pasteurellaceae	Aggregatibacter	Aggregatibacter segnis	NA	NA	NA
microbe-directory	Serratia plymuthica	Bacteria	Proteobacteria	Gammaproteobacteria	Enterobacteriales	Enterobacteriaceae	Serratia	Serratia plymuthica	NA	1	2
microbe-directory	Photobacterium damselae	Bacteria	Proteobacteria	Gammaproteobacteria	Vibrionales	Vibrionaceae	Photobacterium	Photobacterium damselae	1	0	1
microbe-directory	Burkholderia mallei	Bacteria	Proteobacteria	Betaproteobacteria	Burkholderiales	Burkholderiaceae	Burkholderia	Burkholderia mallei	1	0	1
microbe-directory	Kytococcus sedentarius	Bacteria	Actinobacteria	Actinobacteria	Actinomycetales	Dermacoccaceae	Kytococcus	Kytococcus sedentarius	0	0	NA
gtdb_bac_meta-ssu_silva_taxonomy	Microbacterium sp. XT11	Bacteria	Actinobacteria	Actinomycetia	Micrococcales	Microbacteriaceae	Microbacterium	Microbacterium sp. XT11	NA	NA	NA
gtdb_bac_meta-ncbi_taxonomy	Rhizobium favelukesii	Bacteria	Proteobacteria	Alphaproteobacteria	Hyphomicrobiales	Rhizobiaceae	Rhizobium	Rhizobium favelukesii	NA	NA	NA
microbe-directory	Oscillatoria acuminata	Bacteria	Cyanobacteria	Cyanobacteria noname	Oscillatoriales	Oscillatoriales noname	Oscillatoria	Oscillatoria acuminata	0	0	NA
gtdb_bac_meta-ncbi_taxonomy	Alteromonas mediterranea	Bacteria	Proteobacteria	Gammaproteobacteria	Alteromonadales	Alteromonadaceae	Alteromonas	Alteromonas mediterranea	NA	NA	NA
microbe-directory	Candidatus Nitrososphaera gargensis	Archaea	Thaumarchaeota	Thaumarchaeota noname	Nitrososphaerales	Nitrososphaeraceae	Nitrososphaera	Candidatus Nitrososphaera gargensis	0	0	NA
microbe-directory	Rhodococcus jostii	Bacteria	Actinobacteria	Actinobacteria	Actinomycetales	Nocardiaceae	Rhodococcus	Rhodococcus jostii	0	0	NA
microbe-directory	Rhodococcus rhodochrous	Bacteria	Actinobacteria	Actinobacteria	Actinomycetales	Nocardiaceae	Rhodococcus	Rhodococcus rhodochrous	0	0	NA
gtdb_bac_meta-ncbi_taxonomy	Entomoplasma melaleucae	Bacteria	Tenericutes	Mollicutes	Entomoplasmatales	Entomoplasmataceae	Entomoplasma	Entomoplasma melaleucae	NA	NA	NA
microbe-directory	Neisseria lactamica	Bacteria	Proteobacteria	Betaproteobacteria	Neisseriales	Neisseriaceae	Neisseria	Neisseria lactamica	0	0	NA
gtdb_bac_meta-ssu_silva_taxonomy	Bacillus sp. WP8	Bacteria	Firmicutes	Bacilli	Bacillales	Bacillaceae	Bacillus	Bacillus sp. WP8	NA	NA	NA
gtdb_bac_meta-ncbi_taxonomy	Pseudomonas rhizosphaerae	Bacteria	Proteobacteria	Gammaproteobacteria	Pseudomonadales	Pseudomonadaceae	Pseudomonas	Pseudomonas rhizosphaerae	NA	NA	NA
microbe-directory	Aeromonas media	Bacteria	Proteobacteria	Gammaproteobacteria	Aeromonadales	Aeromonadaceae	Aeromonas	Aeromonas media	1	NA	1
microbe-directory	Hoeflea phototrophica	Bacteria	Proteobacteria	Alphaproteobacteria	Rhizobiales	Phyllobacteriaceae	Hoeflea	Hoeflea phototrophica	0	0	NA
microbe-directory	Vibrio anguillarum	Bacteria	Proteobacteria	Gammaproteobacteria	Vibrionales	Vibrionaceae	Vibrio	Vibrio anguillarum	NA	NA	NA
microbe-directory	Clostridium tetani	Bacteria	Firmicutes	Clostridia	Clostridiales	Clostridiaceae	Clostridium	Clostridium tetani	1	NA	1
gtdb_bac_meta-ssu_silva_taxonomy	Pseudomonas sp. PONIH3	Bacteria	Proteobacteria	Gammaproteobacteria	Pseudomonadales	Pseudomonadaceae	Pseudomonas	Pseudomonas sp. PONIH3	NA	NA	NA
gtdb_bac_meta-ncbi_taxonomy	Flavobacterium faecale	Bacteria	Bacteroidetes	Flavobacteriia	Flavobacteriales	Flavobacteriaceae	Flavobacterium	Flavobacterium faecale	NA	NA	NA
gtdb_bac_meta-ssu_silva_taxonomy	Marinobacter sp. LV10R510-11A	Bacteria	Proteobacteria	Gammaproteobacteria	Pseudomonadales	Marinobacteraceae	Marinobacter	Marinobacter sp. LV10R510-11A	NA	NA	NA
gtdb_bac_meta-ncbi_taxonomy	[Bacillus] selenitireducens	Bacteria	Firmicutes	Bacilli	Bacillales	Sporolactobacillaceae		[Bacillus] selenitireducens	NA	NA	NA
microbe-directory	Mycobacterium avium	Bacteria	Actinobacteria	Actinobacteria	Actinomycetales	Mycobacteriaceae	Mycobacterium	Mycobacterium avium	1	0	1
microbe-directory	Taylorella equigenitalis	Bacteria	Proteobacteria	Betaproteobacteria	Burkholderiales	Alcaligenaceae	Taylorella	Taylorella equigenitalis	1	NA	1
gtdb_bac_meta-ncbi_taxonomy	Flavobacterium crassostreae	Bacteria	Bacteroidetes	Flavobacteriia	Flavobacteriales	Flavobacteriaceae	Flavobacterium	Flavobacterium crassostreae	NA	NA	NA
gtdb_bac_meta-lsu_silva_23s_taxonomy	Actinomyces sp. Z16	Bacteria	Actinobacteria	Actinobacteria	Actinomycetales	Actinomycetaceae	Actinomyces	Actinomyces sp. Z16	NA	NA	NA
microbe-directory	Tetragenococcus halophilus	Bacteria	Firmicutes	Bacilli	Lactobacillales	Enterococcaceae	Tetragenococcus	Tetragenococcus halophilus	0	0	NA
microbe-directory	Lactobacillus sanfranciscensis	Bacteria	Firmicutes	Bacilli	Lactobacillales	Lactobacillaceae	Lactobacillus	Lactobacillus sanfranciscensis	0	0	NA
gtdb_bac_meta-ncbi_taxonomy	Paenibacillus lautus	Bacteria	Firmicutes	Bacilli	Bacillales	Paenibacillaceae	Paenibacillus	Paenibacillus lautus	NA	NA	NA
gtdb_bac_meta-ssu_silva_taxonomy	Burkholderia sp. MSMB0856	Bacteria	Proteobacteria	Gammaproteobacteria	Burkholderiales	Burkholderiaceae	Burkholderia-Caballeronia-Paraburkholderia	Burkholderia sp. MSMB0856	NA	NA	NA
gtdb_bac_meta-ssu_silva_taxonomy	Chryseobacterium sp. IHB B 17019	Bacteria	Bacteroidetes	Flavobacteriia	Flavobacteriales	Weeksellaceae	Chryseobacterium	Chryseobacterium sp. IHB B 17019	NA	NA	NA
gtdb_bac_meta-ncbi_taxonomy	Caulobacter flavus	Bacteria	Proteobacteria	Alphaproteobacteria	Caulobacterales	Caulobacteraceae	Caulobacter	Caulobacter flavus	NA	NA	NA
gtdb_bac_meta-ncbi_taxonomy	Bradyrhizobium canariense	Bacteria	Proteobacteria	Alphaproteobacteria	Hyphomicrobiales	Bradyrhizobiaceae	Bradyrhizobium	Bradyrhizobium canariense	NA	NA	NA
microbe-directory	Rhodopseudomonas palustris	Bacteria	Proteobacteria	Alphaproteobacteria	Rhizobiales	Bradyrhizobiaceae	Rhodopseudomonas	Rhodopseudomonas palustris	0	0	NA
gtdb_bac_meta-lsu_silva_23s_taxonomy	Streptomyces sp. FR-008	Bacteria	Actinobacteria	Actinomycetia	Streptomycetales	Streptomycetaceae	Streptomyces	Streptomyces sp. FR-008	NA	NA	NA
gtdb_bac_meta-ncbi_taxonomy	Exiguobacterium mexicanum	Bacteria	Firmicutes	Bacilli	Bacillales		Exiguobacterium	Exiguobacterium mexicanum	NA	NA	NA
gtdb_bac_meta-lsu_silva_23s_taxonomy	Pusillimonas sp. T7-7	Bacteria	Proteobacteria	Gammaproteobacteria	Burkholderiales	Alcaligenaceae	Pusillimonas	Pusillimonas sp. T7-7	NA	NA	NA
microbe-directory	Burkholderia cenocepacia	Bacteria	Proteobacteria	Betaproteobacteria	Burkholderiales	Burkholderiaceae	Burkholderia	Burkholderia cenocepacia	NA	1	2
microbe-directory	Stanieria cyanosphaera	Bacteria	Cyanobacteria	Cyanobacteria noname	Pleurocapsales	Pleurocapsales noname	Stanieria	Stanieria cyanosphaera	0	0	NA
gtdb_bac_meta-ssu_silva_taxonomy	Ruegeria sp. TM1040	Bacteria	Proteobacteria	Alphaproteobacteria	Rhodobacterales	Rhodobacteraceae	Epibacterium	Ruegeria sp. TM1040	NA	NA	NA
gtdb_bac_meta-ssu_silva_taxonomy	Janthinobacterium sp. Marseille	Bacteria	Proteobacteria	Gammaproteobacteria	Burkholderiales	Oxalobacteraceae	Herminiimonas	Janthinobacterium sp. Marseille	NA	NA	NA
gtdb_bac_meta-ssu_silva_taxonomy	Paenibacillus sp. Y412MC10	Bacteria	Firmicutes	Bacilli	Paenibacillales	Paenibacillaceae	Paenibacillus	Paenibacillus sp. Y412MC10	NA	NA	NA
microbe-directory	Enterobacter cloacae	Bacteria	Proteobacteria	Gammaproteobacteria	Enterobacteriales	Enterobacteriaceae	Enterobacter	Enterobacter cloacae	0	1	2
gtdb_bac_meta-ncbi_taxonomy	Paraoceanicella profunda	Bacteria	Proteobacteria	Alphaproteobacteria	Rhodobacterales	Rhodobacteraceae	Paraoceanicella	Paraoceanicella profunda	NA	NA	NA
microbe-directory	Halobacillus halophilus	Bacteria	Firmicutes	Bacilli	Bacillales	Bacillaceae	Halobacillus	Halobacillus halophilus	NA	NA	NA
gtdb_bac_meta-ncbi_taxonomy	[Clostridium] hylemonae	Bacteria	Firmicutes	Clostridia	Eubacteriales	Lachnospiraceae	Lachnoclostridium	[Clostridium] hylemonae	NA	NA	NA
gtdb_bac_meta-lsu_silva_23s_taxonomy	Bacillus sp. NSP9.1	Bacteria	Firmicutes	Bacilli	Bacillales	Bacillaceae	Bacillus	Bacillus sp. NSP9.1	NA	NA	NA
gtdb_bac_meta-ncbi_taxonomy	Pectobacterium brasiliense	Bacteria	Proteobacteria	Gammaproteobacteria	Enterobacterales	Pectobacteriaceae	Pectobacterium	Pectobacterium brasiliense	NA	NA	NA
gtdb_bac_meta-ncbi_taxonomy	Streptomyces spongiicola	Bacteria	Actinobacteria	Actinomycetia	Streptomycetales	Streptomycetaceae	Streptomyces	Streptomyces spongiicola	NA	NA	NA
gtdb_bac_meta-ssu_silva_taxonomy	Shewanella sp. FDAARGOS_354	Bacteria	Proteobacteria	Gammaproteobacteria	Enterobacterales	Shewanellaceae	Shewanella	Shewanella sp. FDAARGOS_354	NA	NA	NA
gtdb_bac_meta-ncbi_taxonomy	Legionella geestiana	Bacteria	Proteobacteria	Gammaproteobacteria	Legionellales	Legionellaceae	Legionella	Legionella geestiana	NA	NA	NA
microbe-directory	Kitasatospora setae	Bacteria	Actinobacteria	Actinobacteria	Actinomycetales	Streptomycetaceae	Kitasatospora	Kitasatospora setae	0	0	NA
gtdb_bac_meta-ncbi_taxonomy	Paenibacillus naphthalenovorans	Bacteria	Firmicutes	Bacilli	Bacillales	Paenibacillaceae	Paenibacillus	Paenibacillus naphthalenovorans	NA	NA	NA
microbe-directory	Kribbella flavida	Bacteria	Actinobacteria	Actinobacteria	Actinomycetales	Nocardioidaceae	Kribbella	Kribbella flavida	0	0	NA
gtdb_bac_meta-ncbi_taxonomy	Silicimonas algicola	Bacteria	Proteobacteria	Alphaproteobacteria	Rhodobacterales	Rhodobacteraceae	Silicimonas	Silicimonas algicola	NA	NA	NA
microbe-directory	Nocardia brasiliensis	Bacteria	Actinobacteria	Actinobacteria	Actinomycetales	Nocardiaceae	Nocardia	Nocardia brasiliensis	NA	0	NA
microbe-directory	Alcanivorax dieselolei	Bacteria	Proteobacteria	Gammaproteobacteria	Oceanospirillales	Alcanivoracaceae	Alcanivorax	Alcanivorax dieselolei	0	0	NA
microbe-directory	Roseburia intestinalis	Bacteria	Firmicutes	Clostridia	Clostridiales	Lachnospiraceae	Roseburia	Roseburia intestinalis	0	0	NA
gtdb_bac_meta-ncbi_taxonomy	Formosa sediminum	Bacteria	Bacteroidetes	Flavobacteriia	Flavobacteriales	Flavobacteriaceae	Formosa	Formosa sediminum	NA	NA	NA
gtdb_bac_meta-ssu_silva_taxonomy	Hoeflea sp. IMCC20628	Bacteria	Proteobacteria	Alphaproteobacteria	Rhizobiales	Rhizobiaceae	Hoeflea	Hoeflea sp. IMCC20628	NA	NA	NA
gtdb_bac_meta-ssu_silva_taxonomy	Prosthecochloris sp. HL-130-GSB	Bacteria	Chlorobi	Chlorobia	Chlorobiales	Chlorobiaceae	Prosthecochloris	Prosthecochloris sp. HL-130-GSB	NA	NA	NA
gtdb_bac_meta-ssu_silva_taxonomy	Marinobacter sp. CP1	Bacteria	Proteobacteria	Gammaproteobacteria	Pseudomonadales	Marinobacteraceae	Marinobacter	Marinobacter sp. CP1	NA	NA	NA
gtdb_bac_meta-ssu_silva_taxonomy	Oceanobacillus sp. 160	Bacteria	Firmicutes	Bacilli	Bacillales	Bacillaceae	Oceanobacillus	Oceanobacillus sp. 160	NA	NA	NA
microbe-directory	Corynebacterium genitalium	Bacteria	Actinobacteria	Actinobacteria	Actinomycetales	Corynebacteriaceae	Corynebacterium	Corynebacterium genitalium	0	0	NA
gtdb_bac_meta-ncbi_taxonomy	Immundisolibacter cernigliae	Bacteria	Proteobacteria	Gammaproteobacteria	Immundisolibacterales	Immundisolibacteraceae	Immundisolibacter	Immundisolibacter cernigliae	NA	NA	NA
gtdb_bac_meta-ncbi_taxonomy	Amycolatopsis albispora	Bacteria	Actinobacteria	Actinomycetia	Pseudonocardiales	Pseudonocardiaceae	Amycolatopsis	Amycolatopsis albispora	NA	NA	NA
gtdb_bac_meta-ncbi_taxonomy	Burkholderia seminalis	Bacteria	Proteobacteria	Betaproteobacteria	Burkholderiales	Burkholderiaceae	Burkholderia	Burkholderia seminalis	NA	NA	NA
gtdb_bac_meta-ncbi_taxonomy	Bacillus marisflavi	Bacteria	Firmicutes	Bacilli	Bacillales	Bacillaceae	Rossellomorea	Bacillus marisflavi	NA	NA	NA
gtdb_bac_meta-ssu_silva_taxonomy	Pseudonocardia sp. EC080610-09	Bacteria	Actinobacteria	Actinomycetia	Pseudonocardiales	Pseudonocardiaceae	Pseudonocardia	Pseudonocardia sp. EC080610-09	NA	NA	NA
gtdb_bac_meta-ncbi_taxonomy	Actinopolymorpha singaporensis	Bacteria	Actinobacteria	Actinomycetia	Propionibacteriales	Actinopolymorphaceae	Actinopolymorpha	Actinopolymorpha singaporensis	NA	NA	NA
gtdb_bac_meta-ncbi_taxonomy	Lachnospira eligens	Bacteria	Firmicutes	Clostridia	Eubacteriales	Lachnospiraceae	Lachnospira	Lachnospira eligens	NA	NA	NA
microbe-directory	Dickeya solani	Bacteria	Proteobacteria	Gammaproteobacteria	Enterobacteriales	Enterobacteriaceae	Dickeya	Dickeya solani	0	1	2
gtdb_bac_meta-ssu_silva_taxonomy	Rhodococcus sp. P1Y	Bacteria	Actinobacteria	Actinomycetia	Corynebacteriales	Nocardiaceae	Rhodococcus	Rhodococcus sp. P1Y	NA	NA	NA
gtdb_bac_meta-ncbi_taxonomy	Marinobacter similis	Bacteria	Proteobacteria	Gammaproteobacteria	Alteromonadales	Alteromonadaceae	Marinobacter	Marinobacter similis	NA	NA	NA
microbe-directory	Borrelia miyamotoi	Bacteria	Spirochaetes	Spirochaetia	Spirochaetales	Spirochaetaceae	Borrelia	Borrelia miyamotoi	NA	0	NA
gtdb_bac_meta-ncbi_taxonomy	Legionella jordanis	Bacteria	Proteobacteria	Gammaproteobacteria	Legionellales	Legionellaceae	Legionella	Legionella jordanis	NA	NA	NA
microbe-directory	Chromobacterium violaceum	Bacteria	Proteobacteria	Betaproteobacteria	Neisseriales	Neisseriaceae	Chromobacterium	Chromobacterium violaceum	1	0	1
gtdb_bac_meta-ncbi_taxonomy	Flagellimonas maritima	Bacteria	Bacteroidetes	Flavobacteriia	Flavobacteriales	Flavobacteriaceae	Flagellimonas	Flagellimonas maritima	NA	NA	NA
microbe-directory	Salmonella enterica	Bacteria	Proteobacteria	Gammaproteobacteria	Enterobacteriales	Enterobacteriaceae	Salmonella	Salmonella enterica	1	0	1
gtdb_bac_meta-ncbi_taxonomy	Sulfurospirillum halorespirans	Bacteria	Proteobacteria	Epsilonproteobacteria	Campylobacterales	Campylobacteraceae	Sulfurospirillum	Sulfurospirillum halorespirans	NA	NA	NA
gtdb_bac_meta-ncbi_taxonomy	Limnospira indica	Bacteria	Cyanobacteria		Oscillatoriales	Microcoleaceae	Limnospira	Limnospira indica	NA	NA	NA
microbe-directory	Blastococcus saxobsidens	Bacteria	Actinobacteria	Actinobacteria	Actinomycetales	Geodermatophilaceae	Blastococcus	Blastococcus saxobsidens	NA	NA	NA
gtdb_bac_meta-ssu_silva_taxonomy	[Pseudomonas] mesoacidophila	Bacteria	Proteobacteria	Gammaproteobacteria	Burkholderiales	Burkholderiaceae	Burkholderia-Caballeronia-Paraburkholderia	[Pseudomonas] mesoacidophila	NA	NA	NA
microbe-directory	Parabacteroides distasonis	Bacteria	Bacteroidetes	Bacteroidia	Bacteroidales	Porphyromonadaceae	Parabacteroides	Parabacteroides distasonis	NA	NA	NA
microbe-directory	Bacteroides dorei	Bacteria	Bacteroidetes	Bacteroidia	Bacteroidales	Bacteroidaceae	Bacteroides	Bacteroides dorei	NA	NA	NA
gtdb_bac_meta-ncbi_taxonomy	Luteibacter pinisoli	Bacteria	Proteobacteria	Gammaproteobacteria	Xanthomonadales	Rhodanobacteraceae	Luteibacter	Luteibacter pinisoli	NA	NA	NA
microbe-directory	Pseudomonas mandelii	Bacteria	Proteobacteria	Gammaproteobacteria	Pseudomonadales	Pseudomonadaceae	Pseudomonas	Pseudomonas mandelii	0	0	NA
gtdb_bac_meta-ssu_silva_taxonomy	Flavobacterium sp. CJ74	Bacteria	Bacteroidetes	Flavobacteriia	Flavobacteriales	Flavobacteriaceae	Flavobacterium	Flavobacterium sp. CJ74	NA	NA	NA
gtdb_bac_meta-lsu_silva_23s_taxonomy	Kocuria sp. BT304	Bacteria	Actinobacteria	Actinomycetia	Micrococcales	Micrococcaceae	Kocuria	Kocuria sp. BT304	NA	NA	NA
gtdb_bac_meta-ssu_silva_taxonomy	Rhodococcus sp. S2-17	Bacteria	Actinobacteria	Actinomycetia	Corynebacteriales	Nocardiaceae	Rhodococcus	Rhodococcus sp. S2-17	NA	NA	NA
gtdb_bac_meta-ncbi_taxonomy	Nostoc piscinale	Bacteria	Cyanobacteria		Nostocales	Nostocaceae	Nostoc	Nostoc piscinale	NA	NA	NA
gtdb_bac_meta-ssu_silva_taxonomy	Formosa sp. Hel3_A1_48	Bacteria	Bacteroidetes	Flavobacteriia	Flavobacteriales	Flavobacteriaceae	Formosa	Formosa sp. Hel3_A1_48	NA	NA	NA
gtdb_bac_meta-ncbi_taxonomy	Rhizobium oryzihabitans	Bacteria	Proteobacteria	Alphaproteobacteria	Hyphomicrobiales	Rhizobiaceae	Rhizobium	Rhizobium oryzihabitans	NA	NA	NA
microbe-directory	Pediococcus acidilactici	Bacteria	Firmicutes	Bacilli	Lactobacillales	Lactobacillaceae	Pediococcus	Pediococcus acidilactici	0	0	NA
microbe-directory	Sphaerobacter thermophilus	Bacteria	Chloroflexi	Thermomicrobia	Sphaerobacterales	Sphaerobacteraceae	Sphaerobacter	Sphaerobacter thermophilus	NA	NA	NA
gtdb_bac_meta-ncbi_taxonomy	Nocardia mangyaensis	Bacteria	Actinobacteria	Actinomycetia	Corynebacteriales	Nocardiaceae	Nocardia	Nocardia mangyaensis	NA	NA	NA
microbe-directory	Paracoccus denitrificans	Bacteria	Proteobacteria	Alphaproteobacteria	Rhodobacterales	Rhodobacteraceae	Paracoccus	Paracoccus denitrificans	NA	NA	NA
gtdb_bac_meta-ssu_silva_taxonomy	Brucella sp. 09RB8471	Bacteria	Proteobacteria	Alphaproteobacteria	Rhizobiales	Rhizobiaceae	Brucella	Brucella sp. 09RB8471	NA	NA	NA
microbe-directory	Nitrosopumilus maritimus	Archaea	Thaumarchaeota	Thaumarchaeota noname	Nitrosopumilales	Nitrosopumilaceae	Nitrosopumilus	Nitrosopumilus maritimus	0	0	NA
gtdb_bac_meta-ncbi_taxonomy	Hymenobacter nivis	Bacteria	Bacteroidetes	Cytophagia	Cytophagales	Hymenobacteraceae	Hymenobacter	Hymenobacter nivis	NA	NA	NA
gtdb_bac_meta-ncbi_taxonomy	Flavobacterium pallidum	Bacteria	Bacteroidetes	Flavobacteriia	Flavobacteriales	Flavobacteriaceae	Flavobacterium	Flavobacterium pallidum	NA	NA	NA
gtdb_bac_meta-ncbi_taxonomy	Tsukamurella tyrosinosolvens	Bacteria	Actinobacteria	Actinomycetia	Corynebacteriales	Tsukamurellaceae	Tsukamurella	Tsukamurella tyrosinosolvens	NA	NA	NA
gtdb_bac_meta-ncbi_taxonomy	Echinicola strongylocentroti	Bacteria	Bacteroidetes	Cytophagia	Cytophagales	Cyclobacteriaceae	Echinicola	Echinicola strongylocentroti	NA	NA	NA
gtdb_bac_meta-lsu_silva_23s_taxonomy	Vogesella sp. LIG4	Bacteria	Proteobacteria	Gammaproteobacteria	Burkholderiales	Chromobacteriaceae	Vogesella	Vogesella sp. LIG4	NA	NA	NA
gtdb_bac_meta-ncbi_taxonomy	Carnobacterium inhibens	Bacteria	Firmicutes	Bacilli	Lactobacillales	Carnobacteriaceae	Carnobacterium	Carnobacterium inhibens	NA	NA	NA
gtdb_bac_meta-ncbi_taxonomy	Sedimentisphaera cyanobacteriorum	Bacteria	Planctomycetes	Phycisphaerae	Sedimentisphaerales	Sedimentisphaeraceae	Sedimentisphaera	Sedimentisphaera cyanobacteriorum	NA	NA	NA
gtdb_bac_meta-ncbi_taxonomy	Zobellia galactanivorans	Bacteria	Bacteroidetes	Flavobacteriia	Flavobacteriales	Flavobacteriaceae	Zobellia	Zobellia galactanivorans	NA	NA	NA
microbe-directory	Treponema pedis	Bacteria	Spirochaetes	Spirochaetia	Spirochaetales	Spirochaetaceae	Treponema	Treponema pedis	NA	0	NA
microbe-directory	Desulfitobacterium dehalogenans	Bacteria	Firmicutes	Clostridia	Clostridiales	Peptococcaceae	Desulfitobacterium	Desulfitobacterium dehalogenans	NA	NA	NA
gtdb_bac_meta-ncbi_taxonomy	Shewanella aestuarii	Bacteria	Proteobacteria	Gammaproteobacteria	Alteromonadales	Shewanellaceae	Shewanella	Shewanella aestuarii	NA	NA	NA
gtdb_bac_meta-ncbi_taxonomy	Flavobacterium kingsejongi	Bacteria	Bacteroidetes	Flavobacteriia	Flavobacteriales	Flavobacteriaceae	Flavobacterium	Flavobacterium kingsejongi	NA	NA	NA
gtdb_bac_meta-ncbi_taxonomy	Actinomyces howellii	Bacteria	Actinobacteria	Actinobacteria	Actinomycetales	Actinomycetaceae	Actinomyces	Actinomyces howellii	NA	NA	NA
gtdb_bac_meta-ncbi_taxonomy	Vibrio hyugaensis	Bacteria	Proteobacteria	Gammaproteobacteria	Vibrionales	Vibrionaceae	Vibrio	Vibrio hyugaensis	NA	NA	NA
microbe-directory	Acaryochloris marina	Bacteria	Cyanobacteria	Cyanobacteria noname	Chroococcales	Chroococcales noname	Acaryochloris	Acaryochloris marina	0	0	NA
gtdb_bac_meta-ssu_silva_taxonomy	Neorhizobium sp. SOG26	Bacteria	Proteobacteria	Alphaproteobacteria	Rhizobiales	Rhizobiaceae	Allorhizobium-Neorhizobium-Pararhizobium-Rhizobium	Neorhizobium sp. SOG26	NA	NA	NA
gtdb_bac_meta-ncbi_taxonomy	Pseudomonas marincola	Bacteria	Proteobacteria	Gammaproteobacteria	Pseudomonadales	Pseudomonadaceae	Pseudomonas	Pseudomonas marincola	NA	NA	NA
microbe-directory	Pantoea agglomerans	Bacteria	Proteobacteria	Gammaproteobacteria	Enterobacteriales	Enterobacteriaceae	Pantoea	Pantoea agglomerans	0	0	NA
gtdb_bac120	Friedmanniella sagamiharensis	Bacteria	Actinobacteria	Actinomycetia	Propionibacteriales	Propionibacteriaceae	Friedmanniella	Friedmanniella sagamiharensis	NA	NA	NA
microbe-directory	Xanthomonas sacchari	Bacteria	Proteobacteria	Gammaproteobacteria	Xanthomonadales	Xanthomonadaceae	Xanthomonas	Xanthomonas sacchari	0	1	2
gtdb_bac_meta-ncbi_taxonomy	Mycolicibacterium insubricum	Bacteria	Actinobacteria	Actinomycetia	Corynebacteriales	Mycobacteriaceae	Mycolicibacterium	Mycolicibacterium insubricum	NA	NA	NA
gtdb_bac_meta-ncbi_taxonomy	Cupriavidus malaysiensis	Bacteria	Proteobacteria	Betaproteobacteria	Burkholderiales	Burkholderiaceae	Cupriavidus	Cupriavidus malaysiensis	NA	NA	NA
gtdb_bac_meta-ncbi_taxonomy	Baekduia soli	Bacteria	Actinobacteria	Rubrobacteria	Rubrobacterales	Baekduiaceae	Baekduia	Baekduia soli	NA	NA	NA
microbe-directory	Lysinibacillus fusiformis	Bacteria	Firmicutes	Bacilli	Bacillales	Bacillaceae	Lysinibacillus	Lysinibacillus fusiformis	NA	NA	NA
gtdb_bac_meta-ssu_silva_taxonomy	Streptomyces sp. WAC00288	Bacteria	Actinobacteria	Actinomycetia	Streptomycetales	Streptomycetaceae	Streptomyces	Streptomyces sp. WAC00288	NA	NA	NA
gtdb_bac_meta-ncbi_taxonomy	Burkholderia anthina	Bacteria	Proteobacteria	Betaproteobacteria	Burkholderiales	Burkholderiaceae	Burkholderia	Burkholderia anthina	NA	NA	NA
gtdb_bac_meta-ncbi_taxonomy	Pandoraea norimbergensis	Bacteria	Proteobacteria	Betaproteobacteria	Burkholderiales	Burkholderiaceae	Pandoraea	Pandoraea norimbergensis	NA	NA	NA
gtdb_bac_meta-ssu_silva_taxonomy	Acinetobacter sp. NCu2D-2	Bacteria	Proteobacteria	Gammaproteobacteria	Pseudomonadales	Moraxellaceae	Acinetobacter	Acinetobacter sp. NCu2D-2	NA	NA	NA
gtdb_bac_meta-ssu_silva_taxonomy	Amycolatopsis sp. AA4	Bacteria	Actinobacteria	Actinomycetia	Pseudonocardiales	Pseudonocardiaceae	Amycolatopsis	Amycolatopsis sp. AA4	NA	NA	NA
gtdb_bac_meta-ncbi_taxonomy	Bradyrhizobium betae	Bacteria	Proteobacteria	Alphaproteobacteria	Hyphomicrobiales	Bradyrhizobiaceae	Bradyrhizobium	Bradyrhizobium betae	NA	NA	NA
microbe-directory	Brachyspira hyodysenteriae	Bacteria	Spirochaetes	Spirochaetia	Spirochaetales	Brachyspiraceae	Brachyspira	Brachyspira hyodysenteriae	1	0	1
microbe-directory	Turneriella parva	Bacteria	Spirochaetes	Spirochaetia	Spirochaetales	Leptospiraceae	Turneriella	Turneriella parva	NA	0	NA
microbe-directory	Oxalobacter formigenes	Bacteria	Proteobacteria	Betaproteobacteria	Burkholderiales	Oxalobacteraceae	Oxalobacter	Oxalobacter formigenes	0	0	NA
gtdb_bac_meta-ncbi_taxonomy	Thermotoga caldifontis	Bacteria	Thermotogae	Thermotogae	Thermotogales	Thermotogaceae	Thermotoga	Thermotoga caldifontis	NA	NA	NA
gtdb_bac_meta-ssu_silva_taxonomy	Gordonia sp. 1D	Bacteria	Actinobacteria	Actinomycetia	Corynebacteriales	Nocardiaceae	Gordonia	Gordonia sp. 1D	NA	NA	NA
gtdb_bac_meta-ncbi_taxonomy	Rhizobium pseudoryzae	Bacteria	Proteobacteria	Alphaproteobacteria	Hyphomicrobiales	Rhizobiaceae	Rhizobium	Rhizobium pseudoryzae	NA	NA	NA
gtdb_bac_meta-ssu_silva_taxonomy	Bacillus sp. FJAT-18017	Bacteria	Firmicutes	Bacilli	Bacillales	Bacillaceae	Bacillus	Bacillus sp. FJAT-18017	NA	NA	NA
microbe-directory	Corynebacterium striatum	Bacteria	Actinobacteria	Actinobacteria	Actinomycetales	Corynebacteriaceae	Corynebacterium	Corynebacterium striatum	0	0	NA
gtdb_bac_meta-ncbi_taxonomy	Mycolicibacterium anyangense	Bacteria	Actinobacteria	Actinomycetia	Corynebacteriales	Mycobacteriaceae	Mycolicibacterium	Mycolicibacterium anyangense	NA	NA	NA
gtdb_bac_meta-ncbi_taxonomy	Paraburkholderia fungorum	Bacteria	Proteobacteria	Betaproteobacteria	Burkholderiales	Burkholderiaceae	Paraburkholderia	Paraburkholderia fungorum	NA	NA	NA
gtdb_bac_meta-ncbi_taxonomy	Chryseobacterium arthrosphaerae	Bacteria	Bacteroidetes	Flavobacteriia	Flavobacteriales	Weeksellaceae	Chryseobacterium	Chryseobacterium arthrosphaerae	NA	NA	NA
gtdb_bac_meta-ncbi_taxonomy	Lysinibacillus timonensis	Bacteria	Firmicutes	Bacilli	Bacillales	Bacillaceae	Lysinibacillus	Lysinibacillus timonensis	NA	NA	NA
microbe-directory	Actinoplanes missouriensis	Bacteria	Actinobacteria	Actinobacteria	Actinomycetales	Micromonosporaceae	Actinoplanes	Actinoplanes missouriensis	0	0	NA
gtdb_bac_meta-ncbi_taxonomy	Aerococcus urinaehominis	Bacteria	Firmicutes	Bacilli	Lactobacillales	Aerococcaceae	Aerococcus	Aerococcus urinaehominis	NA	NA	NA
microbe-directory	Alcanivorax borkumensis	Bacteria	Proteobacteria	Gammaproteobacteria	Oceanospirillales	Alcanivoracaceae	Alcanivorax	Alcanivorax borkumensis	0	0	NA
gtdb_bac_meta-ncbi_taxonomy	Lentzea guizhouensis	Bacteria	Actinobacteria	Actinomycetia	Pseudonocardiales	Pseudonocardiaceae	Lentzea	Lentzea guizhouensis	NA	NA	NA
gtdb_bac_meta-ncbi_taxonomy	Candidatus Frankia datiscae	Bacteria	Actinobacteria	Actinomycetia	Frankiales	Frankiaceae	Frankia	Candidatus Frankia datiscae	NA	NA	NA
gtdb_bac_meta-ssu_silva_taxonomy	Streptomyces sp. Tue 6075	Bacteria	Actinobacteria	Actinomycetia	Streptomycetales	Streptomycetaceae	Streptomyces	Streptomyces sp. Tue 6075	NA	NA	NA
microbe-directory	Ureaplasma parvum	Bacteria	Tenericutes	Mollicutes	Mycoplasmatales	Mycoplasmataceae	Ureaplasma	Ureaplasma parvum	0	0	NA
microbe-directory	Methylibium petroleiphilum	Bacteria	Proteobacteria	Betaproteobacteria	Burkholderiales	Burkholderiales noname	Methylibium	Methylibium petroleiphilum	0	0	NA
gtdb_bac_meta-ssu_silva_taxonomy	Propionimicrobium sp. Marseille-P3275	Bacteria	Actinobacteria	Actinomycetia	Propionibacteriales	Propionibacteriaceae	Propionibacterium	Propionimicrobium sp. Marseille-P3275	NA	NA	NA
microbe-directory	Rhizobium phaseoli	Bacteria	Proteobacteria	Alphaproteobacteria	Rhizobiales	Rhizobiaceae	Rhizobium	Rhizobium phaseoli	NA	0	NA
microbe-directory	Marivirga tractuosa	Bacteria	Bacteroidetes	Cytophagia	Cytophagales	Flammeovirgaceae	Marivirga	Marivirga tractuosa	0	0	NA
gtdb_bac_meta-ncbi_taxonomy	Acinetobacter nosocomialis	Bacteria	Proteobacteria	Gammaproteobacteria	Pseudomonadales	Moraxellaceae	Acinetobacter	Acinetobacter nosocomialis	NA	NA	NA
microbe-directory	Finegoldia magna	Bacteria	Firmicutes	Clostridia	Clostridiales	Clostridiales Family XI Incertae Sedis	Finegoldia	Finegoldia magna	NA	NA	NA
gtdb_bac_meta-ncbi_taxonomy	Mycolicibacterium tokaiense	Bacteria	Actinobacteria	Actinomycetia	Corynebacteriales	Mycobacteriaceae	Mycolicibacterium	Mycolicibacterium tokaiense	NA	NA	NA
gtdb_bac_meta-ncbi_taxonomy	Clostridium chauvoei	Bacteria	Firmicutes	Clostridia	Eubacteriales	Clostridiaceae	Clostridium	Clostridium chauvoei	NA	NA	NA
microbe-directory	Lactobacillus paracasei	Bacteria	Firmicutes	Bacilli	Lactobacillales	Lactobacillaceae	Lactobacillus	Lactobacillus paracasei	1	1	3
gtdb_bac_meta-ncbi_taxonomy	Microbacterium lemovicicum	Bacteria	Actinobacteria	Actinomycetia	Micrococcales	Microbacteriaceae	Microbacterium	Microbacterium lemovicicum	NA	NA	NA
gtdb_bac_meta-ncbi_taxonomy	Schaalia meyeri	Bacteria	Actinobacteria	Actinobacteria	Actinomycetales	Actinomycetaceae	Schaalia	Schaalia meyeri	NA	NA	NA
gtdb_bac_meta-lsu_silva_23s_taxonomy	Streptomyces sp. S063	Bacteria	Actinobacteria	Actinomycetia	Streptomycetales	Streptomycetaceae	Streptomyces	Streptomyces sp. S063	NA	NA	NA
gtdb_bac_meta-ncbi_taxonomy	Pseudomonas orientalis	Bacteria	Proteobacteria	Gammaproteobacteria	Pseudomonadales	Pseudomonadaceae	Pseudomonas	Pseudomonas orientalis	NA	NA	NA
microbe-directory	Macrococcus caseolyticus	Bacteria	Firmicutes	Bacilli	Bacillales	Staphylococcaceae	Macrococcus	Macrococcus caseolyticus	0	0	NA
gtdb_bac_meta-ncbi_taxonomy	Virgibacillus necropolis	Bacteria	Firmicutes	Bacilli	Bacillales	Bacillaceae	Virgibacillus	Virgibacillus necropolis	NA	NA	NA
gtdb_bac_meta-ncbi_taxonomy	Pararhodospirillum photometricum	Bacteria	Proteobacteria	Alphaproteobacteria	Rhodospirillales	Rhodospirillaceae	Pararhodospirillum	Pararhodospirillum photometricum	NA	NA	NA
microbe-directory	Acinetobacter tandoii	Bacteria	Proteobacteria	Gammaproteobacteria	Pseudomonadales	Moraxellaceae	Acinetobacter	Acinetobacter tandoii	NA	NA	NA
microbe-directory	Streptomyces violaceusniger	Bacteria	Actinobacteria	Actinobacteria	Actinomycetales	Streptomycetaceae	Streptomyces	Streptomyces violaceusniger	NA	0	NA
gtdb_bac_meta-ncbi_taxonomy	Capnocytophaga stomatis	Bacteria	Bacteroidetes	Flavobacteriia	Flavobacteriales	Flavobacteriaceae	Capnocytophaga	Capnocytophaga stomatis	NA	NA	NA
gtdb_bac_meta-ncbi_taxonomy	Sediminispirochaeta smaragdinae	Bacteria	Spirochaetes	Spirochaetia	Spirochaetales	Spirochaetaceae	Sediminispirochaeta	Sediminispirochaeta smaragdinae	NA	NA	NA
microbe-directory	Treponema azotonutricium	Bacteria	Spirochaetes	Spirochaetia	Spirochaetales	Spirochaetaceae	Treponema	Treponema azotonutricium	0	0	NA
microbe-directory	Shewanella frigidimarina	Bacteria	Proteobacteria	Gammaproteobacteria	Alteromonadales	Shewanellaceae	Shewanella	Shewanella frigidimarina	1	0	1
microbe-directory	Simkania negevensis	Bacteria	Chlamydiae	Chlamydiia	Chlamydiales	Simkaniaceae	Simkania	Simkania negevensis	1	0	1
gtdb_bac_meta-ncbi_taxonomy	Streptomyces griseochromogenes	Bacteria	Actinobacteria	Actinomycetia	Streptomycetales	Streptomycetaceae	Streptomyces	Streptomyces griseochromogenes	NA	NA	NA
gtdb_bac_meta-ncbi_taxonomy	Mesotoga infera	Bacteria	Thermotogae	Thermotogae	Kosmotogales	Kosmotogaceae	Mesotoga	Mesotoga infera	NA	NA	NA
gtdb_bac_meta-ncbi_taxonomy	Myroides phaeus	Bacteria	Bacteroidetes	Flavobacteriia	Flavobacteriales	Flavobacteriaceae	Myroides	Myroides phaeus	NA	NA	NA
gtdb_bac_meta-ncbi_taxonomy	Streptomyces albireticuli	Bacteria	Actinobacteria	Actinomycetia	Streptomycetales	Streptomycetaceae	Streptomyces	Streptomyces albireticuli	NA	NA	NA
microbe-directory	Yersinia pestis	Bacteria	Proteobacteria	Gammaproteobacteria	Enterobacteriales	Enterobacteriaceae	Yersinia	Yersinia pestis	NA	0	NA
gtdb_bac_meta-ncbi_taxonomy	Gluconobacter albidus	Bacteria	Proteobacteria	Alphaproteobacteria	Rhodospirillales	Acetobacteraceae	Gluconobacter	Gluconobacter albidus	NA	NA	NA
gtdb_bac_meta-ncbi_taxonomy	Microbulbifer aggregans	Bacteria	Proteobacteria	Gammaproteobacteria	Cellvibrionales	Microbulbiferaceae	Microbulbifer	Microbulbifer aggregans	NA	NA	NA
gtdb_bac_meta-lsu_silva_23s_taxonomy	Burkholderia sp. MSMB1588	Bacteria	Proteobacteria	Gammaproteobacteria	Burkholderiales	Burkholderiaceae	Burkholderia-Caballeronia-Paraburkholderia	Burkholderia sp. MSMB1588	NA	NA	NA
microbe-directory	Myroides odoratus	Bacteria	Bacteroidetes	Flavobacteriia	Flavobacteriales	Flavobacteriaceae	Myroides	Myroides odoratus	1	0	1
gtdb_bac_meta-ncbi_taxonomy	Candidatus Filomicrobium marinum	Bacteria	Proteobacteria	Alphaproteobacteria	Hyphomicrobiales	Hyphomicrobiaceae	Filomicrobium	Candidatus Filomicrobium marinum	NA	NA	NA
gtdb_bac_meta-ncbi_taxonomy	Kocuria flava	Bacteria	Actinobacteria	Actinomycetia	Micrococcales	Micrococcaceae	Kocuria	Kocuria flava	NA	NA	NA
gtdb_bac_meta-ncbi_taxonomy	Candidatus Hoaglandella endobia	Bacteria	Proteobacteria	Gammaproteobacteria	Enterobacterales	Enterobacteriaceae	Candidatus Hoaglandella	Candidatus Hoaglandella endobia	NA	NA	NA
microbe-directory	Xanthomonas axonopodis	Bacteria	Proteobacteria	Gammaproteobacteria	Xanthomonadales	Xanthomonadaceae	Xanthomonas	Xanthomonas axonopodis	NA	1	2
gtdb_bac_meta-ssu_silva_taxonomy	Christensenella sp. Marseille-P3954	Bacteria	Firmicutes	Clostridia	Christensenellales	Christensenellaceae	Christensenellaceae R-7 group	Christensenella sp. Marseille-P3954	NA	NA	NA
gtdb_bac_meta-ssu_silva_taxonomy	Aeromonas sp. ASNIH1	Bacteria	Proteobacteria	Gammaproteobacteria	Enterobacterales	Aeromonadaceae	Aeromonas	Aeromonas sp. ASNIH1	NA	NA	NA
gtdb_bac_meta-lsu_silva_23s_taxonomy	Aeromonas sp. ASNIH3	Bacteria	Proteobacteria	Gammaproteobacteria	Enterobacterales	Aeromonadaceae	Aeromonas	Aeromonas sp. ASNIH3	NA	NA	NA
gtdb_bac_meta-ssu_silva_taxonomy	Aeromonas sp. ASNIH2	Bacteria	Proteobacteria	Gammaproteobacteria	Enterobacterales	Aeromonadaceae	Aeromonas	Aeromonas sp. ASNIH2	NA	NA	NA
gtdb_bac_meta-ssu_silva_taxonomy	Aeromonas sp. ASNIH5	Bacteria	Proteobacteria	Gammaproteobacteria	Enterobacterales	Aeromonadaceae	Aeromonas	Aeromonas sp. ASNIH5	NA	NA	NA
gtdb_bac_meta-ssu_silva_taxonomy	Aeromonas sp. ASNIH7	Bacteria	Proteobacteria	Gammaproteobacteria	Enterobacterales	Aeromonadaceae	Aeromonas	Aeromonas sp. ASNIH7	NA	NA	NA
gtdb_bac_meta-ncbi_taxonomy	Litorilituus sediminis	Bacteria	Proteobacteria	Gammaproteobacteria	Alteromonadales	Colwelliaceae	Litorilituus	Litorilituus sediminis	NA	NA	NA
gtdb_bac_meta-ncbi_taxonomy	Streptomyces platensis	Bacteria	Actinobacteria	Actinomycetia	Streptomycetales	Streptomycetaceae	Streptomyces	Streptomyces platensis	NA	NA	NA
gtdb_bac_meta-ssu_silva_taxonomy	Desulfuromonas sp. DDH964	Bacteria	Proteobacteria	Deltaproteobacteria	Desulfuromonadales	Desulfuromonadaceae	Desulfuromonas	Desulfuromonas sp. DDH964	NA	NA	NA
gtdb_bac_meta-ncbi_taxonomy	Paracoccus kondratievae	Bacteria	Proteobacteria	Alphaproteobacteria	Rhodobacterales	Rhodobacteraceae	Paracoccus	Paracoccus kondratievae	NA	NA	NA
gtdb_bac_meta-ncbi_taxonomy	Vibrio tritonius	Bacteria	Proteobacteria	Gammaproteobacteria	Vibrionales	Vibrionaceae	Vibrio	Vibrio tritonius	NA	NA	NA
microbe-directory	Congregibacter litoralis	Bacteria	Proteobacteria	Gammaproteobacteria	Gammaproteobacteria noname	Gammaproteobacteria noname	Congregibacter	Congregibacter litoralis	NA	NA	NA
microbe-directory	Lysinibacillus sphaericus	Bacteria	Firmicutes	Bacilli	Bacillales	Bacillaceae	Lysinibacillus	Lysinibacillus sphaericus	NA	NA	NA
gtdb_bac_meta-ncbi_taxonomy	Brevundimonas vesicularis	Bacteria	Proteobacteria	Alphaproteobacteria	Caulobacterales	Caulobacteraceae	Brevundimonas	Brevundimonas vesicularis	NA	NA	NA
gtdb_bac_meta-ssu_silva_taxonomy	Planococcus sp. MB-3u-03	Bacteria	Firmicutes	Bacilli	Bacillales	Planococcaceae	Planococcus	Planococcus sp. MB-3u-03	NA	NA	NA
gtdb_bac_meta-ncbi_taxonomy	Paracoccus zhejiangensis	Bacteria	Proteobacteria	Alphaproteobacteria	Rhodobacterales	Rhodobacteraceae	Paracoccus	Paracoccus zhejiangensis	NA	NA	NA
microbe-directory	Methanosaeta harundinacea	Archaea	Euryarchaeota	Methanomicrobia	Methanosarcinales	Methanosaetaceae	Methanosaeta	Methanosaeta harundinacea	0	0	NA
gtdb_bac_meta-ncbi_taxonomy	Cutibacterium granulosum	Bacteria	Actinobacteria	Actinomycetia	Propionibacteriales	Propionibacteriaceae	Cutibacterium	Cutibacterium granulosum	NA	NA	NA
microbe-directory	Aeromonas caviae	Bacteria	Proteobacteria	Gammaproteobacteria	Aeromonadales	Aeromonadaceae	Aeromonas	Aeromonas caviae	1	NA	1
microbe-directory	Micrococcus luteus	Bacteria	Actinobacteria	Actinobacteria	Actinomycetales	Micrococcaceae	Micrococcus	Micrococcus luteus	NA	0	NA
gtdb_bac_meta-ncbi_taxonomy	Georhizobium profundi	Bacteria	Proteobacteria	Alphaproteobacteria	Hyphomicrobiales	Rhizobiaceae	Georhizobium	Georhizobium profundi	NA	NA	NA
gtdb_bac_meta-ncbi_taxonomy	Paenibacillus baekrokdamisoli	Bacteria	Firmicutes	Bacilli	Bacillales	Paenibacillaceae	Paenibacillus	Paenibacillus baekrokdamisoli	NA	NA	NA
gtdb_bac_meta-ncbi_taxonomy	Thioclava nitratireducens	Bacteria	Proteobacteria	Alphaproteobacteria	Rhodobacterales	Rhodobacteraceae	Thioclava	Thioclava nitratireducens	NA	NA	NA
microbe-directory	Nitrosomonas europaea	Bacteria	Proteobacteria	Betaproteobacteria	Nitrosomonadales	Nitrosomonadaceae	Nitrosomonas	Nitrosomonas europaea	NA	NA	NA
microbe-directory	Methylovorus glucosotrophus	Bacteria	Proteobacteria	Betaproteobacteria	Methylophilales	Methylophilaceae	Methylovorus	Methylovorus glucosotrophus	NA	NA	NA
gtdb_bac_meta-ncbi_taxonomy	Salinimonas lutimaris	Bacteria	Proteobacteria	Gammaproteobacteria	Alteromonadales	Alteromonadaceae	Salinimonas	Salinimonas lutimaris	NA	NA	NA
gtdb_bac_meta-ncbi_taxonomy	Pseudarthrobacter sulfonivorans	Bacteria	Actinobacteria	Actinomycetia	Micrococcales	Micrococcaceae	Pseudarthrobacter	Pseudarthrobacter sulfonivorans	NA	NA	NA
microbe-directory	Corynebacterium diphtheriae	Bacteria	Actinobacteria	Actinobacteria	Actinomycetales	Corynebacteriaceae	Corynebacterium	Corynebacterium diphtheriae	0	0	NA
gtdb_bac_meta-ncbi_taxonomy	Dickeya dianthicola	Bacteria	Proteobacteria	Gammaproteobacteria	Enterobacterales	Pectobacteriaceae	Dickeya	Dickeya dianthicola	NA	NA	NA
gtdb_bac_meta-lsu_silva_23s_taxonomy	Parageobacillus genomosp. 1	Bacteria	Firmicutes	Bacilli	Bacillales	Bacillaceae	Parageobacillus	Parageobacillus genomosp. 1	NA	NA	NA
gtdb_bac_meta-ssu_silva_taxonomy	Burkholderia sp. MSMB0266	Bacteria	Proteobacteria	Gammaproteobacteria	Burkholderiales	Burkholderiaceae	Burkholderia-Caballeronia-Paraburkholderia	Burkholderia sp. MSMB0266	NA	NA	NA
gtdb_bac_meta-ncbi_taxonomy	Mycolicibacter minnesotensis	Bacteria	Actinobacteria	Actinomycetia	Corynebacteriales	Mycobacteriaceae	Mycolicibacter	Mycolicibacter minnesotensis	NA	NA	NA
microbe-directory	Terriglobus saanensis	Bacteria	Acidobacteria	Acidobacteriia	Acidobacteriales	Acidobacteriaceae	Terriglobus	Terriglobus saanensis	0	0	NA
microbe-directory	Nitrosococcus halophilus	Bacteria	Proteobacteria	Gammaproteobacteria	Chromatiales	Chromatiaceae	Nitrosococcus	Nitrosococcus halophilus	NA	NA	NA
gtdb_bac_meta-ssu_silva_taxonomy	Sphingobacterium sp. ML3W	Bacteria	Bacteroidetes	Sphingobacteriia	Sphingobacteriales	Sphingobacteriaceae	Sphingobacterium	Sphingobacterium sp. ML3W	NA	NA	NA
gtdb_bac_meta-ncbi_taxonomy	Desulfocurvibacter africanus	Bacteria	Proteobacteria	Deltaproteobacteria	Desulfovibrionales	Desulfovibrionaceae	Desulfocurvibacter	Desulfocurvibacter africanus	NA	NA	NA
gtdb_bac_meta-ssu_silva_taxonomy	Streptomyces sp. Z022	Bacteria	Actinobacteria	Actinomycetia	Streptomycetales	Streptomycetaceae	Streptomyces	Streptomyces sp. Z022	NA	NA	NA
gtdb_bac_meta-ncbi_taxonomy	Pontibacter korlensis	Bacteria	Bacteroidetes	Cytophagia	Cytophagales	Hymenobacteraceae	Pontibacter	Pontibacter korlensis	NA	NA	NA
microbe-directory	Rhizobium leguminosarum	Bacteria	Proteobacteria	Alphaproteobacteria	Rhizobiales	Rhizobiaceae	Rhizobium	Rhizobium leguminosarum	NA	NA	NA
gtdb_bac120	Proteus cibarius	Bacteria	Proteobacteria	Gammaproteobacteria	Enterobacterales	Enterobacteriaceae	Proteus	Proteus cibarius	NA	NA	NA
gtdb_bac_meta-lsu_silva_23s_taxonomy	Bacillus sp. FJAT-25496	Bacteria	Firmicutes	Bacilli	Bacillales	Bacillaceae	Bacillus	Bacillus sp. FJAT-25496	NA	NA	NA
gtdb_bac_meta-ssu_silva_taxonomy	Mycobacterium sp. MS1601	Bacteria	Actinobacteria	Actinomycetia	Corynebacteriales	Mycobacteriaceae	Mycobacterium	Mycobacterium sp. MS1601	NA	NA	NA
gtdb_bac_meta-ssu_silva_taxonomy	Streptomyces sp. SM17	Bacteria	Actinobacteria	Actinomycetia	Streptomycetales	Streptomycetaceae	Streptomyces	Streptomyces sp. SM17	NA	NA	NA
gtdb_bac_meta-ncbi_taxonomy	Mycoavidus cysteinexigens	Bacteria	Proteobacteria	Betaproteobacteria	Burkholderiales	Burkholderiaceae	Mycoavidus	Mycoavidus cysteinexigens	NA	NA	NA
gtdb_bac_meta-ncbi_taxonomy	Flavobacterium anhuiense	Bacteria	Bacteroidetes	Flavobacteriia	Flavobacteriales	Flavobacteriaceae	Flavobacterium	Flavobacterium anhuiense	NA	NA	NA
gtdb_bac_meta-ncbi_taxonomy	Ereboglobus luteus	Bacteria	Verrucomicrobia	Opitutae	Opitutales	Opitutaceae	Ereboglobus	Ereboglobus luteus	NA	NA	NA
gtdb_bac_meta-ssu_silva_taxonomy	Streptomyces sp. SM18	Bacteria	Actinobacteria	Actinomycetia	Streptomycetales	Streptomycetaceae	Streptomyces	Streptomyces sp. SM18	NA	NA	NA
microbe-directory	Serratia symbiotica	Bacteria	Proteobacteria	Gammaproteobacteria	Enterobacteriales	Enterobacteriaceae	Serratia	Serratia symbiotica	0	NA	NA
gtdb_bac_meta-ssu_silva_taxonomy	Microbacterium sp. LKL04	Bacteria	Actinobacteria	Actinomycetia	Micrococcales	Microbacteriaceae	Microbacterium	Microbacterium sp. LKL04	NA	NA	NA
gtdb_bac_meta-ncbi_taxonomy	Listeria weihenstephanensis	Bacteria	Firmicutes	Bacilli	Bacillales	Listeriaceae	Listeria	Listeria weihenstephanensis	NA	NA	NA
gtdb_bac_meta-ncbi_taxonomy	Desulfotomaculum ferrireducens	Bacteria	Firmicutes	Clostridia	Eubacteriales	Peptococcaceae	Desulfotomaculum	Desulfotomaculum ferrireducens	NA	NA	NA
gtdb_bac_meta-ncbi_taxonomy	Endozoicomonas montiporae	Bacteria	Proteobacteria	Gammaproteobacteria	Oceanospirillales	Endozoicomonadaceae	Endozoicomonas	Endozoicomonas montiporae	NA	NA	NA
microbe-directory	Alicycliphilus denitrificans	Bacteria	Proteobacteria	Betaproteobacteria	Burkholderiales	Comamonadaceae	Alicycliphilus	Alicycliphilus denitrificans	NA	NA	NA
microbe-directory	Salmonella bongori	Bacteria	Proteobacteria	Gammaproteobacteria	Enterobacteriales	Enterobacteriaceae	Salmonella	Salmonella bongori	NA	0	NA
gtdb_bac_meta-lsu_silva_23s_taxonomy	Marinobacter sp. BSs20148	Bacteria	Proteobacteria	Gammaproteobacteria	Pseudomonadales	Marinobacteraceae	Marinobacter	Marinobacter sp. BSs20148	NA	NA	NA
gtdb_bac_meta-ncbi_taxonomy	Brenneria goodwinii	Bacteria	Proteobacteria	Gammaproteobacteria	Enterobacterales	Pectobacteriaceae	Brenneria	Brenneria goodwinii	NA	NA	NA
microbe-directory	Piscirickettsia salmonis	Bacteria	Proteobacteria	Gammaproteobacteria	Thiotrichales	Piscirickettsiaceae	Piscirickettsia	Piscirickettsia salmonis	NA	NA	NA
gtdb_bac_meta-ncbi_taxonomy	Stenotrophomonas acidaminiphila	Bacteria	Proteobacteria	Gammaproteobacteria	Xanthomonadales	Xanthomonadaceae	Stenotrophomonas	Stenotrophomonas acidaminiphila	NA	NA	NA
gtdb_bac_meta-ncbi_taxonomy	Pantoea alhagi	Bacteria	Proteobacteria	Gammaproteobacteria	Enterobacterales	Erwiniaceae	Pantoea	Pantoea alhagi	NA	NA	NA
microbe-directory	Lactobacillus casei	Bacteria	Firmicutes	Bacilli	Lactobacillales	Lactobacillaceae	Lactobacillus	Lactobacillus casei	NA	NA	NA
gtdb_bac_meta-ssu_silva_taxonomy	Acidihalobacter ferrooxidans	Bacteria	Proteobacteria	Gammaproteobacteria	Ectothiorhodospirales	Acidihalobacteraceae	Acidihalobacter	Acidihalobacter ferrooxidans	NA	NA	NA
gtdb_bac_meta-ncbi_taxonomy	Klebsiella aerogenes	Bacteria	Proteobacteria	Gammaproteobacteria	Enterobacterales	Enterobacteriaceae	Klebsiella	Klebsiella aerogenes	NA	NA	NA
gtdb_bac_meta-ncbi_taxonomy	Luteimicrobium xylanilyticum	Bacteria	Actinobacteria	Actinomycetia	Micrococcales		Luteimicrobium	Luteimicrobium xylanilyticum	NA	NA	NA
microbe-directory	Brevibacillus agri	Bacteria	Firmicutes	Bacilli	Bacillales	Paenibacillaceae	Brevibacillus	Brevibacillus agri	NA	0	NA
microbe-directory	Magnetospirillum magneticum	Bacteria	Proteobacteria	Alphaproteobacteria	Rhodospirillales	Rhodospirillaceae	Magnetospirillum	Magnetospirillum magneticum	0	0	NA
microbe-directory	Desulfohalobium retbaense	Bacteria	Proteobacteria	Deltaproteobacteria	Desulfovibrionales	Desulfohalobiaceae	Desulfohalobium	Desulfohalobium retbaense	0	0	NA
microbe-directory	Brevundimonas diminuta	Bacteria	Proteobacteria	Alphaproteobacteria	Caulobacterales	Caulobacteraceae	Brevundimonas	Brevundimonas diminuta	0	0	NA
microbe-directory	Thermus thermophilus	Bacteria	Deinococcus Thermus	Deinococci	Thermales	Thermaceae	Thermus	Thermus thermophilus	0	0	NA
microbe-directory	Gordonia alkanivorans	Bacteria	Actinobacteria	Actinobacteria	Actinomycetales	Gordoniaceae	Gordonia	Gordonia alkanivorans	0	0	NA
gtdb_bac_meta-ncbi_taxonomy	Mycolicibacterium aurum	Bacteria	Actinobacteria	Actinomycetia	Corynebacteriales	Mycobacteriaceae	Mycolicibacterium	Mycolicibacterium aurum	NA	NA	NA
gtdb_bac_meta-ssu_silva_taxonomy	Pseudonocardia sp. HH130629-09	Bacteria	Actinobacteria	Actinomycetia	Pseudonocardiales	Pseudonocardiaceae	Pseudonocardia	Pseudonocardia sp. HH130629-09	NA	NA	NA
microbe-directory	Methylomicrobium album	Bacteria	Proteobacteria	Gammaproteobacteria	Methylococcales	Methylococcaceae	Methylomicrobium	Methylomicrobium album	NA	NA	NA
gtdb_bac_meta-ncbi_taxonomy	Acidovorax carolinensis	Bacteria	Proteobacteria	Betaproteobacteria	Burkholderiales	Comamonadaceae	Acidovorax	Acidovorax carolinensis	NA	NA	NA
gtdb_bac_meta-ssu_silva_taxonomy	Microbacterium sp. BH-3-3-3	Bacteria	Actinobacteria	Actinomycetia	Micrococcales	Microbacteriaceae	Microbacterium	Microbacterium sp. BH-3-3-3	NA	NA	NA
gtdb_bac_meta-ncbi_taxonomy	Massilia putida	Bacteria	Proteobacteria	Betaproteobacteria	Burkholderiales	Oxalobacteraceae	Massilia	Massilia putida	NA	NA	NA
gtdb_bac_meta-ncbi_taxonomy	Arthrobacter citreus	Bacteria	Actinobacteria	Actinomycetia	Micrococcales	Micrococcaceae	Arthrobacter	Arthrobacter citreus	NA	NA	NA
gtdb_bac_meta-ssu_silva_taxonomy	Pseudomonas sp. CC6-YY-74	Bacteria	Proteobacteria	Gammaproteobacteria	Pseudomonadales	Pseudomonadaceae	Pseudomonas	Pseudomonas sp. CC6-YY-74	NA	NA	NA
gtdb_bac_meta-ncbi_taxonomy	Mannheimia varigena	Bacteria	Proteobacteria	Gammaproteobacteria	Pasteurellales	Pasteurellaceae	Mannheimia	Mannheimia varigena	NA	NA	NA
gtdb_bac_meta-ncbi_taxonomy	Burkholderia metallica	Bacteria	Proteobacteria	Betaproteobacteria	Burkholderiales	Burkholderiaceae	Burkholderia	Burkholderia metallica	NA	NA	NA
gtdb_bac_meta-ncbi_taxonomy	Moraxella bovis	Bacteria	Proteobacteria	Gammaproteobacteria	Pseudomonadales	Moraxellaceae	Moraxella	Moraxella bovis	NA	NA	NA
gtdb_bac_meta-ncbi_taxonomy	Bacillus cohnii	Bacteria	Firmicutes	Bacilli	Bacillales	Bacillaceae	Sutcliffiella	Bacillus cohnii	NA	NA	NA
gtdb_ar_meta-ncbi_taxonomy	Nitrososphaera viennensis	Archaea	Thaumarchaeota	Thaumarchaeota noname	Nitrososphaerales	Nitrososphaeraceae	Nitrososphaera	Nitrososphaera viennensis	NA	NA	NA
microbe-directory	Desulfotalea psychrophila	Bacteria	Proteobacteria	Deltaproteobacteria	Desulfobacterales	Desulfobulbaceae	Desulfotalea	Desulfotalea psychrophila	NA	NA	NA
gtdb_bac_meta-ssu_silva_taxonomy	Sphingomonas ginsengisoli An et al. 2013	Bacteria	Proteobacteria	Alphaproteobacteria	Sphingomonadales	Sphingomonadaceae	Sphingomonas	Sphingomonas ginsengisoli An et al. 2013	NA	NA	NA
gtdb_bac_meta-ncbi_taxonomy	Halomonas beimenensis	Bacteria	Proteobacteria	Gammaproteobacteria	Oceanospirillales	Halomonadaceae	Halomonas	Halomonas beimenensis	NA	NA	NA
gtdb_bac_meta-ncbi_taxonomy	Paenibacillus odorifer	Bacteria	Firmicutes	Bacilli	Bacillales	Paenibacillaceae	Paenibacillus	Paenibacillus odorifer	NA	NA	NA
gtdb_bac_meta-ncbi_taxonomy	Xenorhabdus hominickii	Bacteria	Proteobacteria	Gammaproteobacteria	Enterobacterales	Morganellaceae	Xenorhabdus	Xenorhabdus hominickii	NA	NA	NA
microbe-directory	Pantoea dispersa	Bacteria	Proteobacteria	Gammaproteobacteria	Enterobacteriales	Enterobacteriaceae	Pantoea	Pantoea dispersa	NA	NA	NA
microbe-directory	Corynebacterium pseudotuberculosis	Bacteria	Actinobacteria	Actinobacteria	Actinomycetales	Corynebacteriaceae	Corynebacterium	Corynebacterium pseudotuberculosis	1	0	1
gtdb_bac_meta-ncbi_taxonomy	Pseudomonas citronellolis	Bacteria	Proteobacteria	Gammaproteobacteria	Pseudomonadales	Pseudomonadaceae	Pseudomonas	Pseudomonas citronellolis	NA	NA	NA
microbe-directory	Dehalococcoides mccartyi	Bacteria	Chloroflexi	Dehalococcoidia	Dehalococcoidales	Dehalococcoidaceae	Dehalococcoides	Dehalococcoides mccartyi	0	0	NA
microbe-directory	Chamaesiphon minutus	Bacteria	Cyanobacteria	Cyanobacteria noname	Chroococcales	Chroococcales noname	Chamaesiphon	Chamaesiphon minutus	NA	NA	NA
gtdb_bac_meta-ssu_silva_taxonomy	Microcystis sp. MC19	Bacteria	Cyanobacteria	Cyanobacteriia	Cyanobacteriales	Microcystaceae	Microcystis PCC-7914	Microcystis sp. MC19	NA	NA	NA
gtdb_bac_meta-ncbi_taxonomy	Pseudoarcobacter acticola	Bacteria	Proteobacteria	Epsilonproteobacteria	Campylobacterales	Campylobacteraceae	Pseudoarcobacter	Pseudoarcobacter acticola	NA	NA	NA
microbe-directory	Kineococcus radiotolerans	Bacteria	Actinobacteria	Actinobacteria	Actinomycetales	Kineosporiaceae	Kineococcus	Kineococcus radiotolerans	0	0	NA
gtdb_bac_meta-ssu_silva_taxonomy	Mesorhizobium sp. WSM1497	Bacteria	Proteobacteria	Alphaproteobacteria	Rhizobiales	Rhizobiaceae	Mesorhizobium	Mesorhizobium sp. WSM1497	NA	NA	NA
microbe-directory	Algoriphagus machipongonensis	Bacteria	Bacteroidetes	Cytophagia	Cytophagales	Cyclobacteriaceae	Algoriphagus	Algoriphagus machipongonensis	0	0	NA
gtdb_bac_meta-ncbi_taxonomy	Methylorubrum extorquens	Bacteria	Proteobacteria	Alphaproteobacteria	Hyphomicrobiales	Methylobacteriaceae	Methylorubrum	Methylorubrum extorquens	NA	NA	NA
microbe-directory	Weeksella virosa	Bacteria	Bacteroidetes	Flavobacteriia	Flavobacteriales	Flavobacteriaceae	Weeksella	Weeksella virosa	NA	NA	NA
gtdb_bac_meta-ncbi_taxonomy	Enterobacter bugandensis	Bacteria	Proteobacteria	Gammaproteobacteria	Enterobacterales	Enterobacteriaceae	Enterobacter	Enterobacter bugandensis	NA	NA	NA
microbe-directory	Mesorhizobium ciceri	Bacteria	Proteobacteria	Alphaproteobacteria	Rhizobiales	Phyllobacteriaceae	Mesorhizobium	Mesorhizobium ciceri	NA	NA	NA
gtdb_bac_meta-ncbi_taxonomy	Acetobacter ghanensis	Bacteria	Proteobacteria	Alphaproteobacteria	Rhodospirillales	Acetobacteraceae	Acetobacter	Acetobacter ghanensis	NA	NA	NA
gtdb_bac_meta-ncbi_taxonomy	Corynebacterium pseudopelargi	Bacteria	Actinobacteria	Actinomycetia	Corynebacteriales	Corynebacteriaceae	Corynebacterium	Corynebacterium pseudopelargi	NA	NA	NA
gtdb_bac_meta-ncbi_taxonomy	Actinoplanes derwentensis	Bacteria	Actinobacteria	Actinomycetia	Micromonosporales	Micromonosporaceae	Actinoplanes	Actinoplanes derwentensis	NA	NA	NA
gtdb_bac_meta-lsu_silva_23s_taxonomy	Actinoalloteichus sp. GBA129-24	Bacteria	Actinobacteria	Actinomycetia	Pseudonocardiales	Pseudonocardiaceae	Actinoalloteichus	Actinoalloteichus sp. GBA129-24	NA	NA	NA
gtdb_bac_meta-ncbi_taxonomy	Dietzia timorensis	Bacteria	Actinobacteria	Actinomycetia	Corynebacteriales	Dietziaceae	Dietzia	Dietzia timorensis	NA	NA	NA
gtdb_bac_meta-ssu_silva_taxonomy	Erwinia sp. Ejp617	Bacteria	Proteobacteria	Gammaproteobacteria	Enterobacterales	Erwiniaceae	Erwinia	Erwinia sp. Ejp617	NA	NA	NA
microbe-directory	Phycisphaera mikurensis	Bacteria	Planctomycetes	Phycisphaerae	Phycisphaerales	Phycisphaeraceae	Phycisphaera	Phycisphaera mikurensis	0	0	NA
microbe-directory	Eikenella corrodens	Bacteria	Proteobacteria	Betaproteobacteria	Neisseriales	Neisseriaceae	Eikenella	Eikenella corrodens	0	0	NA
gtdb_bac_meta-ncbi_taxonomy	Nocardia terpenica	Bacteria	Actinobacteria	Actinomycetia	Corynebacteriales	Nocardiaceae	Nocardia	Nocardia terpenica	NA	NA	NA
gtdb_bac_meta-ncbi_taxonomy	Alcaligenes aquatilis	Bacteria	Proteobacteria	Betaproteobacteria	Burkholderiales	Alcaligenaceae	Alcaligenes	Alcaligenes aquatilis	NA	NA	NA
gtdb_bac_meta-ncbi_taxonomy	Bifidobacterium choerinum	Bacteria	Actinobacteria	Actinomycetia	Bifidobacteriales	Bifidobacteriaceae	Bifidobacterium	Bifidobacterium choerinum	NA	NA	NA
microbe-directory	Erythrobacter litoralis	Bacteria	Proteobacteria	Alphaproteobacteria	Sphingomonadales	Erythrobacteraceae	Erythrobacter	Erythrobacter litoralis	0	0	NA
gtdb_bac_meta-ncbi_taxonomy	Mycolicibacterium thermoresistibile	Bacteria	Actinobacteria	Actinomycetia	Corynebacteriales	Mycobacteriaceae	Mycolicibacterium	Mycolicibacterium thermoresistibile	NA	NA	NA
gtdb_bac_meta-ssu_silva_taxonomy	Streptomyces sp. P3	Bacteria	Actinobacteria	Actinomycetia	Streptomycetales	Streptomycetaceae	Streptomyces	Streptomyces sp. P3	NA	NA	NA
microbe-directory	Alcanivorax pacificus	Bacteria	Proteobacteria	Gammaproteobacteria	Oceanospirillales	Alcanivoracaceae	Alcanivorax	Alcanivorax pacificus	NA	NA	NA
gtdb_bac_meta-ncbi_taxonomy	Chromobacterium vaccinii	Bacteria	Proteobacteria	Betaproteobacteria	Neisseriales	Chromobacteriaceae	Chromobacterium	Chromobacterium vaccinii	NA	NA	NA
gtdb_bac_meta-ncbi_taxonomy	Octadecabacter temperatus	Bacteria	Proteobacteria	Alphaproteobacteria	Rhodobacterales	Roseobacteraceae	Octadecabacter	Octadecabacter temperatus	NA	NA	NA
gtdb_bac_meta-ncbi_taxonomy	Limihaloglobus sulfuriphilus	Bacteria	Planctomycetes	Phycisphaerae	Sedimentisphaerales	Sedimentisphaeraceae	Limihaloglobus	Limihaloglobus sulfuriphilus	NA	NA	NA
microbe-directory	Salinibacter ruber	Bacteria	Bacteroidetes	Bacteroidetes noname	Bacteroidetes Order II Incertae sedis	Rhodothermaceae	Salinibacter	Salinibacter ruber	0	0	NA
gtdb_bac_meta-ncbi_taxonomy	Thiomicrospira cyclica	Bacteria	Proteobacteria	Gammaproteobacteria	Thiotrichales	Piscirickettsiaceae	Thiomicrospira	Thiomicrospira cyclica	NA	NA	NA
gtdb_bac_meta-ssu_silva_taxonomy	Idiomarina sp. OT37-5b	Bacteria	Proteobacteria	Gammaproteobacteria	Enterobacterales	Idiomarinaceae	Idiomarina	Idiomarina sp. OT37-5b	NA	NA	NA
microbe-directory	Citrobacter freundii	Bacteria	Proteobacteria	Gammaproteobacteria	Enterobacteriales	Enterobacteriaceae	Citrobacter	Citrobacter freundii	1	0	1
microbe-directory	Actinoplanes friuliensis	Bacteria	Actinobacteria	Actinobacteria	Actinomycetales	Micromonosporaceae	Actinoplanes	Actinoplanes friuliensis	0	0	NA
gtdb_bac_meta-ncbi_taxonomy	Pseudomonas koreensis	Bacteria	Proteobacteria	Gammaproteobacteria	Pseudomonadales	Pseudomonadaceae	Pseudomonas	Pseudomonas koreensis	NA	NA	NA
gtdb_bac_meta-ssu_silva_taxonomy	Pseudomonas sp. URMO17WK12:I11	Bacteria	Proteobacteria	Gammaproteobacteria	Pseudomonadales	Pseudomonadaceae	Pseudomonas	Pseudomonas sp. URMO17WK12:I11	NA	NA	NA
gtdb_bac_meta-ssu_silva_taxonomy	Bradyrhizobium sp. SK17	Bacteria	Proteobacteria	Alphaproteobacteria	Rhizobiales	Xanthobacteraceae	Bradyrhizobium	Bradyrhizobium sp. SK17	NA	NA	NA
microbe-directory	Methylococcus capsulatus	Bacteria	Proteobacteria	Gammaproteobacteria	Methylococcales	Methylococcaceae	Methylococcus	Methylococcus capsulatus	NA	NA	NA
gtdb_bac_meta-ncbi_taxonomy	Chryseobacterium bernardetii	Bacteria	Bacteroidetes	Flavobacteriia	Flavobacteriales	Weeksellaceae	Chryseobacterium	Chryseobacterium bernardetii	NA	NA	NA
microbe-directory	Ruegeria pomeroyi	Bacteria	Proteobacteria	Alphaproteobacteria	Rhodobacterales	Rhodobacteraceae	Ruegeria	Ruegeria pomeroyi	1	1	3
microbe-directory	Pectobacterium wasabiae	Bacteria	Proteobacteria	Gammaproteobacteria	Enterobacteriales	Enterobacteriaceae	Pectobacterium	Pectobacterium wasabiae	0	1	2
microbe-directory	Xanthomonas euvesicatoria	Bacteria	Proteobacteria	Gammaproteobacteria	Xanthomonadales	Xanthomonadaceae	Xanthomonas	Xanthomonas euvesicatoria	NA	1	2
microbe-directory	Corynebacterium doosanense	Bacteria	Actinobacteria	Actinobacteria	Actinomycetales	Corynebacteriaceae	Corynebacterium	Corynebacterium doosanense	0	0	NA
gtdb_bac_meta-ncbi_taxonomy	Serratia rubidaea	Bacteria	Proteobacteria	Gammaproteobacteria	Enterobacterales	Yersiniaceae	Serratia	Serratia rubidaea	NA	NA	NA
gtdb_bac_meta-ncbi_taxonomy	Paenibacillus yonginensis	Bacteria	Firmicutes	Bacilli	Bacillales	Paenibacillaceae	Paenibacillus	Paenibacillus yonginensis	NA	NA	NA
microbe-directory	Mycobacterium leprae	Bacteria	Actinobacteria	Actinobacteria	Actinomycetales	Mycobacteriaceae	Mycobacterium	Mycobacterium leprae	1	0	1
microbe-directory	Sulfurimonas autotrophica	Bacteria	Proteobacteria	Epsilonproteobacteria	Campylobacterales	Helicobacteraceae	Sulfurimonas	Sulfurimonas autotrophica	NA	NA	NA
gtdb_bac_meta-lsu_silva_23s_taxonomy	Nostoc sp. NIES-3756	Bacteria	Cyanobacteria	Cyanobacteriia	Cyanobacteriales	Nostocaceae	Nostoc PCC-7524	Nostoc sp. NIES-3756	NA	NA	NA
microbe-directory	Pseudoalteromonas marina	Bacteria	Proteobacteria	Gammaproteobacteria	Alteromonadales	Pseudoalteromonadaceae	Pseudoalteromonas	Pseudoalteromonas marina	NA	NA	NA
microbe-directory	Ralstonia solanacearum	Bacteria	Proteobacteria	Betaproteobacteria	Burkholderiales	Burkholderiaceae	Ralstonia	Ralstonia solanacearum	0	1	2
gtdb_bac_meta-ncbi_taxonomy	Paracoccus yeei	Bacteria	Proteobacteria	Alphaproteobacteria	Rhodobacterales	Rhodobacteraceae	Paracoccus	Paracoccus yeei	NA	NA	NA
gtdb_ar_meta-ssu_silva_taxonomy	Natronolimnobius aegyptiacus	Archaea	Halobacterota	Halobacteria	Halobacterales	Haloferacaceae	Natronolimnobius	Natronolimnobius aegyptiacus	NA	NA	NA
gtdb_bac_meta-ncbi_taxonomy	Acetobacter ascendens	Bacteria	Proteobacteria	Alphaproteobacteria	Rhodospirillales	Acetobacteraceae	Acetobacter	Acetobacter ascendens	NA	NA	NA
microbe-directory	Tsukamurella paurometabola	Bacteria	Actinobacteria	Actinobacteria	Actinomycetales	Tsukamurellaceae	Tsukamurella	Tsukamurella paurometabola	1	0	1
gtdb_bac_meta-ncbi_taxonomy	Paeniclostridium sordellii	Bacteria	Firmicutes	Clostridia	Eubacteriales	Peptostreptococcaceae	Paeniclostridium	Paeniclostridium sordellii	NA	NA	NA
gtdb_bac_meta-ssu_silva_taxonomy	Azospirillum sp. CFH 70021	Bacteria	Proteobacteria	Alphaproteobacteria	Azospirillales	Azospirillaceae	Azospirillum	Azospirillum sp. CFH 70021	NA	NA	NA
gtdb_bac_meta-ncbi_taxonomy	Enterocloster bolteae	Bacteria	Firmicutes	Clostridia	Eubacteriales	Lachnospiraceae	Enterocloster	Enterocloster bolteae	NA	NA	NA
gtdb_bac_meta-ssu_silva_taxonomy	Selenomonas sp. oral taxon 920	Bacteria	Firmicutes	Negativicutes	Veillonellales-Selenomonadales	Selenomonadaceae	Selenomonas	Selenomonas sp. oral taxon 920	NA	NA	NA
gtdb_bac_meta-ssu_silva_taxonomy	Glaesserella sp. 15-184	Bacteria	Proteobacteria	Gammaproteobacteria	Enterobacterales	Pasteurellaceae	Glaesserella sp. 15-184		NA	NA	NA
gtdb_bac_meta-ncbi_taxonomy	Pseudomonas sihuiensis	Bacteria	Proteobacteria	Gammaproteobacteria	Pseudomonadales	Pseudomonadaceae	Pseudomonas	Pseudomonas sihuiensis	NA	NA	NA
gtdb_bac_meta-ssu_silva_taxonomy	Clostridium sp. SY8519	Bacteria	Firmicutes	Clostridia	Lachnospirales	Lachnospiraceae	Shuttleworthia	Clostridium sp. SY8519	NA	NA	NA
gtdb_bac_meta-ssu_silva_taxonomy	Pseudomonas sp. LAB-08	Bacteria	Proteobacteria	Gammaproteobacteria	Pseudomonadales	Pseudomonadaceae	Pseudomonas	Pseudomonas sp. LAB-08	NA	NA	NA
gtdb_bac_meta-ncbi_taxonomy	Candidatus Syntrophocurvum alkaliphilum	Bacteria	Firmicutes	Clostridia	Eubacteriales	Syntrophomonadaceae	Candidatus Syntrophocurvum	Candidatus Syntrophocurvum alkaliphilum	NA	NA	NA
microbe-directory	Leptolyngbya boryana	Bacteria	Cyanobacteria	Cyanobacteria noname	Oscillatoriales	Oscillatoriales noname	Leptolyngbya	Leptolyngbya boryana	0	0	NA
gtdb_bac_meta-ncbi_taxonomy	Propionibacterium acidifaciens	Bacteria	Actinobacteria	Actinomycetia	Propionibacteriales	Propionibacteriaceae	Propionibacterium	Propionibacterium acidifaciens	NA	NA	NA
microbe-directory	Treponema phagedenis	Bacteria	Spirochaetes	Spirochaetia	Spirochaetales	Spirochaetaceae	Treponema	Treponema phagedenis	0	0	NA
microbe-directory	Nocardiopsis dassonvillei	Bacteria	Actinobacteria	Actinobacteria	Actinomycetales	Nocardiopsaceae	Nocardiopsis	Nocardiopsis dassonvillei	NA	0	NA
microbe-directory	Yersinia pseudotuberculosis	Bacteria	Proteobacteria	Gammaproteobacteria	Enterobacteriales	Enterobacteriaceae	Yersinia	Yersinia pseudotuberculosis	1	0	1
gtdb_bac_meta-ssu_silva_taxonomy	Plantactinospora sp. BC1	Bacteria	Actinobacteria	Actinomycetia	Micromonosporales	Micromonosporaceae	Plantactinospora	Plantactinospora sp. BC1	NA	NA	NA
gtdb_bac_meta-ncbi_taxonomy	Pectobacterium punjabense	Bacteria	Proteobacteria	Gammaproteobacteria	Enterobacterales	Pectobacteriaceae	Pectobacterium	Pectobacterium punjabense	NA	NA	NA
microbe-directory	Pseudomonas plecoglossicida	Bacteria	Proteobacteria	Gammaproteobacteria	Pseudomonadales	Pseudomonadaceae	Pseudomonas	Pseudomonas plecoglossicida	NA	NA	NA
gtdb_bac_meta-ncbi_taxonomy	Mucilaginibacter ginsenosidivorax	Bacteria	Bacteroidetes	Sphingobacteriia	Sphingobacteriales	Sphingobacteriaceae	Mucilaginibacter	Mucilaginibacter ginsenosidivorax	NA	NA	NA
gtdb_bac_meta-ssu_silva_taxonomy	Virgibacillus sp. SK37	Bacteria	Firmicutes	Bacilli	Bacillales	Bacillaceae	Virgibacillus	Virgibacillus sp. SK37	NA	NA	NA
microbe-directory	Shigella dysenteriae	Bacteria	Proteobacteria	Gammaproteobacteria	Enterobacteriales	Enterobacteriaceae	Shigella	Shigella dysenteriae	0	0	NA
gtdb_bac_meta-ssu_silva_taxonomy	Streptomyces sp. Sge12	Bacteria	Actinobacteria	Actinomycetia	Streptomycetales	Streptomycetaceae	Streptomyces	Streptomyces sp. Sge12	NA	NA	NA
gtdb_bac_meta-ssu_silva_taxonomy	Bosea sp. PAMC 26642	Bacteria	Proteobacteria	Alphaproteobacteria	Rhizobiales	Beijerinckiaceae	Bosea	Bosea sp. PAMC 26642	NA	NA	NA
gtdb_bac_meta-ssu_silva_taxonomy	Gillisia sp. Hel1_33_143	Bacteria	Bacteroidetes	Flavobacteriia	Flavobacteriales	Flavobacteriaceae	Gillisia	Gillisia sp. Hel1_33_143	NA	NA	NA
microbe-directory	Pasteurella dagmatis	Bacteria	Proteobacteria	Gammaproteobacteria	Pasteurellales	Pasteurellaceae	Pasteurella	Pasteurella dagmatis	NA	0	NA
microbe-directory	Serratia marcescens	Bacteria	Proteobacteria	Gammaproteobacteria	Enterobacteriales	Enterobacteriaceae	Serratia	Serratia marcescens	1	1	3
gtdb_bac_meta-ssu_silva_taxonomy	Cryobacterium sp. LW097	Bacteria	Actinobacteria	Actinomycetia	Micrococcales	Microbacteriaceae	Cryobacterium	Cryobacterium sp. LW097	NA	NA	NA
gtdb_bac_meta-ssu_silva_taxonomy	Streptomyces sp. 3214.6	Bacteria	Actinobacteria	Actinomycetia	Streptomycetales	Streptomycetaceae	Streptomyces	Streptomyces sp. 3214.6	NA	NA	NA
microbe-directory	Actinobacillus pleuropneumoniae	Bacteria	Proteobacteria	Gammaproteobacteria	Pasteurellales	Pasteurellaceae	Actinobacillus	Actinobacillus pleuropneumoniae	1	0	1
microbe-directory	Acidiphilium cryptum	Bacteria	Proteobacteria	Alphaproteobacteria	Rhodospirillales	Acetobacteraceae	Acidiphilium	Acidiphilium cryptum	NA	NA	NA
gtdb_bac_meta-ssu_silva_taxonomy	Chryseobacterium sp. 6424	Bacteria	Bacteroidetes	Flavobacteriia	Flavobacteriales	Weeksellaceae	Chryseobacterium	Chryseobacterium sp. 6424	NA	NA	NA
gtdb_bac_meta-ncbi_taxonomy	Capnocytophaga haemolytica	Bacteria	Bacteroidetes	Flavobacteriia	Flavobacteriales	Flavobacteriaceae	Capnocytophaga	Capnocytophaga haemolytica	NA	NA	NA
gtdb_bac_meta-ssu_silva_taxonomy	Agrobacterium sp. RAC06	Bacteria	Proteobacteria	Alphaproteobacteria	Rhizobiales	Rhizobiaceae	Allorhizobium-Neorhizobium-Pararhizobium-Rhizobium	Agrobacterium sp. RAC06	NA	NA	NA
microbe-directory	Treponema brennaborense	Bacteria	Spirochaetes	Spirochaetia	Spirochaetales	Spirochaetaceae	Treponema	Treponema brennaborense	0	0	NA
gtdb_bac_meta-ssu_silva_taxonomy	Salinisphaera sp. LB1	Bacteria	Proteobacteria	Gammaproteobacteria	Salinisphaerales	Salinisphaeraceae	Salinisphaera	Salinisphaera sp. LB1	NA	NA	NA
gtdb_bac_meta-ncbi_taxonomy	Halocynthiibacter arcticus	Bacteria	Proteobacteria	Alphaproteobacteria	Rhodobacterales	Rhodobacteraceae	Halocynthiibacter	Halocynthiibacter arcticus	NA	NA	NA
gtdb_ar_meta-ncbi_taxonomy	Candidatus Nitrosomarinus catalina	Archaea	Thaumarchaeota		Nitrosopumilales	Nitrosopumilaceae	Candidatus Nitrosomarinus	Candidatus Nitrosomarinus catalina	NA	NA	NA
gtdb_bac_meta-ncbi_taxonomy	Micromonospora echinospora	Bacteria	Actinobacteria	Actinomycetia	Micromonosporales	Micromonosporaceae	Micromonospora	Micromonospora echinospora	NA	NA	NA
gtdb_bac_meta-ncbi_taxonomy	Nocardioides humi	Bacteria	Actinobacteria	Actinomycetia	Propionibacteriales	Nocardioidaceae	Nocardioides	Nocardioides humi	NA	NA	NA
gtdb_bac_meta-ncbi_taxonomy	Tepidiforma bonchosmolovskayae	Bacteria	Chloroflexi	Tepidiformia	Tepidiformales	Tepidiformaceae	Tepidiforma	Tepidiforma bonchosmolovskayae	NA	NA	NA
gtdb_bac_meta-ncbi_taxonomy	Thermosulfurimonas marina	Bacteria	Thermodesulfobacteria	Thermodesulfobacteria	Thermodesulfobacteriales	Thermodesulfobacteriaceae	Thermosulfurimonas	Thermosulfurimonas marina	NA	NA	NA
gtdb_bac_meta-ssu_silva_taxonomy	Pseudomonas sp. MYb193	Bacteria	Proteobacteria	Gammaproteobacteria	Pseudomonadales	Pseudomonadaceae	Pseudomonas	Pseudomonas sp. MYb193	NA	NA	NA
gtdb_bac_meta-ncbi_taxonomy	Leptotrichia trevisanii	Bacteria	Fusobacteria	Fusobacteriia	Fusobacteriales	Leptotrichiaceae	Leptotrichia	Leptotrichia trevisanii	NA	NA	NA
gtdb_bac_meta-ncbi_taxonomy	Sporosarcina ureae	Bacteria	Firmicutes	Bacilli	Bacillales	Planococcaceae	Sporosarcina	Sporosarcina ureae	NA	NA	NA
microbe-directory	Rickettsia bellii	Bacteria	Proteobacteria	Alphaproteobacteria	Rickettsiales	Rickettsiaceae	Rickettsia	Rickettsia bellii	1	0	1
microbe-directory	Hahella chejuensis	Bacteria	Proteobacteria	Gammaproteobacteria	Oceanospirillales	Hahellaceae	Hahella	Hahella chejuensis	NA	NA	NA
microbe-directory	Pseudoxanthomonas spadix	Bacteria	Proteobacteria	Gammaproteobacteria	Xanthomonadales	Xanthomonadaceae	Pseudoxanthomonas	Pseudoxanthomonas spadix	NA	NA	NA
microbe-directory	Paracoccus aminophilus	Bacteria	Proteobacteria	Alphaproteobacteria	Rhodobacterales	Rhodobacteraceae	Paracoccus	Paracoccus aminophilus	NA	NA	NA
microbe-directory	Xanthomonas vasicola	Bacteria	Proteobacteria	Gammaproteobacteria	Xanthomonadales	Xanthomonadaceae	Xanthomonas	Xanthomonas vasicola	NA	NA	NA
microbe-directory	Bacillus amyloliquefaciens	Bacteria	Firmicutes	Bacilli	Bacillales	Bacillaceae	Bacillus	Bacillus amyloliquefaciens	0	0	NA
gtdb_bac_meta-ncbi_taxonomy	Chromobacterium haemolyticum	Bacteria	Proteobacteria	Betaproteobacteria	Neisseriales	Chromobacteriaceae	Chromobacterium	Chromobacterium haemolyticum	NA	NA	NA
gtdb_ar_meta-ncbi_taxonomy	Methanohalophilus portucalensis	Archaea	Euryarchaeota	Methanomicrobia	Methanosarcinales	Methanosarcinaceae	Methanohalophilus	Methanohalophilus portucalensis	NA	NA	NA
gtdb_bac_meta-ncbi_taxonomy	Polynucleobacter wuianus	Bacteria	Proteobacteria	Betaproteobacteria	Burkholderiales	Burkholderiaceae	Polynucleobacter	Polynucleobacter wuianus	NA	NA	NA
gtdb_bac_meta-ncbi_taxonomy	Streptomyces nigra	Bacteria	Actinobacteria	Actinomycetia	Streptomycetales	Streptomycetaceae	Streptomyces	Streptomyces nigra	NA	NA	NA
gtdb_bac_meta-ncbi_taxonomy	Thalassospira indica	Bacteria	Proteobacteria	Alphaproteobacteria	Rhodospirillales	Thalassospiraceae	Thalassospira	Thalassospira indica	NA	NA	NA
microbe-directory	Pseudomonas alcaliphila	Bacteria	Proteobacteria	Gammaproteobacteria	Pseudomonadales	Pseudomonadaceae	Pseudomonas	Pseudomonas alcaliphila	0	NA	NA
gtdb_bac_meta-ncbi_taxonomy	Komagataeibacter hansenii	Bacteria	Proteobacteria	Alphaproteobacteria	Rhodospirillales	Acetobacteraceae	Komagataeibacter	Komagataeibacter hansenii	NA	NA	NA
microbe-directory	Halovivax ruber	Archaea	Euryarchaeota	Halobacteria	Halobacteriales	Halobacteriaceae	Halovivax	Halovivax ruber	0	0	NA
gtdb_bac_meta-ncbi_taxonomy	Streptomyces parvulus	Bacteria	Actinobacteria	Actinomycetia	Streptomycetales	Streptomycetaceae	Streptomyces	Streptomyces parvulus	NA	NA	NA
microbe-directory	Desulfitobacterium metallireducens	Bacteria	Firmicutes	Clostridia	Clostridiales	Peptococcaceae	Desulfitobacterium	Desulfitobacterium metallireducens	NA	NA	NA
gtdb_bac_meta-ncbi_taxonomy	Pseudomonas lactis	Bacteria	Proteobacteria	Gammaproteobacteria	Pseudomonadales	Pseudomonadaceae	Pseudomonas	Pseudomonas lactis	NA	NA	NA
gtdb_bac_meta-ncbi_taxonomy	Rubrobacter indicoceani	Bacteria	Actinobacteria	Rubrobacteria	Rubrobacterales	Rubrobacteraceae	Rubrobacter	Rubrobacter indicoceani	NA	NA	NA
gtdb_bac_meta-ssu_silva_taxonomy	Microbacterium sp. TPU 3598	Bacteria	Actinobacteria	Actinomycetia	Micrococcales	Microbacteriaceae	Microbacterium	Microbacterium sp. TPU 3598	NA	NA	NA
gtdb_bac_meta-ncbi_taxonomy	Nitrospirillum amazonense	Bacteria	Proteobacteria	Alphaproteobacteria	Rhodospirillales	Azospirillaceae	Nitrospirillum	Nitrospirillum amazonense	NA	NA	NA
gtdb_bac_meta-ssu_silva_taxonomy	Pseudomonas sp. MRSN12121	Bacteria	Proteobacteria	Gammaproteobacteria	Pseudomonadales	Pseudomonadaceae	Pseudomonas	Pseudomonas sp. MRSN12121	NA	NA	NA
gtdb_bac_meta-ncbi_taxonomy	Pseudarthrobacter chlorophenolicus	Bacteria	Actinobacteria	Actinomycetia	Micrococcales	Micrococcaceae	Pseudarthrobacter	Pseudarthrobacter chlorophenolicus	NA	NA	NA
gtdb_bac_meta-ncbi_taxonomy	Reinekea forsetii	Bacteria	Proteobacteria	Gammaproteobacteria	Oceanospirillales	Saccharospirillaceae	Reinekea	Reinekea forsetii	NA	NA	NA
gtdb_bac_meta-ssu_silva_taxonomy	Paucibacter sp. KCTC 42545	Bacteria	Proteobacteria	Gammaproteobacteria	Burkholderiales	Comamonadaceae	Paucibacter	Paucibacter sp. KCTC 42545	NA	NA	NA
microbe-directory	Calothrix parietina	Bacteria	Cyanobacteria	Cyanobacteria noname	Nostocales	Rivulariaceae	Calothrix	Calothrix parietina	NA	NA	NA
gtdb_bac_meta-ncbi_taxonomy	Microlunatus soli	Bacteria	Actinobacteria	Actinomycetia	Propionibacteriales	Propionibacteriaceae	Microlunatus	Microlunatus soli	NA	NA	NA
gtdb_bac_meta-ssu_silva_taxonomy	Streptomyces sp. RTd22	Bacteria	Actinobacteria	Actinomycetia	Streptomycetales	Streptomycetaceae	Streptomyces	Streptomyces sp. RTd22	NA	NA	NA
gtdb_bac_meta-ncbi_taxonomy	Bordetella hinzii	Bacteria	Proteobacteria	Betaproteobacteria	Burkholderiales	Alcaligenaceae	Bordetella	Bordetella hinzii	NA	NA	NA
gtdb_bac_meta-ncbi_taxonomy	Ralstonia pseudosolanacearum	Bacteria	Proteobacteria	Betaproteobacteria	Burkholderiales	Burkholderiaceae	Ralstonia	Ralstonia pseudosolanacearum	NA	NA	NA
gtdb_bac_meta-ncbi_taxonomy	Vibrio tapetis	Bacteria	Proteobacteria	Gammaproteobacteria	Vibrionales	Vibrionaceae	Vibrio	Vibrio tapetis	NA	NA	NA
gtdb_bac_meta-ssu_silva_taxonomy	Yangia pacifica	Bacteria	Proteobacteria	Alphaproteobacteria	Rhodobacterales	Rhodobacteraceae	Yangia	Yangia pacifica	NA	NA	NA
gtdb_bac_meta-ncbi_taxonomy	Anabaena cylindrica	Bacteria	Cyanobacteria		Nostocales	Nostocaceae	Anabaena	Anabaena cylindrica	NA	NA	NA
gtdb_bac_meta-ncbi_taxonomy	Pelagibaca abyssi	Bacteria	Proteobacteria	Alphaproteobacteria	Rhodobacterales	Roseobacteraceae	Pelagibaca	Pelagibaca abyssi	NA	NA	NA
microbe-directory	Scardovia inopinata	Bacteria	Actinobacteria	Actinobacteria	Bifidobacteriales	Bifidobacteriaceae	Scardovia	Scardovia inopinata	NA	0	NA
gtdb_bac_meta-ncbi_taxonomy	Celeribacter indicus	Bacteria	Proteobacteria	Alphaproteobacteria	Rhodobacterales	Roseobacteraceae	Celeribacter	Celeribacter indicus	NA	NA	NA
gtdb_bac_meta-ncbi_taxonomy	Suicoccus acidiformans	Bacteria	Firmicutes	Bacilli	Lactobacillales	Aerococcaceae	Suicoccus	Suicoccus acidiformans	NA	NA	NA
microbe-directory	Sinorhizobium medicae	Bacteria	Proteobacteria	Alphaproteobacteria	Rhizobiales	Rhizobiaceae	Sinorhizobium	Sinorhizobium medicae	0	0	NA
gtdb_bac_meta-ncbi_taxonomy	Variibacter gotjawalensis	Bacteria	Proteobacteria	Alphaproteobacteria	Hyphomicrobiales	Bradyrhizobiaceae	Variibacter	Variibacter gotjawalensis	NA	NA	NA
microbe-directory	Acidovorax avenae	Bacteria	Proteobacteria	Betaproteobacteria	Burkholderiales	Comamonadaceae	Acidovorax	Acidovorax avenae	0	1	2
gtdb_bac_meta-ncbi_taxonomy	Rickettsia amblyommatis	Bacteria	Proteobacteria	Alphaproteobacteria	Rickettsiales	Rickettsiaceae	Rickettsia	Rickettsia amblyommatis	NA	NA	NA
microbe-directory	Deinococcus maricopensis	Bacteria	Deinococcus Thermus	Deinococci	Deinococcales	Deinococcaceae	Deinococcus	Deinococcus maricopensis	0	0	NA
gtdb_bac_meta-ssu_silva_taxonomy	Sphingomonas sp. FARSPH	Bacteria	Proteobacteria	Alphaproteobacteria	Sphingomonadales	Sphingomonadaceae	Sphingomonas	Sphingomonas sp. FARSPH	NA	NA	NA
gtdb_bac_meta-ncbi_taxonomy	Methylovirgula ligni	Bacteria	Proteobacteria	Alphaproteobacteria	Hyphomicrobiales	Beijerinckiaceae	Methylovirgula	Methylovirgula ligni	NA	NA	NA
microbe-directory	Clostridium novyi	Bacteria	Firmicutes	Clostridia	Clostridiales	Clostridiaceae	Clostridium	Clostridium novyi	0	0	NA
gtdb_bac_meta-ssu_gg_taxonomy	Bacillus thermoamylovorans	Bacteria	Firmicutes	Bacilli	Bacillales	Bacillaceae	Bacillus	thermoamylovorans	NA	NA	NA
gtdb_bac_meta-ssu_silva_taxonomy	Corynebacterium sp. 2184	Bacteria	Actinobacteria	Actinomycetia	Corynebacteriales	Corynebacteriaceae	Corynebacterium	Corynebacterium sp. 2184	NA	NA	NA
gtdb_bac_meta-ssu_silva_taxonomy	Corynebacterium sp. 2183	Bacteria	Actinobacteria	Actinomycetia	Corynebacteriales	Corynebacteriaceae	Corynebacterium	Corynebacterium sp. 2183	NA	NA	NA
gtdb_bac_meta-ssu_silva_taxonomy	Lachnoclostridium sp. YL32	Bacteria	Firmicutes	Clostridia	Lachnospirales	Lachnospiraceae	Lachnoclostridium	Lachnoclostridium sp. YL32	NA	NA	NA
gtdb_bac_meta-ncbi_taxonomy	Lysobacter oculi	Bacteria	Proteobacteria	Gammaproteobacteria	Xanthomonadales	Xanthomonadaceae	Lysobacter	Lysobacter oculi	NA	NA	NA
microbe-directory	Cronobacter universalis	Bacteria	Proteobacteria	Gammaproteobacteria	Enterobacteriales	Enterobacteriaceae	Cronobacter	Cronobacter universalis	1	0	1
gtdb_bac_meta-ncbi_taxonomy	Chryseobacterium carnipullorum	Bacteria	Bacteroidetes	Flavobacteriia	Flavobacteriales	Weeksellaceae	Chryseobacterium	Chryseobacterium carnipullorum	NA	NA	NA
microbe-directory	Martelella mediterranea	Bacteria	Proteobacteria	Alphaproteobacteria	Rhizobiales	Aurantimonadaceae	Martelella	Martelella mediterranea	NA	NA	NA
microbe-directory	Saprospira grandis	Bacteria	Bacteroidetes	Sphingobacteriia	Sphingobacteriales	Saprospiraceae	Saprospira	Saprospira grandis	0	0	NA
microbe-directory	Vibrio coralliilyticus	Bacteria	Proteobacteria	Gammaproteobacteria	Vibrionales	Vibrionaceae	Vibrio	Vibrio coralliilyticus	NA	NA	NA
gtdb_bac_meta-lsu_silva_23s_taxonomy	Synechococcus sp. CC9311	Bacteria	Cyanobacteria	Cyanobacteriia	Synechococcales	Cyanobiaceae	Synechococcus CC9902	Synechococcus sp. CC9311	NA	NA	NA
gtdb_bac_meta-ncbi_taxonomy	Yersinia similis	Bacteria	Proteobacteria	Gammaproteobacteria	Enterobacterales	Yersiniaceae	Yersinia	Yersinia similis	NA	NA	NA
gtdb_bac_meta-ssu_silva_taxonomy	Rhizobium sp. NXC24	Bacteria	Proteobacteria	Alphaproteobacteria	Rhizobiales	Rhizobiaceae	Allorhizobium-Neorhizobium-Pararhizobium-Rhizobium	Rhizobium sp. NXC24	NA	NA	NA
microbe-directory	Pantoea ananatis	Bacteria	Proteobacteria	Gammaproteobacteria	Enterobacteriales	Enterobacteriaceae	Pantoea	Pantoea ananatis	1	1	3
microbe-directory	Phaeobacter gallaeciensis	Bacteria	Proteobacteria	Alphaproteobacteria	Rhodobacterales	Rhodobacteraceae	Phaeobacter	Phaeobacter gallaeciensis	NA	NA	NA
gtdb_bac_meta-ssu_silva_taxonomy	Kitasatospora sp. MMS16-BH015	Bacteria	Actinobacteria	Actinomycetia	Streptomycetales	Streptomycetaceae	Kitasatospora	Kitasatospora sp. MMS16-BH015	NA	NA	NA
gtdb_bac_meta-ncbi_taxonomy	Corynebacterium provencense	Bacteria	Actinobacteria	Actinomycetia	Corynebacteriales	Corynebacteriaceae	Corynebacterium	Corynebacterium provencense	NA	NA	NA
gtdb_bac_meta-ncbi_taxonomy	Pandoraea pulmonicola	Bacteria	Proteobacteria	Betaproteobacteria	Burkholderiales	Burkholderiaceae	Pandoraea	Pandoraea pulmonicola	NA	NA	NA
gtdb_bac_meta-ssu_silva_taxonomy	Aureitalea sp. RR4-38	Bacteria	Bacteroidetes	Flavobacteriia	Flavobacteriales	Flavobacteriaceae	Ulvibacter	Aureitalea sp. RR4-38	NA	NA	NA
gtdb_bac_meta-ncbi_taxonomy	Mageeibacillus indolicus	Bacteria	Firmicutes	Clostridia	Eubacteriales	Oscillospiraceae	Mageeibacillus	Mageeibacillus indolicus	NA	NA	NA
gtdb_bac_meta-ncbi_taxonomy	Jeotgalicoccus saudimassiliensis	Bacteria	Firmicutes	Bacilli	Bacillales	Staphylococcaceae	Jeotgalicoccus	Jeotgalicoccus saudimassiliensis	NA	NA	NA
gtdb_bac_meta-ncbi_taxonomy	Streptomyces vietnamensis	Bacteria	Actinobacteria	Actinomycetia	Streptomycetales	Streptomycetaceae	Streptomyces	Streptomyces vietnamensis	NA	NA	NA
gtdb_bac_meta-ncbi_taxonomy	Mycolicibacter terrae	Bacteria	Actinobacteria	Actinomycetia	Corynebacteriales	Mycobacteriaceae	Mycolicibacter	Mycolicibacter terrae	NA	NA	NA
gtdb_bac_meta-ncbi_taxonomy	Ferriphaselus amnicola	Bacteria	Proteobacteria	Betaproteobacteria	Nitrosomonadales	Gallionellaceae	Ferriphaselus	Ferriphaselus amnicola	NA	NA	NA
gtdb_bac_meta-ncbi_taxonomy	Streptococcus oralis	Bacteria	Firmicutes	Bacilli	Lactobacillales	Streptococcaceae	Streptococcus	Streptococcus oralis	NA	NA	NA
gtdb_bac_meta-ssu_silva_taxonomy	Pseudomonas sp. DY-1	Bacteria	Proteobacteria	Gammaproteobacteria	Pseudomonadales	Pseudomonadaceae	Pseudomonas	Pseudomonas sp. DY-1	NA	NA	NA
microbe-directory	Methanopyrus kandleri	Archaea	Euryarchaeota	Methanopyri	Methanopyrales	Methanopyraceae	Methanopyrus	Methanopyrus kandleri	0	0	NA
gtdb_bac_meta-ssu_silva_taxonomy	Miniimonas sp. S16	Bacteria	Actinobacteria	Actinomycetia	Micrococcales	Beutenbergiaceae	Miniimonas	Miniimonas sp. S16	NA	NA	NA
microbe-directory	Bifidobacterium dentium	Bacteria	Actinobacteria	Actinobacteria	Bifidobacteriales	Bifidobacteriaceae	Bifidobacterium	Bifidobacterium dentium	1	0	1
microbe-directory	Halopiger xanaduensis	Archaea	Euryarchaeota	Halobacteria	Halobacteriales	Halobacteriaceae	Halopiger	Halopiger xanaduensis	0	0	NA
gtdb_bac_meta-ssu_silva_taxonomy	Magnetospirillum sp. XM-1	Bacteria	Proteobacteria	Alphaproteobacteria	Rhodospirillales	Magnetospirillaceae	Magnetospirillum	Magnetospirillum sp. XM-1	NA	NA	NA
microbe-directory	Burkholderia cepacia	Bacteria	Proteobacteria	Betaproteobacteria	Burkholderiales	Burkholderiaceae	Burkholderia	Burkholderia cepacia	1	1	3
gtdb_bac_meta-ncbi_taxonomy	Chryseobacterium lactis	Bacteria	Bacteroidetes	Flavobacteriia	Flavobacteriales	Weeksellaceae	Chryseobacterium	Chryseobacterium lactis	NA	NA	NA
gtdb_bac_meta-lsu_silva_23s_taxonomy	Pseudomonas sp. DR 5-09	Bacteria	Proteobacteria	Gammaproteobacteria	Pseudomonadales	Pseudomonadaceae	Pseudomonas	Pseudomonas sp. DR 5-09	NA	NA	NA
microbe-directory	Haloquadratum walsbyi	Archaea	Euryarchaeota	Halobacteria	Halobacteriales	Halobacteriaceae	Haloquadratum	Haloquadratum walsbyi	0	0	NA
gtdb_bac_meta-ncbi_taxonomy	Comamonas kerstersii	Bacteria	Proteobacteria	Betaproteobacteria	Burkholderiales	Comamonadaceae	Comamonas	Comamonas kerstersii	NA	NA	NA
gtdb_bac_meta-ncbi_taxonomy	Sphingomonas hengshuiensis	Bacteria	Proteobacteria	Alphaproteobacteria	Sphingomonadales	Sphingomonadaceae	Sphingomonas	Sphingomonas hengshuiensis	NA	NA	NA
gtdb_bac_meta-ncbi_taxonomy	Lacunisphaera limnophila	Bacteria	Verrucomicrobia	Opitutae	Opitutales	Opitutaceae	Lacunisphaera	Lacunisphaera limnophila	NA	NA	NA
gtdb_bac_meta-ncbi_taxonomy	Clostridium baratii	Bacteria	Firmicutes	Clostridia	Eubacteriales	Clostridiaceae	Clostridium	Clostridium baratii	NA	NA	NA
microbe-directory	Butyrivibrio proteoclasticus	Bacteria	Firmicutes	Clostridia	Clostridiales	Lachnospiraceae	Butyrivibrio	Butyrivibrio proteoclasticus	NA	NA	NA
gtdb_bac_meta-ssu_silva_taxonomy	Chryseobacterium sp.	Bacteria	Bacteroidetes	Flavobacteriia	Flavobacteriales	Weeksellaceae	Chryseobacterium	Chryseobacterium sp.	NA	NA	NA
gtdb_bac_meta-ncbi_taxonomy	Mycolicibacterium chubuense	Bacteria	Actinobacteria	Actinomycetia	Corynebacteriales	Mycobacteriaceae	Mycolicibacterium	Mycolicibacterium chubuense	NA	NA	NA
microbe-directory	Corynebacterium terpenotabidum	Bacteria	Actinobacteria	Actinobacteria	Actinomycetales	Corynebacteriaceae	Corynebacterium	Corynebacterium terpenotabidum	0	0	NA
microbe-directory	Enterococcus casseliflavus	Bacteria	Firmicutes	Bacilli	Lactobacillales	Enterococcaceae	Enterococcus	Enterococcus casseliflavus	0	1	2
gtdb_bac_meta-ssu_silva_taxonomy	Colwellia sp. PAMC 20917	Bacteria	Proteobacteria	Gammaproteobacteria	Enterobacterales	Colwelliaceae	Colwellia	Colwellia sp. PAMC 20917	NA	NA	NA
gtdb_bac_meta-ncbi_taxonomy	Guyparkeria halophila	Bacteria	Proteobacteria	Gammaproteobacteria	Chromatiales	Thioalkalibacteraceae	Guyparkeria	Guyparkeria halophila	NA	NA	NA
gtdb_bac_meta-ncbi_taxonomy	Proteiniphilum saccharofermentans	Bacteria	Bacteroidetes	Bacteroidia	Bacteroidales	Dysgonomonadaceae	Proteiniphilum	Proteiniphilum saccharofermentans	NA	NA	NA
gtdb_bac_meta-ssu_silva_taxonomy	Coriobacteriaceae bacterium 68-1-3	Bacteria	Actinobacteria	Actinobacteria	Coriobacteriales	Eggerthellaceae	DNF00809	Coriobacteriaceae bacterium 68-1-3	NA	NA	NA
gtdb_bac_meta-ncbi_taxonomy	Spirosoma pollinicola	Bacteria	Bacteroidetes	Cytophagia	Cytophagales	Cytophagaceae	Spirosoma	Spirosoma pollinicola	NA	NA	NA
gtdb_bac_meta-ncbi_taxonomy	Streptomyces alboniger	Bacteria	Actinobacteria	Actinomycetia	Streptomycetales	Streptomycetaceae	Streptomyces	Streptomyces alboniger	NA	NA	NA
gtdb_bac_meta-ncbi_taxonomy	Mucilaginibacter ginsenosidivorans	Bacteria	Bacteroidetes	Sphingobacteriia	Sphingobacteriales	Sphingobacteriaceae	Mucilaginibacter	Mucilaginibacter ginsenosidivorans	NA	NA	NA
gtdb_bac_meta-ssu_silva_taxonomy	Stenotrophomonas sp. Pemsol	Bacteria	Proteobacteria	Gammaproteobacteria	Xanthomonadales	Xanthomonadaceae	Stenotrophomonas	Stenotrophomonas sp. Pemsol	NA	NA	NA
gtdb_bac_meta-ssu_silva_taxonomy	endosymbiont of unidentified scaly snail isolate Monju	Bacteria	Proteobacteria	Gammaproteobacteria	Chromatiales	Chromatiaceae	Candidatus Thiobios	endosymbiont of unidentified scaly snail isolate Monju	NA	NA	NA
microbe-directory	Fusobacterium necrophorum	Bacteria	Fusobacteria	Fusobacteriia	Fusobacteriales	Fusobacteriaceae	Fusobacterium	Fusobacterium necrophorum	1	0	1
gtdb_bac_meta-ncbi_taxonomy	Steroidobacter denitrificans	Bacteria	Proteobacteria	Gammaproteobacteria	Nevskiales	Steroidobacteraceae	Steroidobacter	Steroidobacter denitrificans	NA	NA	NA
gtdb_bac_meta-ssu_silva_taxonomy	Pseudopropionibacterium propionicum	Bacteria	Actinobacteria	Actinomycetia	Propionibacteriales	Propionibacteriaceae	Pseudopropionibacterium	Pseudopropionibacterium propionicum	NA	NA	NA
gtdb_bac_meta-ssu_silva_taxonomy	Eggerthella sp. YY7918	Bacteria	Actinobacteria	Actinobacteria	Coriobacteriales	Eggerthellaceae	Gordonibacter	Eggerthella sp. YY7918	NA	NA	NA
microbe-directory	Acidaminococcus fermentans	Bacteria	Firmicutes	Negativicutes	Selenomonadales	Acidaminococcaceae	Acidaminococcus	Acidaminococcus fermentans	NA	NA	NA
gtdb_bac_meta-ncbi_taxonomy	Mycobacterium cookii	Bacteria	Actinobacteria	Actinomycetia	Corynebacteriales	Mycobacteriaceae	Mycobacterium	Mycobacterium cookii	NA	NA	NA
gtdb_bac_meta-ncbi_taxonomy	Pseudomonas moraviensis	Bacteria	Proteobacteria	Gammaproteobacteria	Pseudomonadales	Pseudomonadaceae	Pseudomonas	Pseudomonas moraviensis	NA	NA	NA
microbe-directory	Prevotella intermedia	Bacteria	Bacteroidetes	Bacteroidia	Bacteroidales	Prevotellaceae	Prevotella	Prevotella intermedia	1	0	1
gtdb_bac_meta-ncbi_taxonomy	Pseudomonas lini	Bacteria	Proteobacteria	Gammaproteobacteria	Pseudomonadales	Pseudomonadaceae	Pseudomonas	Pseudomonas lini	NA	NA	NA
gtdb_bac_meta-ssu_silva_taxonomy	Pseudanabaena sp. ABRG5-3	Bacteria	Cyanobacteria	Cyanobacteriia	Pseudanabaenales	Pseudanabaenaceae	Pseudanabaena PCC-7429	Pseudanabaena sp. ABRG5-3	NA	NA	NA
gtdb_bac_meta-ssu_silva_taxonomy	Marinobacter sp. LQ44	Bacteria	Proteobacteria	Gammaproteobacteria	Pseudomonadales	Marinobacteraceae	Marinobacter	Marinobacter sp. LQ44	NA	NA	NA
microbe-directory	Gloeobacter violaceus	Bacteria	Cyanobacteria	Gloeobacteria	Gloeobacterales	Gloeobacterales noname	Gloeobacter	Gloeobacter violaceus	0	0	NA
gtdb_bac_meta-ncbi_taxonomy	Mariprofundus ferrinatatus	Bacteria	Proteobacteria	Zetaproteobacteria	Mariprofundales	Mariprofundaceae	Mariprofundus	Mariprofundus ferrinatatus	NA	NA	NA
gtdb_bac_meta-ssu_silva_taxonomy	Metakosakonia sp. MRY16-398	Bacteria	Proteobacteria	Gammaproteobacteria	Enterobacterales	Enterobacteriaceae	Metakosakonia sp. MRY16-398		NA	NA	NA
microbe-directory	Planococcus donghaensis	Bacteria	Firmicutes	Bacilli	Bacillales	Planococcaceae	Planococcus	Planococcus donghaensis	0	0	NA
microbe-directory	Actinomyces naeslundii	Bacteria	Actinobacteria	Actinobacteria	Actinomycetales	Actinomycetaceae	Actinomyces	Actinomyces naeslundii	0	0	NA
gtdb_bac_meta-ncbi_taxonomy	Corynebacterium pelargi	Bacteria	Actinobacteria	Actinomycetia	Corynebacteriales	Corynebacteriaceae	Corynebacterium	Corynebacterium pelargi	NA	NA	NA
gtdb_bac_meta-ssu_silva_taxonomy	Planctomyces sp. SH-PL14	Bacteria	Planctomycetes	Planctomycetia	Planctomycetales	Rubinisphaeraceae	SH-PL14	Planctomyces sp. SH-PL14	NA	NA	NA
gtdb_bac_meta-ncbi_taxonomy	Planktomarina temperata	Bacteria	Proteobacteria	Alphaproteobacteria	Rhodobacterales	Rhodobacteraceae	Planktomarina	Planktomarina temperata	NA	NA	NA
gtdb_bac_meta-ncbi_taxonomy	Streptomyces cavourensis	Bacteria	Actinobacteria	Actinomycetia	Streptomycetales	Streptomycetaceae	Streptomyces	Streptomyces cavourensis	NA	NA	NA
microbe-directory	Cronobacter sakazakii	Bacteria	Proteobacteria	Gammaproteobacteria	Enterobacteriales	Enterobacteriaceae	Cronobacter	Cronobacter sakazakii	1	0	1
microbe-directory	Polymorphum gilvum	Bacteria	Proteobacteria	Alphaproteobacteria	Alphaproteobacteria noname	Alphaproteobacteria noname	Alphaproteobacteria noname	Polymorphum gilvum	0	1	2
microbe-directory	Rhodopirellula baltica	Bacteria	Planctomycetes	Planctomycetia	Planctomycetales	Planctomycetaceae	Rhodopirellula	Rhodopirellula baltica	NA	NA	NA
gtdb_bac_meta-ncbi_taxonomy	Serpentinomonas raichei	Bacteria	Proteobacteria	Betaproteobacteria	Burkholderiales	Comamonadaceae	Serpentinomonas	Serpentinomonas raichei	NA	NA	NA
gtdb_bac_meta-ssu_silva_taxonomy	Hymenobacter sp. DG25B	Bacteria	Bacteroidetes	Cytophagia	Cytophagales	Hymenobacteraceae	Hymenobacter	Hymenobacter sp. DG25B	NA	NA	NA
gtdb_bac_meta-ssu_silva_taxonomy	Hymenobacter sp. DG25A	Bacteria	Bacteroidetes	Cytophagia	Cytophagales	Hymenobacteraceae	Hymenobacter	Hymenobacter sp. DG25A	NA	NA	NA
gtdb_bac_meta-ssu_silva_taxonomy	Aeromicrobium sp. A1-2	Bacteria	Actinobacteria	Actinomycetia	Propionibacteriales	Nocardioidaceae	Aeromicrobium	Aeromicrobium sp. A1-2	NA	NA	NA
microbe-directory	Rubrivivax gelatinosus	Bacteria	Proteobacteria	Betaproteobacteria	Burkholderiales	Burkholderiales noname	Rubrivivax	Rubrivivax gelatinosus	NA	NA	NA
gtdb_bac_meta-ssu_silva_taxonomy	Halothiobacillus sp. LS2	Bacteria	Proteobacteria	Gammaproteobacteria	Halothiobacillales	Halothiobacillaceae	Halothiobacillus	Halothiobacillus sp. LS2	NA	NA	NA
gtdb_bac_meta-ncbi_taxonomy	Moritella yayanosii	Bacteria	Proteobacteria	Gammaproteobacteria	Alteromonadales	Moritellaceae	Moritella	Moritella yayanosii	NA	NA	NA
microbe-directory	Austwickia chelonae	Bacteria	Actinobacteria	Actinobacteria	Actinomycetales	Dermatophilaceae	Austwickia	Austwickia chelonae	0	0	NA
microbe-directory	Meiothermus silvanus	Bacteria	Deinococcus Thermus	Deinococci	Thermales	Thermaceae	Meiothermus	Meiothermus silvanus	0	0	NA
gtdb_bac_meta-ncbi_taxonomy	Burkholderia stagnalis	Bacteria	Proteobacteria	Betaproteobacteria	Burkholderiales	Burkholderiaceae	Burkholderia	Burkholderia stagnalis	NA	NA	NA
gtdb_bac_meta-ncbi_taxonomy	Streptomyces antimycoticus	Bacteria	Actinobacteria	Actinomycetia	Streptomycetales	Streptomycetaceae	Streptomyces	Streptomyces antimycoticus	NA	NA	NA
gtdb_bac_meta-ncbi_taxonomy	Pseudohongiella spirulinae	Bacteria	Proteobacteria	Gammaproteobacteria			Pseudohongiella	Pseudohongiella spirulinae	NA	NA	NA
gtdb_bac_meta-ncbi_taxonomy	Labilithrix luteola	Bacteria	Proteobacteria	Deltaproteobacteria	Myxococcales	Labilitrichaceae	Labilithrix	Labilithrix luteola	NA	NA	NA
microbe-directory	Labrenzia aggregata	Bacteria	Proteobacteria	Alphaproteobacteria	Rhodobacterales	Rhodobacteraceae	Labrenzia	Labrenzia aggregata	NA	NA	NA
gtdb_bac_meta-ncbi_taxonomy	Rathayibacter festucae	Bacteria	Actinobacteria	Actinomycetia	Micrococcales	Microbacteriaceae	Rathayibacter	Rathayibacter festucae	NA	NA	NA
gtdb_bac_meta-ssu_silva_taxonomy	Variovorax sp. PAMC 28711	Bacteria	Proteobacteria	Gammaproteobacteria	Burkholderiales	Comamonadaceae	Variovorax	Variovorax sp. PAMC 28711	NA	NA	NA
gtdb_bac_meta-lsu_silva_23s_taxonomy	Synechococcus sp. PCC 7502	Bacteria	Cyanobacteria	Cyanobacteriia	Pseudanabaenales	Pseudanabaenaceae	Synechococcus PCC-7502	Synechococcus sp. PCC 7502	NA	NA	NA
microbe-directory	Lactobacillus pentosus	Bacteria	Firmicutes	Bacilli	Lactobacillales	Lactobacillaceae	Lactobacillus	Lactobacillus pentosus	NA	NA	NA
gtdb_bac_meta-ncbi_taxonomy	Bordetella bronchialis	Bacteria	Proteobacteria	Betaproteobacteria	Burkholderiales	Alcaligenaceae	Bordetella	Bordetella bronchialis	NA	NA	NA
microbe-directory	Ochrobactrum anthropi	Bacteria	Proteobacteria	Alphaproteobacteria	Rhizobiales	Brucellaceae	Ochrobactrum	Ochrobactrum anthropi	NA	NA	NA
microbe-directory	Hyphomonas neptunium	Bacteria	Proteobacteria	Alphaproteobacteria	Rhodobacterales	Hyphomonadaceae	Hyphomonas	Hyphomonas neptunium	NA	NA	NA
gtdb_bac_meta-ncbi_taxonomy	Luteitalea pratensis	Bacteria	Acidobacteria	Vicinamibacteria		Vicinamibacteraceae	Luteitalea	Luteitalea pratensis	NA	NA	NA
gtdb_bac_meta-ncbi_taxonomy	Komagataeibacter rhaeticus	Bacteria	Proteobacteria	Alphaproteobacteria	Rhodospirillales	Acetobacteraceae	Komagataeibacter	Komagataeibacter rhaeticus	NA	NA	NA
gtdb_bac_meta-ncbi_taxonomy	Nonlabens marinus	Bacteria	Bacteroidetes	Flavobacteriia	Flavobacteriales	Flavobacteriaceae	Nonlabens	Nonlabens marinus	NA	NA	NA
gtdb_bac_meta-ssu_silva_taxonomy	Devosia sp. I507	Bacteria	Proteobacteria	Alphaproteobacteria	Rhizobiales	Devosiaceae	Devosia	Devosia sp. I507	NA	NA	NA
gtdb_bac_meta-ncbi_taxonomy	Rhizobium acidisoli	Bacteria	Proteobacteria	Alphaproteobacteria	Hyphomicrobiales	Rhizobiaceae	Rhizobium	Rhizobium acidisoli	NA	NA	NA
microbe-directory	Streptomyces coelicolor	Bacteria	Actinobacteria	Actinobacteria	Actinomycetales	Streptomycetaceae	Streptomyces	Streptomyces coelicolor	0	0	NA
gtdb_bac_meta-ncbi_taxonomy	Hydrogenophilus thermoluteolus	Bacteria	Proteobacteria	Hydrogenophilalia	Hydrogenophilales	Hydrogenophilaceae	Hydrogenophilus	Hydrogenophilus thermoluteolus	NA	NA	NA
gtdb_bac_meta-ncbi_taxonomy	Sporomusa termitida	Bacteria	Firmicutes	Negativicutes	Selenomonadales	Sporomusaceae	Sporomusa	Sporomusa termitida	NA	NA	NA
gtdb_bac_meta-ncbi_taxonomy	Actinobacillus indolicus	Bacteria	Proteobacteria	Gammaproteobacteria	Pasteurellales	Pasteurellaceae	Actinobacillus	Actinobacillus indolicus	NA	NA	NA
gtdb_bac_meta-ncbi_taxonomy	Streptomyces glaucescens	Bacteria	Actinobacteria	Actinomycetia	Streptomycetales	Streptomycetaceae	Streptomyces	Streptomyces glaucescens	NA	NA	NA
microbe-directory	Thiobacillus denitrificans	Bacteria	Proteobacteria	Betaproteobacteria	Hydrogenophilales	Hydrogenophilaceae	Thiobacillus	Thiobacillus denitrificans	0	0	NA
microbe-directory	Raoultella ornithinolytica	Bacteria	Proteobacteria	Gammaproteobacteria	Enterobacteriales	Enterobacteriaceae	Raoultella	Raoultella ornithinolytica	0	0	NA
gtdb_bac_meta-ncbi_taxonomy	Mycolicibacterium vaccae	Bacteria	Actinobacteria	Actinomycetia	Corynebacteriales	Mycobacteriaceae	Mycolicibacterium	Mycolicibacterium vaccae	NA	NA	NA
gtdb_bac_meta-ssu_silva_taxonomy	Turicibacter sp. H121	Bacteria	Firmicutes	Bacilli	Erysipelotrichales	Erysipelotrichaceae	Turicibacter	Turicibacter sp. H121	NA	NA	NA
gtdb_bac_meta-ncbi_taxonomy	Herminiimonas arsenitoxidans	Bacteria	Proteobacteria	Betaproteobacteria	Burkholderiales	Oxalobacteraceae	Herminiimonas	Herminiimonas arsenitoxidans	NA	NA	NA
gtdb_bac_meta-ncbi_taxonomy	Paenibacillus glucanolyticus	Bacteria	Firmicutes	Bacilli	Bacillales	Paenibacillaceae	Paenibacillus	Paenibacillus glucanolyticus	NA	NA	NA
gtdb_bac_meta-ssu_silva_taxonomy	Bradyrhizobium sp. ORS 285	Bacteria	Proteobacteria	Alphaproteobacteria	Rhizobiales	Xanthobacteraceae	Bradyrhizobium	Bradyrhizobium sp. ORS 285	NA	NA	NA
microbe-directory	Saccharomonospora glauca	Bacteria	Actinobacteria	Actinobacteria	Actinomycetales	Pseudonocardiaceae	Saccharomonospora	Saccharomonospora glauca	0	0	NA
gtdb_bac_meta-ncbi_taxonomy	Chitinolyticbacter meiyuanensis	Bacteria	Proteobacteria	Betaproteobacteria	Neisseriales	Neisseriaceae	Chitinolyticbacter	Chitinolyticbacter meiyuanensis	NA	NA	NA
gtdb_bac_meta-ncbi_taxonomy	Echinicola rosea	Bacteria	Bacteroidetes	Cytophagia	Cytophagales	Cyclobacteriaceae	Echinicola	Echinicola rosea	NA	NA	NA
gtdb_bac_meta-ncbi_taxonomy	Brevirhabdus pacifica	Bacteria	Proteobacteria	Alphaproteobacteria	Rhodobacterales	Rhodobacteraceae	Brevirhabdus	Brevirhabdus pacifica	NA	NA	NA
gtdb_bac_meta-ncbi_taxonomy	Streptomyces autolyticus	Bacteria	Actinobacteria	Actinomycetia	Streptomycetales	Streptomycetaceae	Streptomyces	Streptomyces autolyticus	NA	NA	NA
gtdb_bac_meta-ncbi_taxonomy	Ruthenibacterium lactatiformans	Bacteria	Firmicutes	Clostridia	Eubacteriales	Oscillospiraceae	Ruthenibacterium	Ruthenibacterium lactatiformans	NA	NA	NA
microbe-directory	Caldithrix abyssi	Bacteria	Bacteria noname	Bacteria noname	Bacteria noname	Bacteria noname	Caldithrix	Caldithrix abyssi	0	0	NA
gtdb_bac_meta-ncbi_taxonomy	Pseudarthrobacter equi	Bacteria	Actinobacteria	Actinomycetia	Micrococcales	Micrococcaceae	Pseudarthrobacter	Pseudarthrobacter equi	NA	NA	NA
gtdb_bac_meta-ssu_silva_taxonomy	Rhodoplanes sp. Z2-YC6860	Bacteria	Proteobacteria	Alphaproteobacteria	Rhizobiales	Xanthobacteraceae	uncultured	Rhodoplanes sp. Z2-YC6860	NA	NA	NA
gtdb_bac_meta-ssu_silva_taxonomy	Geitlerinema sp. PCC 7407	Bacteria	Cyanobacteria	Cyanobacteriia	Geitlerinematales	Geitlerinemataceae	Geitlerinema	Geitlerinema sp. PCC 7407	NA	NA	NA
microbe-directory	Serinicoccus marinus	Bacteria	Actinobacteria	Actinobacteria	Actinomycetales	Intrasporangiaceae	Serinicoccus	Serinicoccus marinus	0	0	NA
microbe-directory	Bordetella holmesii	Bacteria	Proteobacteria	Betaproteobacteria	Burkholderiales	Alcaligenaceae	Bordetella	Bordetella holmesii	1	NA	1
microbe-directory	Thermincola potens	Bacteria	Firmicutes	Clostridia	Clostridiales	Peptococcaceae	Thermincola	Thermincola potens	0	0	NA
gtdb_bac_meta-ncbi_taxonomy	Brevundimonas vancanneytii	Bacteria	Proteobacteria	Alphaproteobacteria	Caulobacterales	Caulobacteraceae	Brevundimonas	Brevundimonas vancanneytii	NA	NA	NA
gtdb_bac_meta-ncbi_taxonomy	Paraburkholderia graminis	Bacteria	Proteobacteria	Betaproteobacteria	Burkholderiales	Burkholderiaceae	Paraburkholderia	Paraburkholderia graminis	NA	NA	NA
gtdb_bac_meta-ncbi_taxonomy	Mycolicibacterium sarraceniae	Bacteria	Actinobacteria	Actinomycetia	Corynebacteriales	Mycobacteriaceae	Mycolicibacterium	Mycolicibacterium sarraceniae	NA	NA	NA
microbe-directory	Curtobacterium flaccumfaciens	Bacteria	Actinobacteria	Actinobacteria	Actinomycetales	Microbacteriaceae	Curtobacterium	Curtobacterium flaccumfaciens	0	1	2
gtdb_bac_meta-ncbi_taxonomy	Polynucleobacter paneuropaeus	Bacteria	Proteobacteria	Betaproteobacteria	Burkholderiales	Burkholderiaceae	Polynucleobacter	Polynucleobacter paneuropaeus	NA	NA	NA
gtdb_bac_meta-ssu_silva_taxonomy	Chryseobacterium sp. T16E-39	Bacteria	Bacteroidetes	Flavobacteriia	Flavobacteriales	Weeksellaceae	Chryseobacterium	Chryseobacterium sp. T16E-39	NA	NA	NA
gtdb_bac_meta-ncbi_taxonomy	Vibrio taketomensis	Bacteria	Proteobacteria	Gammaproteobacteria	Vibrionales	Vibrionaceae	Vibrio	Vibrio taketomensis	NA	NA	NA
gtdb_bac_meta-ncbi_taxonomy	Panacibacter ginsenosidivorans	Bacteria	Bacteroidetes	Chitinophagia	Chitinophagales	Chitinophagaceae	Panacibacter	Panacibacter ginsenosidivorans	NA	NA	NA
gtdb_bac_meta-ncbi_taxonomy	Bacillus safensis	Bacteria	Firmicutes	Bacilli	Bacillales	Bacillaceae	Bacillus	Bacillus safensis	NA	NA	NA
microbe-directory	Hirschia baltica	Bacteria	Proteobacteria	Alphaproteobacteria	Rhodobacterales	Hyphomonadaceae	Hirschia	Hirschia baltica	NA	NA	NA
microbe-directory	Rhodospirillum rubrum	Bacteria	Proteobacteria	Alphaproteobacteria	Rhodospirillales	Rhodospirillaceae	Rhodospirillum	Rhodospirillum rubrum	NA	NA	NA
gtdb_bac_meta-ssu_silva_taxonomy	Erythrobacter sp. HL-111	Bacteria	Proteobacteria	Alphaproteobacteria	Sphingomonadales	Sphingomonadaceae	Erythrobacter	Erythrobacter sp. HL-111	NA	NA	NA
gtdb_bac_meta-ncbi_taxonomy	Lysobacter soli	Bacteria	Proteobacteria	Gammaproteobacteria	Xanthomonadales	Xanthomonadaceae	Lysobacter	Lysobacter soli	NA	NA	NA
microbe-directory	Blattabacterium punctulatus	Bacteria	Bacteroidetes	Flavobacteriia	Flavobacteriales	Blattabacteriaceae	Blattabacterium	Blattabacterium punctulatus	NA	NA	NA
gtdb_bac_meta-ncbi_taxonomy	Rhizorhabdus dicambivorans	Bacteria	Proteobacteria	Alphaproteobacteria	Sphingomonadales	Sphingomonadaceae	Rhizorhabdus	Rhizorhabdus dicambivorans	NA	NA	NA
gtdb_bac_meta-ncbi_taxonomy	Sphaerotilus natans	Bacteria	Proteobacteria	Betaproteobacteria	Burkholderiales		Sphaerotilus	Sphaerotilus natans	NA	NA	NA
gtdb_bac_meta-ncbi_taxonomy	Crocosphaera subtropica	Bacteria	Cyanobacteria		Chroococcales	Aphanothecaceae	Crocosphaera	Crocosphaera subtropica	NA	NA	NA
gtdb_bac_meta-ncbi_taxonomy	Hypericibacter adhaerens	Bacteria	Proteobacteria	Alphaproteobacteria	Rhodospirillales	Rhodospirillaceae	Hypericibacter	Hypericibacter adhaerens	NA	NA	NA
gtdb_bac_meta-ncbi_taxonomy	Pseudomonas yamanorum	Bacteria	Proteobacteria	Gammaproteobacteria	Pseudomonadales	Pseudomonadaceae	Pseudomonas	Pseudomonas yamanorum	NA	NA	NA
gtdb_bac_meta-ncbi_taxonomy	Nocardioides euryhalodurans	Bacteria	Actinobacteria	Actinomycetia	Propionibacteriales	Nocardioidaceae	Nocardioides	Nocardioides euryhalodurans	NA	NA	NA
microbe-directory	Anaerolinea thermophila	Bacteria	Chloroflexi	Anaerolineae	Anaerolineales	Anaerolineaceae	Anaerolinea	Anaerolinea thermophila	0	0	NA
gtdb_bac_meta-ncbi_taxonomy	Erwinia persicina	Bacteria	Proteobacteria	Gammaproteobacteria	Enterobacterales	Erwiniaceae	Erwinia	Erwinia persicina	NA	NA	NA
microbe-directory	Megasphaera elsdenii	Bacteria	Firmicutes	Negativicutes	Selenomonadales	Veillonellaceae	Megasphaera	Megasphaera elsdenii	NA	NA	NA
gtdb_bac_meta-ssu_silva_taxonomy	Geobacillus sp. GHH01	Bacteria	Firmicutes	Bacilli	Bacillales	Bacillaceae	Geobacillus	Geobacillus sp. GHH01	NA	NA	NA
microbe-directory	Microlunatus phosphovorus	Bacteria	Actinobacteria	Actinobacteria	Actinomycetales	Propionibacteriaceae	Microlunatus	Microlunatus phosphovorus	NA	NA	NA
gtdb_bac_meta-ncbi_taxonomy	Niveispirillum cyanobacteriorum	Bacteria	Proteobacteria	Alphaproteobacteria	Rhodospirillales	Azospirillaceae	Niveispirillum	Niveispirillum cyanobacteriorum	NA	NA	NA
microbe-directory	Pseudomonas resinovorans	Bacteria	Proteobacteria	Gammaproteobacteria	Pseudomonadales	Pseudomonadaceae	Pseudomonas	Pseudomonas resinovorans	NA	NA	NA
gtdb_bac_meta-ncbi_taxonomy	Thauera aromatica	Bacteria	Proteobacteria	Betaproteobacteria	Rhodocyclales	Zoogloeaceae	Thauera	Thauera aromatica	NA	NA	NA
gtdb_bac_meta-ncbi_taxonomy	Paenisporosarcina antarctica	Bacteria	Firmicutes	Bacilli	Bacillales	Planococcaceae	Paenisporosarcina	Paenisporosarcina antarctica	NA	NA	NA
gtdb_bac_meta-ncbi_taxonomy	Corynebacterium minutissimum	Bacteria	Actinobacteria	Actinomycetia	Corynebacteriales	Corynebacteriaceae	Corynebacterium	Corynebacterium minutissimum	NA	NA	NA
gtdb_bac_meta-ncbi_taxonomy	Thiomonas arsenitoxydans	Bacteria	Proteobacteria	Betaproteobacteria	Burkholderiales		Thiomonas	Thiomonas arsenitoxydans	NA	NA	NA
microbe-directory	Mycobacterium ulcerans	Bacteria	Actinobacteria	Actinobacteria	Actinomycetales	Mycobacteriaceae	Mycobacterium	Mycobacterium ulcerans	NA	0	NA
microbe-directory	Lactobacillus fermentum	Bacteria	Firmicutes	Bacilli	Lactobacillales	Lactobacillaceae	Lactobacillus	Lactobacillus fermentum	0	0	NA
gtdb_bac_meta-ncbi_taxonomy	Streptomyces cacaoi	Bacteria	Actinobacteria	Actinomycetia	Streptomycetales	Streptomycetaceae	Streptomyces	Streptomyces cacaoi	NA	NA	NA
microbe-directory	Streptosporangium roseum	Bacteria	Actinobacteria	Actinobacteria	Actinomycetales	Streptosporangiaceae	Streptosporangium	Streptosporangium roseum	0	0	NA
gtdb_bac_meta-ncbi_taxonomy	Mameliella alba	Bacteria	Proteobacteria	Alphaproteobacteria	Rhodobacterales	Roseobacteraceae	Mameliella	Mameliella alba	NA	NA	NA
gtdb_bac_meta-ssu_silva_taxonomy	Calothrix sp. NIES-2098	Bacteria	Cyanobacteria	Cyanobacteriia	Cyanobacteriales	Nostocaceae	Tolypothrix	Calothrix sp. NIES-2098	NA	NA	NA
gtdb_bac_meta-ncbi_taxonomy	Hartmannibacter diazotrophicus	Bacteria	Proteobacteria	Alphaproteobacteria	Hyphomicrobiales	Pleomorphomonadaceae	Hartmannibacter	Hartmannibacter diazotrophicus	NA	NA	NA
gtdb_bac_meta-ncbi_taxonomy	Lelliottia amnigena	Bacteria	Proteobacteria	Gammaproteobacteria	Enterobacterales	Enterobacteriaceae	Lelliottia	Lelliottia amnigena	NA	NA	NA
microbe-directory	Ketogulonicigenium vulgare	Bacteria	Proteobacteria	Alphaproteobacteria	Rhodobacterales	Rhodobacteraceae	Ketogulonicigenium	Ketogulonicigenium vulgare	NA	NA	NA
microbe-directory	Pseudomonas mendocina	Bacteria	Proteobacteria	Gammaproteobacteria	Pseudomonadales	Pseudomonadaceae	Pseudomonas	Pseudomonas mendocina	0	0	NA
microbe-directory	Gordonia rubripertincta	Bacteria	Actinobacteria	Actinobacteria	Actinomycetales	Gordoniaceae	Gordonia	Gordonia rubripertincta	1	0	1
microbe-directory	Shewanella putrefaciens	Bacteria	Proteobacteria	Gammaproteobacteria	Alteromonadales	Shewanellaceae	Shewanella	Shewanella putrefaciens	1	0	1
gtdb_ar_meta-ncbi_taxonomy	Methanothrix soehngenii	Archaea	Euryarchaeota	Methanomicrobia	Methanosarcinales	Methanotrichaceae	Methanothrix	Methanothrix soehngenii	NA	NA	NA
gtdb_bac_meta-ncbi_taxonomy	Sphingomonas panacis	Bacteria	Proteobacteria	Alphaproteobacteria	Sphingomonadales	Sphingomonadaceae	Sphingomonas	Sphingomonas panacis	NA	NA	NA
microbe-directory	Erwinia pyrifoliae	Bacteria	Proteobacteria	Gammaproteobacteria	Enterobacteriales	Enterobacteriaceae	Erwinia	Erwinia pyrifoliae	1	1	3
microbe-directory	Ramlibacter tataouinensis	Bacteria	Proteobacteria	Betaproteobacteria	Burkholderiales	Comamonadaceae	Ramlibacter	Ramlibacter tataouinensis	NA	NA	NA
gtdb_bac_meta-ncbi_taxonomy	Mycolicibacterium fortuitum	Bacteria	Actinobacteria	Actinomycetia	Corynebacteriales	Mycobacteriaceae	Mycolicibacterium	Mycolicibacterium fortuitum	NA	NA	NA
microbe-directory	Nostoc punctiforme	Bacteria	Cyanobacteria	Cyanobacteria noname	Nostocales	Nostocaceae	Nostoc	Nostoc punctiforme	0	0	NA
gtdb_bac_meta-ncbi_taxonomy	Flavobacterium album	Bacteria	Bacteroidetes	Flavobacteriia	Flavobacteriales	Flavobacteriaceae	Flavobacterium	Flavobacterium album	NA	NA	NA
gtdb_bac_meta-ncbi_taxonomy	Megasphaera stantonii	Bacteria	Firmicutes	Negativicutes	Veillonellales	Veillonellaceae	Megasphaera	Megasphaera stantonii	NA	NA	NA
gtdb_bac_meta-ssu_silva_taxonomy	Lacinutrix sp. Bg11-31	Bacteria	Bacteroidetes	Flavobacteriia	Flavobacteriales	Flavobacteriaceae	Lacinutrix	Lacinutrix sp. Bg11-31	NA	NA	NA
microbe-directory	Bacillus halodurans	Bacteria	Firmicutes	Bacilli	Bacillales	Bacillaceae	Bacillus	Bacillus halodurans	NA	NA	NA
gtdb_bac_meta-ncbi_taxonomy	Pseudomonas brenneri	Bacteria	Proteobacteria	Gammaproteobacteria	Pseudomonadales	Pseudomonadaceae	Pseudomonas	Pseudomonas brenneri	NA	NA	NA
microbe-directory	Bifidobacterium angulatum	Bacteria	Actinobacteria	Actinobacteria	Bifidobacteriales	Bifidobacteriaceae	Bifidobacterium	Bifidobacterium angulatum	NA	0	NA
gtdb_bac_meta-ssu_silva_taxonomy	Microbulbifer sp. A4B17	Bacteria	Proteobacteria	Gammaproteobacteria	Pseudomonadales	Microbulbiferaceae	Microbulbifer	Microbulbifer sp. A4B17	NA	NA	NA
microbe-directory	Streptococcus gallolyticus	Bacteria	Firmicutes	Bacilli	Lactobacillales	Streptococcaceae	Streptococcus	Streptococcus gallolyticus	1	0	1
gtdb_bac_meta-ncbi_taxonomy	Obesumbacterium proteus	Bacteria	Proteobacteria	Gammaproteobacteria	Enterobacterales	Hafniaceae	Obesumbacterium	Obesumbacterium proteus	NA	NA	NA
gtdb_bac_meta-ncbi_taxonomy	Corynebacterium mycetoides	Bacteria	Actinobacteria	Actinomycetia	Corynebacteriales	Corynebacteriaceae	Corynebacterium	Corynebacterium mycetoides	NA	NA	NA
gtdb_bac_meta-ncbi_taxonomy	Candidatus Planktophila versatilis	Bacteria	Actinobacteria	Actinomycetia	Candidatus Nanopelagicales	Candidatus Nanopelagicaceae	Candidatus Planktophila	Candidatus Planktophila versatilis	NA	NA	NA
gtdb_bac_meta-ncbi_taxonomy	Chryseolinea soli	Bacteria	Bacteroidetes	Cytophagia	Cytophagales	Fulvivirgaceae	Chryseolinea	Chryseolinea soli	NA	NA	NA
gtdb_bac_meta-lsu_silva_23s_taxonomy	Rhodococcus sp. YL-1	Bacteria	Actinobacteria	Actinomycetia	Corynebacteriales	Nocardiaceae	Rhodococcus	Rhodococcus sp. YL-1	NA	NA	NA
gtdb_bac_meta-ncbi_taxonomy	Bacillus cereus	Bacteria	Firmicutes	Bacilli	Bacillales	Bacillaceae	Bacillus	Bacillus cereus	NA	NA	NA
microbe-directory	Myxococcus xanthus	Bacteria	Proteobacteria	Deltaproteobacteria	Myxococcales	Myxococcaceae	Myxococcus	Myxococcus xanthus	0	0	NA
gtdb_bac_meta-ncbi_taxonomy	Mixta gaviniae	Bacteria	Proteobacteria	Gammaproteobacteria	Enterobacterales	Erwiniaceae	Mixta	Mixta gaviniae	NA	NA	NA
microbe-directory	Aequorivita sublithincola	Bacteria	Bacteroidetes	Flavobacteriia	Flavobacteriales	Flavobacteriaceae	Aequorivita	Aequorivita sublithincola	0	0	NA
gtdb_bac_meta-ncbi_taxonomy	Vibrio casei	Bacteria	Proteobacteria	Gammaproteobacteria	Vibrionales	Vibrionaceae	Vibrio	Vibrio casei	NA	NA	NA
microbe-directory	Acidaminococcus intestini	Bacteria	Firmicutes	Negativicutes	Selenomonadales	Acidaminococcaceae	Acidaminococcus	Acidaminococcus intestini	NA	NA	NA
gtdb_bac_meta-ncbi_taxonomy	Rhodovulum sulfidophilum	Bacteria	Proteobacteria	Alphaproteobacteria	Rhodobacterales	Rhodobacteraceae	Rhodovulum	Rhodovulum sulfidophilum	NA	NA	NA
gtdb_bac_meta-ncbi_taxonomy	Paracoccus marcusii	Bacteria	Proteobacteria	Alphaproteobacteria	Rhodobacterales	Rhodobacteraceae	Paracoccus	Paracoccus marcusii	NA	NA	NA
gtdb_bac_meta-ncbi_taxonomy	Saccharospirillum mangrovi	Bacteria	Proteobacteria	Gammaproteobacteria	Oceanospirillales	Saccharospirillaceae	Saccharospirillum	Saccharospirillum mangrovi	NA	NA	NA
gtdb_bac_meta-ncbi_taxonomy	Pedobacter ginsengisoli	Bacteria	Bacteroidetes	Sphingobacteriia	Sphingobacteriales	Sphingobacteriaceae	Pedobacter	Pedobacter ginsengisoli	NA	NA	NA
gtdb_bac_meta-lsu_silva_23s_taxonomy	Lelliottia sp. WB101	Bacteria	Proteobacteria	Gammaproteobacteria	Enterobacterales	Enterobacteriaceae	Lelliottia	Lelliottia sp. WB101	NA	NA	NA
gtdb_bac_meta-ssu_silva_taxonomy	Pseudomonas sp. K2W31S-8	Bacteria	Proteobacteria	Gammaproteobacteria	Pseudomonadales	Pseudomonadaceae	Pseudomonas sp. K2W31S-8		NA	NA	NA
gtdb_bac_meta-ncbi_taxonomy	Gramella fulva	Bacteria	Bacteroidetes	Flavobacteriia	Flavobacteriales	Flavobacteriaceae	Gramella	Gramella fulva	NA	NA	NA
gtdb_bac_meta-ssu_silva_taxonomy	Synechocystis sp. PCC 6714	Bacteria	Cyanobacteria	Cyanobacteriia	Cyanobacteriales	Microcystaceae	Synechocystis PCC-6803	Synechocystis sp. PCC 6714	NA	NA	NA
gtdb_bac_meta-ncbi_taxonomy	Pseudomonas vancouverensis	Bacteria	Proteobacteria	Gammaproteobacteria	Pseudomonadales	Pseudomonadaceae	Pseudomonas	Pseudomonas vancouverensis	NA	NA	NA
microbe-directory	Paenibacillus riograndensis	Bacteria	Firmicutes	Bacilli	Bacillales	Paenibacillaceae	Paenibacillus	Paenibacillus riograndensis	0	0	NA
gtdb_bac_meta-ssu_silva_taxonomy	Cupriavidus sp. USMAHM13	Bacteria	Proteobacteria	Gammaproteobacteria	Burkholderiales	Burkholderiaceae	Cupriavidus	Cupriavidus sp. USMAHM13	NA	NA	NA
microbe-directory	Flavobacterium columnare	Bacteria	Bacteroidetes	Flavobacteriia	Flavobacteriales	Flavobacteriaceae	Flavobacterium	Flavobacterium columnare	1	0	1
gtdb_bac_meta-ncbi_taxonomy	Pseudomonas multiresinivorans	Bacteria	Proteobacteria	Gammaproteobacteria	Pseudomonadales	Pseudomonadaceae	Pseudomonas	Pseudomonas multiresinivorans	NA	NA	NA
gtdb_bac_meta-ncbi_taxonomy	Planococcus plakortidis	Bacteria	Firmicutes	Bacilli	Bacillales	Planococcaceae	Planococcus	Planococcus plakortidis	NA	NA	NA
gtdb_bac_meta-ncbi_taxonomy	Gemmatirosa kalamazoonesis	Bacteria	Gemmatimonadetes	Gemmatimonadetes	Gemmatimonadales	Gemmatimonadaceae	Gemmatirosa	Gemmatirosa kalamazoonesis	NA	NA	NA
gtdb_bac_meta-ssu_silva_taxonomy	Chelatococcus sp. CO-6	Bacteria	Proteobacteria	Alphaproteobacteria	Rhizobiales	Beijerinckiaceae	Chelatococcus	Chelatococcus sp. CO-6	NA	NA	NA
microbe-directory	Marinithermus hydrothermalis	Bacteria	Deinococcus Thermus	Deinococci	Thermales	Thermaceae	Marinithermus	Marinithermus hydrothermalis	0	0	NA
gtdb_bac_meta-ncbi_taxonomy	Leucobacter triazinivorans	Bacteria	Actinobacteria	Actinomycetia	Micrococcales	Microbacteriaceae	Leucobacter	Leucobacter triazinivorans	NA	NA	NA
gtdb_bac_meta-ssu_silva_taxonomy	Synechococcus sp. KORDI-100	Bacteria	Cyanobacteria	Cyanobacteriia	Synechococcales	Cyanobiaceae	Prochlorococcus MIT9313	Synechococcus sp. KORDI-100	NA	NA	NA
gtdb_bac_meta-ncbi_taxonomy	Pseudomonas mediterranea	Bacteria	Proteobacteria	Gammaproteobacteria	Pseudomonadales	Pseudomonadaceae	Pseudomonas	Pseudomonas mediterranea	NA	NA	NA
microbe-directory	Burkholderia pseudomallei	Bacteria	Proteobacteria	Betaproteobacteria	Burkholderiales	Burkholderiaceae	Burkholderia	Burkholderia pseudomallei	1	0	1
gtdb_bac_meta-ncbi_taxonomy	Massilistercora timonensis	Bacteria	Firmicutes	Clostridia	Eubacteriales		Massilistercora	Massilistercora timonensis	NA	NA	NA
microbe-directory	Citrobacter koseri	Bacteria	Proteobacteria	Gammaproteobacteria	Enterobacteriales	Enterobacteriaceae	Citrobacter	Citrobacter koseri	NA	NA	NA
microbe-directory	Yokenella regensburgei	Bacteria	Proteobacteria	Gammaproteobacteria	Enterobacteriales	Enterobacteriaceae	Yokenella	Yokenella regensburgei	NA	NA	NA
gtdb_bac_meta-ssu_silva_taxonomy	Neorhizobium sp. NCHU2750	Bacteria	Proteobacteria	Alphaproteobacteria	Rhizobiales	Rhizobiaceae	Allorhizobium-Neorhizobium-Pararhizobium-Rhizobium	Neorhizobium sp. NCHU2750	NA	NA	NA
gtdb_bac_meta-ssu_silva_taxonomy	Sulfurospirillum sp. UCH001	Bacteria	Proteobacteria	Epsilonproteobacteria	Campylobacterales	Sulfurospirillaceae	Sulfurospirillum	Sulfurospirillum sp. UCH001	NA	NA	NA
gtdb_bac_meta-ssu_silva_taxonomy	Neisseria sp. KEM232	Bacteria	Proteobacteria	Gammaproteobacteria	Burkholderiales	Neisseriaceae	Neisseria	Neisseria sp. KEM232	NA	NA	NA
gtdb_bac_meta-ssu_silva_taxonomy	Thermosynechococcus sp. NK55a	Bacteria	Cyanobacteria	Cyanobacteriia	Thermosynechococcales	Thermosynechococcaceae	Thermosynechococcus BP-1	Thermosynechococcus sp. NK55a	NA	NA	NA
gtdb_bac_meta-ncbi_taxonomy	Bergeyella cardium	Bacteria	Bacteroidetes	Flavobacteriia	Flavobacteriales	Weeksellaceae	Bergeyella	Bergeyella cardium	NA	NA	NA
microbe-directory	Cryptobacterium curtum	Bacteria	Actinobacteria	Actinobacteria	Coriobacteriales	Coriobacteriaceae	Cryptobacterium	Cryptobacterium curtum	1	0	1
microbe-directory	Methylomicrobium buryatense	Bacteria	Proteobacteria	Gammaproteobacteria	Methylococcales	Methylococcaceae	Methylomicrobium	Methylomicrobium buryatense	NA	NA	NA
gtdb_bac_meta-ssu_silva_taxonomy	Halomonas sp. GFAJ-1	Bacteria	Proteobacteria	Gammaproteobacteria	Pseudomonadales	Halomonadaceae	Halomonas	Halomonas sp. GFAJ-1	NA	NA	NA
microbe-directory	Burkholderia thailandensis	Bacteria	Proteobacteria	Betaproteobacteria	Burkholderiales	Burkholderiaceae	Burkholderia	Burkholderia thailandensis	NA	1	2
microbe-directory	Colwellia psychrerythraea	Bacteria	Proteobacteria	Gammaproteobacteria	Alteromonadales	Colwelliaceae	Colwellia	Colwellia psychrerythraea	NA	NA	NA
gtdb_bac_meta-ncbi_taxonomy	Staphylococcus succinus	Bacteria	Firmicutes	Bacilli	Bacillales	Staphylococcaceae	Staphylococcus	Staphylococcus succinus	NA	NA	NA
gtdb_bac_meta-ssu_silva_taxonomy	Enterobacter sp. SA187	Bacteria	Proteobacteria	Gammaproteobacteria	Enterobacterales	Enterobacteriaceae	Enterobacter	Enterobacter sp. SA187	NA	NA	NA
gtdb_bac_meta-ssu_silva_taxonomy	Ochrobactrum pituitosum	Bacteria	Proteobacteria	Alphaproteobacteria	Rhizobiales	Rhizobiaceae	Ochrobactrum	Ochrobactrum pituitosum	NA	NA	NA
microbe-directory	Arcanobacterium haemolyticum	Bacteria	Actinobacteria	Actinobacteria	Actinomycetales	Actinomycetaceae	Arcanobacterium	Arcanobacterium haemolyticum	0	0	NA
gtdb_bac_meta-ncbi_taxonomy	Xanthomonas cucurbitae	Bacteria	Proteobacteria	Gammaproteobacteria	Xanthomonadales	Xanthomonadaceae	Xanthomonas	Xanthomonas cucurbitae	NA	NA	NA
microbe-directory	Delftia acidovorans	Bacteria	Proteobacteria	Betaproteobacteria	Burkholderiales	Comamonadaceae	Delftia	Delftia acidovorans	NA	NA	NA
gtdb_bac_meta-ncbi_taxonomy	Haematobacter massiliensis	Bacteria	Proteobacteria	Alphaproteobacteria	Rhodobacterales	Rhodobacteraceae	Haematobacter	Haematobacter massiliensis	NA	NA	NA
gtdb_bac_meta-ncbi_taxonomy	[Brevibacterium] frigoritolerans	Bacteria	Firmicutes	Bacilli	Bacillales	Bacillaceae	Bacillus	[Brevibacterium] frigoritolerans	NA	NA	NA
gtdb_bac_meta-ncbi_taxonomy	Novibacillus thermophilus	Bacteria	Firmicutes	Bacilli	Bacillales	Thermoactinomycetaceae	Novibacillus	Novibacillus thermophilus	NA	NA	NA
gtdb_bac_meta-ssu_silva_taxonomy	Rhodococcus sp. 2G	Bacteria	Actinobacteria	Actinomycetia	Corynebacteriales	Nocardiaceae	Rhodococcus	Rhodococcus sp. 2G	NA	NA	NA
microbe-directory	Gemella haemolysans	Bacteria	Firmicutes	Bacilli	Bacillales	Bacillales noname	Gemella	Gemella haemolysans	NA	NA	NA
microbe-directory	Sulfurimonas gotlandica	Bacteria	Proteobacteria	Epsilonproteobacteria	Campylobacterales	Helicobacteraceae	Sulfurimonas	Sulfurimonas gotlandica	NA	NA	NA
gtdb_bac_meta-ncbi_taxonomy	Weissella soli	Bacteria	Firmicutes	Bacilli	Lactobacillales	Lactobacillaceae	Weissella	Weissella soli	NA	NA	NA
gtdb_bac_meta-ncbi_taxonomy	Anoxybacillus gonensis	Bacteria	Firmicutes	Bacilli	Bacillales	Bacillaceae	Anoxybacillus	Anoxybacillus gonensis	NA	NA	NA
microbe-directory	Thermobispora bispora	Bacteria	Actinobacteria	Actinobacteria	Actinomycetales	Pseudonocardiaceae	Thermobispora	Thermobispora bispora	0	0	NA
gtdb_bac_meta-lsu_silva_23s_taxonomy	Aurantimicrobium sp. MWH-Mo1	Bacteria	Actinobacteria	Actinomycetia	Micrococcales	Microbacteriaceae	Aurantimicrobium	Aurantimicrobium sp. MWH-Mo1	NA	NA	NA
gtdb_bac_meta-ncbi_taxonomy	Pseudomonas furukawaii	Bacteria	Proteobacteria	Gammaproteobacteria	Pseudomonadales	Pseudomonadaceae	Pseudomonas	Pseudomonas furukawaii	NA	NA	NA
gtdb_bac_meta-ncbi_taxonomy	Staphylococcus kloosii	Bacteria	Firmicutes	Bacilli	Bacillales	Staphylococcaceae	Staphylococcus	Staphylococcus kloosii	NA	NA	NA
gtdb_bac_meta-ssu_silva_taxonomy	Bacillus butanolivorans	Bacteria	Firmicutes	Bacilli	Bacillales	Bacillaceae	Bacillus	Bacillus butanolivorans	NA	NA	NA
gtdb_bac_meta-ssu_silva_taxonomy	Stanieria sp. NIES-3757	Bacteria	Cyanobacteria	Cyanobacteriia	Cyanobacteriales	Xenococcaceae	Stanieria PCC-7437	Stanieria sp. NIES-3757	NA	NA	NA
gtdb_bac_meta-ncbi_taxonomy	Legionella spiritensis	Bacteria	Proteobacteria	Gammaproteobacteria	Legionellales	Legionellaceae	Legionella	Legionella spiritensis	NA	NA	NA
gtdb_bac_meta-ncbi_taxonomy	Tatumella ptyseos	Bacteria	Proteobacteria	Gammaproteobacteria	Enterobacterales	Erwiniaceae	Tatumella	Tatumella ptyseos	NA	NA	NA
gtdb_bac_meta-ncbi_taxonomy	Halioglobus japonicus	Bacteria	Proteobacteria	Gammaproteobacteria	Cellvibrionales	Halieaceae	Halioglobus	Halioglobus japonicus	NA	NA	NA
microbe-directory	Clostridium pasteurianum	Bacteria	Firmicutes	Clostridia	Clostridiales	Clostridiaceae	Clostridium	Clostridium pasteurianum	0	0	NA
gtdb_bac_meta-ncbi_taxonomy	Streptomyces violaceoruber	Bacteria	Actinobacteria	Actinomycetia	Streptomycetales	Streptomycetaceae	Streptomyces	Streptomyces violaceoruber	NA	NA	NA
microbe-directory	Ruminococcus champanellensis	Bacteria	Firmicutes	Clostridia	Clostridiales	Ruminococcaceae	Ruminococcus	Ruminococcus champanellensis	0	0	NA
microbe-directory	Bacillus cytotoxicus	Bacteria	Firmicutes	Bacilli	Bacillales	Bacillaceae	Bacillus	Bacillus cytotoxicus	NA	NA	NA
microbe-directory	Acinetobacter indicus	Bacteria	Proteobacteria	Gammaproteobacteria	Pseudomonadales	Moraxellaceae	Acinetobacter	Acinetobacter indicus	NA	NA	NA
gtdb_bac_meta-ncbi_taxonomy	Serinicoccus chungangensis	Bacteria	Actinobacteria	Actinomycetia	Micrococcales	Ornithinimicrobiaceae	Serinicoccus	Serinicoccus chungangensis	NA	NA	NA
microbe-directory	Streptomyces scabiei	Bacteria	Actinobacteria	Actinobacteria	Actinomycetales	Streptomycetaceae	Streptomyces	Streptomyces scabiei	NA	NA	NA
microbe-directory	Alistipes onderdonkii	Bacteria	Bacteroidetes	Bacteroidia	Bacteroidales	Rikenellaceae	Alistipes	Alistipes onderdonkii	NA	0	NA
gtdb_bac_meta-ncbi_taxonomy	Gramella salexigens	Bacteria	Bacteroidetes	Flavobacteriia	Flavobacteriales	Flavobacteriaceae	Gramella	Gramella salexigens	NA	NA	NA
microbe-directory	Zymomonas mobilis	Bacteria	Proteobacteria	Alphaproteobacteria	Sphingomonadales	Sphingomonadaceae	Zymomonas	Zymomonas mobilis	NA	NA	NA
gtdb_bac_meta-ncbi_taxonomy	Chryseobacterium piperi	Bacteria	Bacteroidetes	Flavobacteriia	Flavobacteriales	Weeksellaceae	Chryseobacterium	Chryseobacterium piperi	NA	NA	NA
gtdb_bac_meta-ncbi_taxonomy	Brevibacterium aurantiacum	Bacteria	Actinobacteria	Actinomycetia	Micrococcales	Brevibacteriaceae	Brevibacterium	Brevibacterium aurantiacum	NA	NA	NA
gtdb_bac_meta-ncbi_taxonomy	Thermochromatium tepidum	Bacteria	Proteobacteria	Gammaproteobacteria	Chromatiales	Chromatiaceae	Thermochromatium	Thermochromatium tepidum	NA	NA	NA
microbe-directory	Moritella marina	Bacteria	Proteobacteria	Gammaproteobacteria	Alteromonadales	Moritellaceae	Moritella	Moritella marina	NA	NA	NA
microbe-directory	Microcystis aeruginosa	Bacteria	Cyanobacteria	Cyanobacteria noname	Chroococcales	Chroococcales noname	Microcystis	Microcystis aeruginosa	NA	0	NA
gtdb_bac_meta-ssu_silva_taxonomy	Rhizobium sp. Kim5	Bacteria	Proteobacteria	Alphaproteobacteria	Rhizobiales	Rhizobiaceae	Allorhizobium-Neorhizobium-Pararhizobium-Rhizobium	Rhizobium sp. Kim5	NA	NA	NA
microbe-directory	Elusimicrobium minutum	Bacteria	Elusimicrobia	Elusimicrobia	Elusimicrobiales	Elusimicrobiaceae	Elusimicrobium	Elusimicrobium minutum	0	0	NA
microbe-directory	Chlorobium phaeobacteroides	Bacteria	Chlorobi	Chlorobia	Chlorobiales	Chlorobiaceae	Chlorobium	Chlorobium phaeobacteroides	0	0	NA
gtdb_bac_meta-ncbi_taxonomy	Pseudomonas antarctica	Bacteria	Proteobacteria	Gammaproteobacteria	Pseudomonadales	Pseudomonadaceae	Pseudomonas	Pseudomonas antarctica	NA	NA	NA
gtdb_bac_meta-ncbi_taxonomy	Corynebacterium choanis	Bacteria	Actinobacteria	Actinomycetia	Corynebacteriales	Corynebacteriaceae	Corynebacterium	Corynebacterium choanis	NA	NA	NA
gtdb_bac_meta-ssu_silva_taxonomy	Burkholderia sp. BDU6	Bacteria	Proteobacteria	Gammaproteobacteria	Burkholderiales	Burkholderiaceae	Burkholderia-Caballeronia-Paraburkholderia	Burkholderia sp. BDU6	NA	NA	NA
gtdb_bac_meta-ssu_silva_taxonomy	cyanobacterium endosymbiont of Rhopalodia gibberula	Bacteria	Cyanobacteria	Cyanobacteriia	Cyanobacteriales	Microcystaceae	SU2 symbiont group	cyanobacterium endosymbiont of Rhopalodia gibberula	NA	NA	NA
microbe-directory	Vibrio owensii	Bacteria	Proteobacteria	Gammaproteobacteria	Vibrionales	Vibrionaceae	Vibrio	Vibrio owensii	1	0	1
gtdb_ar_meta-ncbi_taxonomy	Thermococcus celer	Archaea	Euryarchaeota	Thermococci	Thermococcales	Thermococcaceae	Thermococcus	Thermococcus celer	NA	NA	NA
gtdb_bac_meta-ncbi_taxonomy	Paraflavitalea soli	Bacteria	Bacteroidetes	Chitinophagia	Chitinophagales	Chitinophagaceae	Paraflavitalea	Paraflavitalea soli	NA	NA	NA
microbe-directory	Haemophilus influenzae	Bacteria	Proteobacteria	Gammaproteobacteria	Pasteurellales	Pasteurellaceae	Haemophilus	Haemophilus influenzae	1	NA	1
gtdb_bac_meta-ncbi_taxonomy	Nitrosomonas ureae	Bacteria	Proteobacteria	Betaproteobacteria	Nitrosomonadales	Nitrosomonadaceae	Nitrosomonas	Nitrosomonas ureae	NA	NA	NA
microbe-directory	Dyella japonica	Bacteria	Proteobacteria	Gammaproteobacteria	Xanthomonadales	Xanthomonadaceae	Dyella	Dyella japonica	0	0	NA
gtdb_bac_meta-ssu_silva_taxonomy	Pseudomonas sp. CCOS 191	Bacteria	Proteobacteria	Gammaproteobacteria	Pseudomonadales	Pseudomonadaceae	Pseudomonas	Pseudomonas sp. CCOS 191	NA	NA	NA
gtdb_bac_meta-ncbi_taxonomy	Bordetella pseudohinzii	Bacteria	Proteobacteria	Betaproteobacteria	Burkholderiales	Alcaligenaceae	Bordetella	Bordetella pseudohinzii	NA	NA	NA
gtdb_bac_meta-ssu_silva_taxonomy	Porphyrobacter sp. LM 6	Bacteria	Proteobacteria	Alphaproteobacteria	Sphingomonadales	Sphingomonadaceae	Porphyrobacter	Porphyrobacter sp. LM 6	NA	NA	NA
gtdb_bac_meta-ncbi_taxonomy	Alistipes dispar	Bacteria	Bacteroidetes	Bacteroidia	Bacteroidales	Rikenellaceae	Alistipes	Alistipes dispar	NA	NA	NA
gtdb_bac_meta-ncbi_taxonomy	Mycobacterium marseillense	Bacteria	Actinobacteria	Actinomycetia	Corynebacteriales	Mycobacteriaceae	Mycobacterium	Mycobacterium marseillense	NA	NA	NA
microbe-directory	Klebsiella oxytoca	Bacteria	Proteobacteria	Gammaproteobacteria	Enterobacteriales	Enterobacteriaceae	Klebsiella	Klebsiella oxytoca	1	NA	1
gtdb_bac_meta-ncbi_taxonomy	Legionella fallonii	Bacteria	Proteobacteria	Gammaproteobacteria	Legionellales	Legionellaceae	Legionella	Legionella fallonii	NA	NA	NA
gtdb_bac_meta-lsu_silva_23s_taxonomy	Mesorhizobium sp. AA22	Bacteria	Proteobacteria	Alphaproteobacteria	Rhizobiales	Rhizobiaceae	Mesorhizobium	Mesorhizobium sp. AA22	NA	NA	NA
gtdb_bac_meta-ncbi_taxonomy	Staphylococcus capitis	Bacteria	Firmicutes	Bacilli	Bacillales	Staphylococcaceae	Staphylococcus	Staphylococcus capitis	NA	NA	NA
gtdb_bac_meta-ncbi_taxonomy	Hathewaya histolytica	Bacteria	Firmicutes	Clostridia	Eubacteriales	Clostridiaceae	Hathewaya	Hathewaya histolytica	NA	NA	NA
gtdb_bac_meta-ssu_silva_taxonomy	Hyphomicrobium sp. MC1	Bacteria	Proteobacteria	Alphaproteobacteria	Rhizobiales	Hyphomicrobiaceae	Hyphomicrobium	Hyphomicrobium sp. MC1	NA	NA	NA
gtdb_bac_meta-ncbi_taxonomy	Mycobacterium noviomagense	Bacteria	Actinobacteria	Actinomycetia	Corynebacteriales	Mycobacteriaceae	Mycobacterium	Mycobacterium noviomagense	NA	NA	NA
gtdb_bac_meta-ssu_silva_taxonomy	Streptomyces sp. PAMC 26508	Bacteria	Actinobacteria	Actinomycetia	Streptomycetales	Streptomycetaceae	Streptomyces	Streptomyces sp. PAMC 26508	NA	NA	NA
gtdb_bac_meta-ncbi_taxonomy	Anabaenopsis circularis	Bacteria	Cyanobacteria		Nostocales	Aphanizomenonaceae	Anabaenopsis	Anabaenopsis circularis	NA	NA	NA
gtdb_bac_meta-ncbi_taxonomy	Kangiella profundi	Bacteria	Proteobacteria	Gammaproteobacteria	Oceanospirillales	Kangiellaceae	Kangiella	Kangiella profundi	NA	NA	NA
microbe-directory	Verrucomicrobium spinosum	Bacteria	Verrucomicrobia	Verrucomicrobiae	Verrucomicrobiales	Verrucomicrobiaceae	Verrucomicrobium	Verrucomicrobium spinosum	0	0	NA
gtdb_bac_meta-ncbi_taxonomy	Kushneria marisflavi	Bacteria	Proteobacteria	Gammaproteobacteria	Oceanospirillales	Halomonadaceae	Kushneria	Kushneria marisflavi	NA	NA	NA
gtdb_bac_meta-ncbi_taxonomy	Cupriavidus gilardii	Bacteria	Proteobacteria	Betaproteobacteria	Burkholderiales	Burkholderiaceae	Cupriavidus	Cupriavidus gilardii	NA	NA	NA
gtdb_bac_meta-lsu_silva_23s_taxonomy	Rhizobium sp. TAL182	Bacteria	Proteobacteria	Alphaproteobacteria	Rhizobiales	Rhizobiaceae	Rhizobium	Rhizobium sp. TAL182	NA	NA	NA
microbe-directory	Halobiforma lacisalsi	Archaea	Euryarchaeota	Halobacteria	Halobacteriales	Halobacteriaceae	Halobiforma	Halobiforma lacisalsi	0	0	NA
microbe-directory	Sphingobium chlorophenolicum	Bacteria	Proteobacteria	Alphaproteobacteria	Sphingomonadales	Sphingomonadaceae	Sphingobium	Sphingobium chlorophenolicum	0	0	NA
microbe-directory	Thermococcus gammatolerans	Archaea	Euryarchaeota	Thermococci	Thermococcales	Thermococcaceae	Thermococcus	Thermococcus gammatolerans	0	0	NA
gtdb_bac_meta-ncbi_taxonomy	Mycolicibacterium gilvum	Bacteria	Actinobacteria	Actinomycetia	Corynebacteriales	Mycobacteriaceae	Mycolicibacterium	Mycolicibacterium gilvum	NA	NA	NA
gtdb_bac_meta-ncbi_taxonomy	Campylobacter sputorum	Bacteria	Proteobacteria	Epsilonproteobacteria	Campylobacterales	Campylobacteraceae	Campylobacter	Campylobacter sputorum	NA	NA	NA
gtdb_bac_meta-lsu_silva_23s_taxonomy	Stenotrophomonas sp. G4	Bacteria	Proteobacteria	Gammaproteobacteria	Xanthomonadales	Xanthomonadaceae	Stenotrophomonas	Stenotrophomonas sp. G4	NA	NA	NA
microbe-directory	Rickettsia prowazekii	Bacteria	Proteobacteria	Alphaproteobacteria	Rickettsiales	Rickettsiaceae	Rickettsia	Rickettsia prowazekii	1	0	1
microbe-directory	Octadecabacter antarcticus	Bacteria	Proteobacteria	Alphaproteobacteria	Rhodobacterales	Rhodobacteraceae	Octadecabacter	Octadecabacter antarcticus	NA	NA	NA
gtdb_bac_meta-ncbi_taxonomy	Plantibacter flavus	Bacteria	Actinobacteria	Actinomycetia	Micrococcales	Microbacteriaceae	Plantibacter	Plantibacter flavus	NA	NA	NA
microbe-directory	Mannheimia haemolytica	Bacteria	Proteobacteria	Gammaproteobacteria	Pasteurellales	Pasteurellaceae	Mannheimia	Mannheimia haemolytica	1	0	1
gtdb_bac_meta-ncbi_taxonomy	Phyllobacterium zundukense	Bacteria	Proteobacteria	Alphaproteobacteria	Hyphomicrobiales	Phyllobacteriaceae	Phyllobacterium	Phyllobacterium zundukense	NA	NA	NA
gtdb_bac_meta-ssu_silva_taxonomy	Runella sp. HYN0085	Bacteria	Bacteroidetes	Cytophagia	Cytophagales	Spirosomaceae	Runella	Runella sp. HYN0085	NA	NA	NA
gtdb_bac_meta-ncbi_taxonomy	Hypericibacter terrae	Bacteria	Proteobacteria	Alphaproteobacteria	Rhodospirillales	Rhodospirillaceae	Hypericibacter	Hypericibacter terrae	NA	NA	NA
gtdb_bac_meta-ncbi_taxonomy	Haematospirillum jordaniae	Bacteria	Proteobacteria	Alphaproteobacteria	Rhodospirillales	Rhodospirillaceae	Haematospirillum	Haematospirillum jordaniae	NA	NA	NA
gtdb_bac_meta-ssu_silva_taxonomy	Streptomyces sp. CMB-StM0423	Bacteria	Actinobacteria	Actinomycetia	Streptomycetales	Streptomycetaceae	Streptomyces	Streptomyces sp. CMB-StM0423	NA	NA	NA
gtdb_bac_meta-lsu_silva_23s_taxonomy	Pseudomonas sp. LH1G9	Bacteria	Proteobacteria	Gammaproteobacteria	Pseudomonadales	Pseudomonadaceae	Pseudomonas	Pseudomonas sp. LH1G9	NA	NA	NA
gtdb_bac_meta-ncbi_taxonomy	Alkalitalea saponilacus	Bacteria	Bacteroidetes	Bacteroidia	Marinilabiliales	Marinilabiliaceae	Alkalitalea	Alkalitalea saponilacus	NA	NA	NA
gtdb_bac_meta-lsu_silva_23s_taxonomy	Micromonospora sp. L5	Bacteria	Actinobacteria	Actinomycetia	Micromonosporales	Micromonosporaceae	Micromonospora	Micromonospora sp. L5	NA	NA	NA
microbe-directory	Flavobacterium johnsoniae	Bacteria	Bacteroidetes	Flavobacteriia	Flavobacteriales	Flavobacteriaceae	Flavobacterium	Flavobacterium johnsoniae	0	0	NA
gtdb_bac_meta-ncbi_taxonomy	Streptomyces gilvosporeus	Bacteria	Actinobacteria	Actinomycetia	Streptomycetales	Streptomycetaceae	Streptomyces	Streptomyces gilvosporeus	NA	NA	NA
gtdb_bac_meta-ncbi_taxonomy	Paraburkholderia hospita	Bacteria	Proteobacteria	Betaproteobacteria	Burkholderiales	Burkholderiaceae	Paraburkholderia	Paraburkholderia hospita	NA	NA	NA
gtdb_bac_meta-ncbi_taxonomy	Yersinia entomophaga	Bacteria	Proteobacteria	Gammaproteobacteria	Enterobacterales	Yersiniaceae	Yersinia	Yersinia entomophaga	NA	NA	NA
microbe-directory	Staphylococcus epidermidis	Bacteria	Firmicutes	Bacilli	Bacillales	Staphylococcaceae	Staphylococcus	Staphylococcus epidermidis	NA	0	NA
gtdb_bac_meta-ssu_silva_taxonomy	Rufibacter sp. DG15C	Bacteria	Bacteroidetes	Cytophagia	Cytophagales	Hymenobacteraceae	Nibribacter	Rufibacter sp. DG15C	NA	NA	NA
microbe-directory	Octadecabacter arcticus	Bacteria	Proteobacteria	Alphaproteobacteria	Rhodobacterales	Rhodobacteraceae	Octadecabacter	Octadecabacter arcticus	NA	NA	NA
microbe-directory	Buchnera aphidicola	Bacteria	Proteobacteria	Gammaproteobacteria	Enterobacteriales	Enterobacteriaceae	Buchnera	Buchnera aphidicola	NA	NA	NA
microbe-directory	Syntrophus aciditrophicus	Bacteria	Proteobacteria	Deltaproteobacteria	Syntrophobacterales	Syntrophaceae	Syntrophus	Syntrophus aciditrophicus	NA	NA	NA
gtdb_bac_meta-ncbi_taxonomy	Yersinia aleksiciae	Bacteria	Proteobacteria	Gammaproteobacteria	Enterobacterales	Yersiniaceae	Yersinia	Yersinia aleksiciae	NA	NA	NA
microbe-directory	Dickeya paradisiaca	Bacteria	Proteobacteria	Gammaproteobacteria	Enterobacteriales	Enterobacteriaceae	Dickeya	Dickeya paradisiaca	0	1	2
gtdb_bac_meta-ncbi_taxonomy	Gottschalkia acidurici	Bacteria	Firmicutes	Tissierellia	Tissierellales	Gottschalkiaceae	Gottschalkia	Gottschalkia acidurici	NA	NA	NA
gtdb_bac_meta-ssu_silva_taxonomy	Corynebacterium sp. ATCC 6931	Bacteria	Actinobacteria	Actinomycetia	Corynebacteriales	Corynebacteriaceae	Corynebacterium	Corynebacterium sp. ATCC 6931	NA	NA	NA
gtdb_bac_meta-ssu_silva_taxonomy	Pseudomonas sp. S09G 359	Bacteria	Proteobacteria	Gammaproteobacteria	Pseudomonadales	Pseudomonadaceae	Pseudomonas	Pseudomonas sp. S09G 359	NA	NA	NA
gtdb_bac_meta-ssu_silva_taxonomy	Methylophilus sp. TWE2	Bacteria	Proteobacteria	Gammaproteobacteria	Burkholderiales	Methylophilaceae	Methylophilus	Methylophilus sp. TWE2	NA	NA	NA
gtdb_bac_meta-ncbi_taxonomy	Cupriavidus campinensis	Bacteria	Proteobacteria	Betaproteobacteria	Burkholderiales	Burkholderiaceae	Cupriavidus	Cupriavidus campinensis	NA	NA	NA
gtdb_bac_meta-ncbi_taxonomy	Moorella glycerini	Bacteria	Firmicutes	Clostridia	Thermoanaerobacterales	Thermoanaerobacteraceae	Moorella	Moorella glycerini	NA	NA	NA
gtdb_bac_meta-ncbi_taxonomy	Nocardioides dokdonensis	Bacteria	Actinobacteria	Actinomycetia	Propionibacteriales	Nocardioidaceae	Nocardioides	Nocardioides dokdonensis	NA	NA	NA
microbe-directory	Geobacter uraniireducens	Bacteria	Proteobacteria	Deltaproteobacteria	Desulfuromonadales	Geobacteraceae	Geobacter	Geobacter uraniireducens	NA	NA	NA
microbe-directory	Capnocytophaga gingivalis	Bacteria	Bacteroidetes	Flavobacteriia	Flavobacteriales	Flavobacteriaceae	Capnocytophaga	Capnocytophaga gingivalis	1	0	1
microbe-directory	Beutenbergia cavernae	Bacteria	Actinobacteria	Actinobacteria	Actinomycetales	Beutenbergiaceae	Beutenbergia	Beutenbergia cavernae	0	0	NA
microbe-directory	Yersinia ruckeri	Bacteria	Proteobacteria	Gammaproteobacteria	Enterobacteriales	Enterobacteriaceae	Yersinia	Yersinia ruckeri	NA	0	NA
microbe-directory	Xanthomonas arboricola	Bacteria	Proteobacteria	Gammaproteobacteria	Xanthomonadales	Xanthomonadaceae	Xanthomonas	Xanthomonas arboricola	NA	1	2
microbe-directory	Stenotrophomonas maltophilia	Bacteria	Proteobacteria	Gammaproteobacteria	Xanthomonadales	Xanthomonadaceae	Stenotrophomonas	Stenotrophomonas maltophilia	1	NA	1
gtdb_bac_meta-ncbi_taxonomy	Corynebacterium glaucum	Bacteria	Actinobacteria	Actinomycetia	Corynebacteriales	Corynebacteriaceae	Corynebacterium	Corynebacterium glaucum	NA	NA	NA
gtdb_bac_meta-ncbi_taxonomy	Streptomyces pactum	Bacteria	Actinobacteria	Actinomycetia	Streptomycetales	Streptomycetaceae	Streptomyces	Streptomyces pactum	NA	NA	NA
gtdb_bac_meta-ncbi_taxonomy	Streptomyces tsukubensis	Bacteria	Actinobacteria	Actinomycetia	Streptomycetales	Streptomycetaceae	Streptomyces	Streptomyces tsukubensis	NA	NA	NA
gtdb_bac_meta-ncbi_taxonomy	Wenzhouxiangella marina	Bacteria	Proteobacteria	Gammaproteobacteria	Chromatiales	Wenzhouxiangellaceae	Wenzhouxiangella	Wenzhouxiangella marina	NA	NA	NA
microbe-directory	Geobacter bemidjiensis	Bacteria	Proteobacteria	Deltaproteobacteria	Desulfuromonadales	Geobacteraceae	Geobacter	Geobacter bemidjiensis	NA	NA	NA
gtdb_bac_meta-ncbi_taxonomy	Pseudomonas oryzihabitans	Bacteria	Proteobacteria	Gammaproteobacteria	Pseudomonadales	Pseudomonadaceae	Pseudomonas	Pseudomonas oryzihabitans	NA	NA	NA
gtdb_bac_meta-ncbi_taxonomy	Lysobacter enzymogenes	Bacteria	Proteobacteria	Gammaproteobacteria	Xanthomonadales	Xanthomonadaceae	Lysobacter	Lysobacter enzymogenes	NA	NA	NA
gtdb_ar_meta-ncbi_taxonomy	Natronomonas moolapensis	Archaea	Euryarchaeota	Halobacteria	Halobacteriales	Haloarculaceae	Natronomonas	Natronomonas moolapensis	NA	NA	NA
gtdb_bac_meta-ssu_silva_taxonomy	Herbaspirillum sp. meg3	Bacteria	Proteobacteria	Gammaproteobacteria	Burkholderiales	Oxalobacteraceae	Herbaspirillum	Herbaspirillum sp. meg3	NA	NA	NA
microbe-directory	Saccharomonospora viridis	Bacteria	Actinobacteria	Actinobacteria	Actinomycetales	Pseudonocardiaceae	Saccharomonospora	Saccharomonospora viridis	NA	0	NA
gtdb_bac_meta-ssu_silva_taxonomy	Brachybacterium sp. P6-10-X1	Bacteria	Actinobacteria	Actinomycetia	Micrococcales	Dermabacteraceae	Brachybacterium	Brachybacterium sp. P6-10-X1	NA	NA	NA
gtdb_bac_meta-ssu_silva_taxonomy	Bordetella sp. N	Bacteria	Proteobacteria	Gammaproteobacteria	Burkholderiales	Alcaligenaceae	Bordetella	Bordetella sp. N	NA	NA	NA
gtdb_bac_meta-ncbi_taxonomy	Pseudomonas saudiphocaensis	Bacteria	Proteobacteria	Gammaproteobacteria	Pseudomonadales	Pseudomonadaceae	Pseudomonas	Pseudomonas saudiphocaensis	NA	NA	NA
gtdb_bac_meta-ncbi_taxonomy	Stella humosa	Bacteria	Proteobacteria	Alphaproteobacteria	Rhodospirillales	Stellaceae	Stella	Stella humosa	NA	NA	NA
gtdb_bac_meta-ncbi_taxonomy	Massilia flava	Bacteria	Proteobacteria	Betaproteobacteria	Burkholderiales	Oxalobacteraceae	Massilia	Massilia flava	NA	NA	NA
microbe-directory	Desulfocapsa sulfexigens	Bacteria	Proteobacteria	Deltaproteobacteria	Desulfobacterales	Desulfobulbaceae	Desulfocapsa	Desulfocapsa sulfexigens	NA	NA	NA
gtdb_bac_meta-ncbi_taxonomy	Roseomonas mucosa	Bacteria	Proteobacteria	Alphaproteobacteria	Rhodospirillales	Acetobacteraceae	Roseomonas	Roseomonas mucosa	NA	NA	NA
microbe-directory	Lactococcus garvieae	Bacteria	Firmicutes	Bacilli	Lactobacillales	Streptococcaceae	Lactococcus	Lactococcus garvieae	1	0	1
gtdb_bac_meta-ncbi_taxonomy	Legionella hackeliae	Bacteria	Proteobacteria	Gammaproteobacteria	Legionellales	Legionellaceae	Legionella	Legionella hackeliae	NA	NA	NA
gtdb_bac_meta-ncbi_taxonomy	Streptomyces dengpaensis	Bacteria	Actinobacteria	Actinomycetia	Streptomycetales	Streptomycetaceae	Streptomyces	Streptomyces dengpaensis	NA	NA	NA
gtdb_bac_meta-ssu_silva_taxonomy	Rhodococcus sp. PBTS 1	Bacteria	Actinobacteria	Actinomycetia	Corynebacteriales	Nocardiaceae	Rhodococcus	Rhodococcus sp. PBTS 1	NA	NA	NA
microbe-directory	Haliangium ochraceum	Bacteria	Proteobacteria	Deltaproteobacteria	Myxococcales	Kofleriaceae	Haliangium	Haliangium ochraceum	0	0	NA
gtdb_bac_meta-ncbi_taxonomy	Shewanella marisflavi	Bacteria	Proteobacteria	Gammaproteobacteria	Alteromonadales	Shewanellaceae	Shewanella	Shewanella marisflavi	NA	NA	NA
gtdb_bac_meta-ncbi_taxonomy	Enterobacter chengduensis	Bacteria	Proteobacteria	Gammaproteobacteria	Enterobacterales	Enterobacteriaceae	Enterobacter	Enterobacter chengduensis	NA	NA	NA
gtdb_bac_meta-ncbi_taxonomy	Arachidicoccus ginsenosidivorans	Bacteria	Bacteroidetes	Chitinophagia	Chitinophagales	Chitinophagaceae	Arachidicoccus	Arachidicoccus ginsenosidivorans	NA	NA	NA
gtdb_bac_meta-ssu_silva_taxonomy	Sulfurospirillum sp. JPD-1	Bacteria	Proteobacteria	Epsilonproteobacteria	Campylobacterales	Sulfurospirillaceae	Sulfurospirillum	Sulfurospirillum sp. JPD-1	NA	NA	NA
gtdb_bac_meta-ncbi_taxonomy	Rhodoluna lacicola	Bacteria	Actinobacteria	Actinomycetia	Micrococcales	Microbacteriaceae	Rhodoluna	Rhodoluna lacicola	NA	NA	NA
gtdb_bac_meta-ncbi_taxonomy	Kosakonia sacchari	Bacteria	Proteobacteria	Gammaproteobacteria	Enterobacterales	Enterobacteriaceae	Kosakonia	Kosakonia sacchari	NA	NA	NA
gtdb_bac_meta-ssu_silva_taxonomy	Clostridium sp. MF28	Bacteria	Firmicutes	Clostridia	Clostridiales	Clostridiaceae	Clostridium sensu stricto 1	Clostridium sp. MF28	NA	NA	NA
microbe-directory	Polynucleobacter necessarius	Bacteria	Proteobacteria	Betaproteobacteria	Burkholderiales	Burkholderiaceae	Polynucleobacter	Polynucleobacter necessarius	NA	NA	NA
microbe-directory	Shewanella loihica	Bacteria	Proteobacteria	Gammaproteobacteria	Alteromonadales	Shewanellaceae	Shewanella	Shewanella loihica	1	0	1
microbe-directory	Laribacter hongkongensis	Bacteria	Proteobacteria	Betaproteobacteria	Neisseriales	Neisseriaceae	Laribacter	Laribacter hongkongensis	NA	NA	NA
microbe-directory	Arcobacter butzleri	Bacteria	Proteobacteria	Epsilonproteobacteria	Campylobacterales	Campylobacteraceae	Arcobacter	Arcobacter butzleri	1	NA	1
microbe-directory	Pyrobaculum neutrophilum	Archaea	Crenarchaeota	Thermoprotei	Thermoproteales	Thermoproteaceae	Pyrobaculum	Pyrobaculum neutrophilum	0	0	NA
gtdb_bac_meta-ncbi_taxonomy	Streptomyces roseochromogenus	Bacteria	Actinobacteria	Actinomycetia	Streptomycetales	Streptomycetaceae	Streptomyces	Streptomyces roseochromogenus	NA	NA	NA
gtdb_bac_meta-ssu_silva_taxonomy	Stenotrophomonas sp. LM091	Bacteria	Proteobacteria	Gammaproteobacteria	Xanthomonadales	Xanthomonadaceae	Stenotrophomonas	Stenotrophomonas sp. LM091	NA	NA	NA
gtdb_bac_meta-ssu_silva_taxonomy	Synechococcus sp. JA-3-3Ab	Bacteria	Cyanobacteria	Cyanobacteriia	Eurycoccales	Leptococcaceae	Leptococcus JA-3-3Ab	Synechococcus sp. JA-3-3Ab	NA	NA	NA
microbe-directory	Mycobacterium phage Hamulus	Viruses	Viruses noname	Viruses noname	Caudovirales	Siphoviridae	Siphoviridae noname	Mycobacterium phage Hamulus	0	0	NA
gtdb_bac_meta-ncbi_taxonomy	Paenarthrobacter aurescens	Bacteria	Actinobacteria	Actinomycetia	Micrococcales	Micrococcaceae	Paenarthrobacter	Paenarthrobacter aurescens	NA	NA	NA
gtdb_ar_meta-ncbi_taxonomy	Candidatus Nitrosocosmicus franklandus	Archaea	Thaumarchaeota	Thaumarchaeota noname	Nitrososphaerales	Nitrososphaeraceae	Candidatus Nitrosocosmicus	Candidatus Nitrosocosmicus franklandus	NA	NA	NA
gtdb_bac_meta-ncbi_taxonomy	Serratia fonticola	Bacteria	Proteobacteria	Gammaproteobacteria	Enterobacterales	Yersiniaceae	Serratia	Serratia fonticola	NA	NA	NA
microbe-directory	Methanofollis liminatans	Archaea	Euryarchaeota	Methanomicrobia	Methanomicrobiales	Methanomicrobiaceae	Methanofollis	Methanofollis liminatans	0	0	NA
gtdb_bac_meta-ncbi_taxonomy	Microbacterium hominis	Bacteria	Actinobacteria	Actinomycetia	Micrococcales	Microbacteriaceae	Microbacterium	Microbacterium hominis	NA	NA	NA
gtdb_bac_meta-ncbi_taxonomy	Friedmanniella luteola	Bacteria	Actinobacteria	Actinomycetia	Propionibacteriales	Nocardioidaceae	Friedmanniella	Friedmanniella luteola	NA	NA	NA
microbe-directory	Acinetobacter guillouiae	Bacteria	Proteobacteria	Gammaproteobacteria	Pseudomonadales	Moraxellaceae	Acinetobacter	Acinetobacter guillouiae	NA	NA	NA
gtdb_bac_meta-ncbi_taxonomy	Komagataeibacter medellinensis	Bacteria	Proteobacteria	Alphaproteobacteria	Rhodospirillales	Acetobacteraceae	Komagataeibacter	Komagataeibacter medellinensis	NA	NA	NA
gtdb_bac_meta-ssu_silva_taxonomy	Curtobacterium sp. MR_MD2014	Bacteria	Actinobacteria	Actinomycetia	Micrococcales	Microbacteriaceae	Curtobacterium	Curtobacterium sp. MR_MD2014	NA	NA	NA
gtdb_bac_meta-lsu_silva_23s_taxonomy	Enterobacter sp. HK169	Bacteria	Proteobacteria	Gammaproteobacteria	Enterobacterales	Enterobacteriaceae	Enterobacter	Enterobacter sp. HK169	NA	NA	NA
gtdb_bac_meta-ncbi_taxonomy	Euzebyella marina	Bacteria	Bacteroidetes	Flavobacteriia	Flavobacteriales	Flavobacteriaceae	Euzebyella	Euzebyella marina	NA	NA	NA
gtdb_bac_meta-ncbi_taxonomy	Mycobacteroides saopaulense	Bacteria	Actinobacteria	Actinomycetia	Corynebacteriales	Mycobacteriaceae	Mycobacteroides	Mycobacteroides saopaulense	NA	NA	NA
gtdb_bac_meta-ncbi_taxonomy	Trichormus variabilis	Bacteria	Cyanobacteria		Nostocales	Nostocaceae	Trichormus	Trichormus variabilis	NA	NA	NA
gtdb_bac_meta-ncbi_taxonomy	Croceicoccus marinus	Bacteria	Proteobacteria	Alphaproteobacteria	Sphingomonadales	Erythrobacteraceae	Croceicoccus	Croceicoccus marinus	NA	NA	NA
microbe-directory	Pseudomonas synxantha	Bacteria	Proteobacteria	Gammaproteobacteria	Pseudomonadales	Pseudomonadaceae	Pseudomonas	Pseudomonas synxantha	0	NA	NA
gtdb_bac_meta-ncbi_taxonomy	Azotobacter chroococcum	Bacteria	Proteobacteria	Gammaproteobacteria	Pseudomonadales	Pseudomonadaceae	Azotobacter	Azotobacter chroococcum	NA	NA	NA
gtdb_bac_meta-ssu_silva_taxonomy	Nocardioides sp. 78	Bacteria	Actinobacteria	Actinomycetia	Propionibacteriales	Nocardioidaceae	Nocardioides	Nocardioides sp. 78	NA	NA	NA
gtdb_bac_meta-ncbi_taxonomy	Klebsiella michiganensis	Bacteria	Proteobacteria	Gammaproteobacteria	Enterobacterales	Enterobacteriaceae	Klebsiella	Klebsiella michiganensis	NA	NA	NA
gtdb_bac_meta-ncbi_taxonomy	Desulfosarcina widdelii	Bacteria	Proteobacteria	Deltaproteobacteria	Desulfobacterales	Desulfobacteraceae	Desulfosarcina	Desulfosarcina widdelii	NA	NA	NA
gtdb_bac_meta-ncbi_taxonomy	Flavobacterium gilvum	Bacteria	Bacteroidetes	Flavobacteriia	Flavobacteriales	Flavobacteriaceae	Flavobacterium	Flavobacterium gilvum	NA	NA	NA
gtdb_bac_meta-ncbi_taxonomy	Devriesea agamarum	Bacteria	Actinobacteria	Actinomycetia	Micrococcales	Dermabacteraceae	Devriesea	Devriesea agamarum	NA	NA	NA
gtdb_bac_meta-ncbi_taxonomy	Cystobacter fuscus	Bacteria	Proteobacteria	Deltaproteobacteria	Myxococcales	Archangiaceae	Cystobacter	Cystobacter fuscus	NA	NA	NA
gtdb_bac_meta-ssu_silva_taxonomy	Methylovorus sp. MP688	Bacteria	Proteobacteria	Gammaproteobacteria	Burkholderiales	Methylophilaceae	Methylovorus	Methylovorus sp. MP688	NA	NA	NA
gtdb_bac_meta-ncbi_taxonomy	Agrococcus carbonis	Bacteria	Actinobacteria	Actinomycetia	Micrococcales	Microbacteriaceae	Agrococcus	Agrococcus carbonis	NA	NA	NA
gtdb_bac_meta-ssu_silva_taxonomy	Aureimonas sp. AU20	Bacteria	Proteobacteria	Alphaproteobacteria	Rhizobiales	Rhizobiaceae	Aureimonas	Aureimonas sp. AU20	NA	NA	NA
gtdb_bac_meta-ncbi_taxonomy	Streptomyces albidoflavus	Bacteria	Actinobacteria	Actinomycetia	Streptomycetales	Streptomycetaceae	Streptomyces	Streptomyces albidoflavus	NA	NA	NA
microbe-directory	Bacteroides coprosuis	Bacteria	Bacteroidetes	Bacteroidia	Bacteroidales	Bacteroidaceae	Bacteroides	Bacteroides coprosuis	NA	NA	NA
gtdb_bac_meta-ncbi_taxonomy	Vitreoscilla filiformis	Bacteria	Proteobacteria	Betaproteobacteria	Neisseriales	Neisseriaceae	Vitreoscilla	Vitreoscilla filiformis	NA	NA	NA
gtdb_bac_meta-ncbi_taxonomy	Mycobacterium haemophilum	Bacteria	Actinobacteria	Actinomycetia	Corynebacteriales	Mycobacteriaceae	Mycobacterium	Mycobacterium haemophilum	NA	NA	NA
gtdb_bac_meta-ncbi_taxonomy	Paraoerskovia marina	Bacteria	Actinobacteria	Actinomycetia	Micrococcales	Cellulomonadaceae	Paraoerskovia	Paraoerskovia marina	NA	NA	NA
gtdb_bac_meta-ncbi_taxonomy	Dyella thiooxydans	Bacteria	Proteobacteria	Gammaproteobacteria	Xanthomonadales	Rhodanobacteraceae	Dyella	Dyella thiooxydans	NA	NA	NA
gtdb_bac_meta-ncbi_taxonomy	Pseudobacter ginsenosidimutans	Bacteria	Bacteroidetes	Chitinophagia	Chitinophagales	Chitinophagaceae	Pseudobacter	Pseudobacter ginsenosidimutans	NA	NA	NA
gtdb_bac_meta-ncbi_taxonomy	Pseudomonas otitidis	Bacteria	Proteobacteria	Gammaproteobacteria	Pseudomonadales	Pseudomonadaceae	Pseudomonas	Pseudomonas otitidis	NA	NA	NA
gtdb_bac_meta-ncbi_taxonomy	Microbacterium wangchenii	Bacteria	Actinobacteria	Actinomycetia	Micrococcales	Microbacteriaceae	Microbacterium	Microbacterium wangchenii	NA	NA	NA
gtdb_bac_meta-ncbi_taxonomy	Tessaracoccus timonensis	Bacteria	Actinobacteria	Actinomycetia	Propionibacteriales	Propionibacteriaceae	Tessaracoccus	Tessaracoccus timonensis	NA	NA	NA
gtdb_bac_meta-ncbi_taxonomy	Alteromonas australica	Bacteria	Proteobacteria	Gammaproteobacteria	Alteromonadales	Alteromonadaceae	Alteromonas	Alteromonas australica	NA	NA	NA
microbe-directory	Acinetobacter radioresistens	Bacteria	Proteobacteria	Gammaproteobacteria	Pseudomonadales	Moraxellaceae	Acinetobacter	Acinetobacter radioresistens	0	0	NA
gtdb_bac_meta-ncbi_taxonomy	Herbaspirillum robiniae	Bacteria	Proteobacteria	Betaproteobacteria	Burkholderiales	Oxalobacteraceae	Herbaspirillum	Herbaspirillum robiniae	NA	NA	NA
gtdb_bac_meta-ssu_silva_taxonomy	Delftia sp. HK171	Bacteria	Proteobacteria	Gammaproteobacteria	Burkholderiales	Comamonadaceae	Delftia	Delftia sp. HK171	NA	NA	NA
gtdb_bac_meta-ssu_silva_taxonomy	Colwellia sp. MT41	Bacteria	Proteobacteria	Gammaproteobacteria	Enterobacterales	Colwelliaceae	Colwellia	Colwellia sp. MT41	NA	NA	NA
gtdb_bac_meta-ncbi_taxonomy	Pseudomonas oryzae	Bacteria	Proteobacteria	Gammaproteobacteria	Pseudomonadales	Pseudomonadaceae	Pseudomonas	Pseudomonas oryzae	NA	NA	NA
gtdb_bac_meta-ssu_silva_taxonomy	Spongiibacter sp. IMCC21906	Bacteria	Proteobacteria	Gammaproteobacteria	Pseudomonadales	Spongiibacteraceae	Spongiibacter	Spongiibacter sp. IMCC21906	NA	NA	NA
microbe-directory	Meiothermus ruber	Bacteria	Deinococcus Thermus	Deinococci	Thermales	Thermaceae	Meiothermus	Meiothermus ruber	NA	NA	NA
gtdb_bac_meta-ncbi_taxonomy	Corynebacterium sphenisci	Bacteria	Actinobacteria	Actinomycetia	Corynebacteriales	Corynebacteriaceae	Corynebacterium	Corynebacterium sphenisci	NA	NA	NA
microbe-directory	Deinococcus deserti	Bacteria	Deinococcus Thermus	Deinococci	Deinococcales	Deinococcaceae	Deinococcus	Deinococcus deserti	0	0	NA
gtdb_bac_meta-ncbi_taxonomy	Mycobacterium simiae	Bacteria	Actinobacteria	Actinomycetia	Corynebacteriales	Mycobacteriaceae	Mycobacterium	Mycobacterium simiae	NA	NA	NA
microbe-directory	Streptococcus mutans	Bacteria	Firmicutes	Bacilli	Lactobacillales	Streptococcaceae	Streptococcus	Streptococcus mutans	0	0	NA
gtdb_bac_meta-ncbi_taxonomy	Paraclostridium bifermentans	Bacteria	Firmicutes	Clostridia	Eubacteriales	Peptostreptococcaceae	Paraclostridium	Paraclostridium bifermentans	NA	NA	NA
gtdb_bac_meta-ncbi_taxonomy	Candidatus Atelocyanobacterium thalassa	Bacteria	Cyanobacteria		Chroococcales	Aphanothecaceae	Candidatus Atelocyanobacterium	Candidatus Atelocyanobacterium thalassa	NA	NA	NA
microbe-directory	Kosakonia radicincitans	Bacteria	Proteobacteria	Gammaproteobacteria	Enterobacteriales	Enterobacteriaceae	Kosakonia	Kosakonia radicincitans	NA	NA	NA
microbe-directory	Mesorhizobium australicum	Bacteria	Proteobacteria	Alphaproteobacteria	Rhizobiales	Phyllobacteriaceae	Mesorhizobium	Mesorhizobium australicum	NA	NA	NA
microbe-directory	Pseudomonas aeruginosa	Bacteria	Proteobacteria	Gammaproteobacteria	Pseudomonadales	Pseudomonadaceae	Pseudomonas	Pseudomonas aeruginosa	1	1	3
microbe-directory	Megamonas hypermegale	Bacteria	Firmicutes	Negativicutes	Selenomonadales	Veillonellaceae	Megamonas	Megamonas hypermegale	NA	NA	NA
microbe-directory	Paludibacter propionicigenes	Bacteria	Bacteroidetes	Bacteroidia	Bacteroidales	Porphyromonadaceae	Paludibacter	Paludibacter propionicigenes	0	0	NA
gtdb_bac_meta-ncbi_taxonomy	Sulfuritortus calidifontis	Bacteria	Proteobacteria	Betaproteobacteria	Nitrosomonadales	Thiobacillaceae	Sulfuritortus	Sulfuritortus calidifontis	NA	NA	NA
microbe-directory	Halorubrum lacusprofundi	Archaea	Euryarchaeota	Halobacteria	Halobacteriales	Halobacteriaceae	Halorubrum	Halorubrum lacusprofundi	0	0	NA
gtdb_bac_meta-lsu_silva_23s_taxonomy	Pseudomonas sp. WCS374	Bacteria	Proteobacteria	Gammaproteobacteria	Pseudomonadales	Pseudomonadaceae	Pseudomonas	Pseudomonas sp. WCS374	NA	NA	NA
microbe-directory	Fibrella aestuarina	Bacteria	Bacteroidetes	Cytophagia	Cytophagales	Cytophagaceae	Fibrella	Fibrella aestuarina	NA	NA	NA
gtdb_bac_meta-ncbi_taxonomy	Paracoccus sanguinis	Bacteria	Proteobacteria	Alphaproteobacteria	Rhodobacterales	Rhodobacteraceae	Paracoccus	Paracoccus sanguinis	NA	NA	NA
microbe-directory	Helicobacter felis	Bacteria	Proteobacteria	Epsilonproteobacteria	Campylobacterales	Helicobacteraceae	Helicobacter	Helicobacter felis	1	NA	1
microbe-directory	Acidimicrobium ferrooxidans	Bacteria	Actinobacteria	Actinobacteria	Acidimicrobiales	Acidimicrobiaceae	Acidimicrobium	Acidimicrobium ferrooxidans	0	0	NA
gtdb_bac_meta-ncbi_taxonomy	Streptomyces ficellus	Bacteria	Actinobacteria	Actinomycetia	Streptomycetales	Streptomycetaceae	Streptomyces	Streptomyces ficellus	NA	NA	NA
microbe-directory	Rhodothermus marinus	Bacteria	Bacteroidetes	Bacteroidetes noname	Bacteroidetes Order II Incertae sedis	Rhodothermaceae	Rhodothermus	Rhodothermus marinus	0	0	NA
gtdb_bac_meta-ssu_silva_taxonomy	Paracoccus sp. SC2-6	Bacteria	Proteobacteria	Alphaproteobacteria	Rhodobacterales	Rhodobacteraceae	Paracoccus	Paracoccus sp. SC2-6	NA	NA	NA
microbe-directory	Turicibacter sanguinis	Bacteria	Firmicutes	Erysipelotrichia	Erysipelotrichales	Erysipelotrichaceae	Turicibacter	Turicibacter sanguinis	NA	NA	NA
microbe-directory	Mycobacterium colombiense	Bacteria	Actinobacteria	Actinobacteria	Actinomycetales	Mycobacteriaceae	Mycobacterium	Mycobacterium colombiense	NA	0	NA
microbe-directory	Granulicella tundricola	Bacteria	Acidobacteria	Acidobacteriia	Acidobacteriales	Acidobacteriaceae	Granulicella	Granulicella tundricola	0	0	NA
microbe-directory	Desulfococcus oleovorans	Bacteria	Proteobacteria	Deltaproteobacteria	Desulfobacterales	Desulfobacteraceae	Desulfococcus	Desulfococcus oleovorans	NA	NA	NA
microbe-directory	Thiocystis violascens	Bacteria	Proteobacteria	Gammaproteobacteria	Chromatiales	Chromatiaceae	Thiocystis	Thiocystis violascens	NA	NA	NA
microbe-directory	Aeromicrobium marinum	Bacteria	Actinobacteria	Actinobacteria	Actinomycetales	Nocardioidaceae	Aeromicrobium	Aeromicrobium marinum	0	0	NA
microbe-directory	Geobacillus thermoleovorans	Bacteria	Firmicutes	Bacilli	Bacillales	Bacillaceae	Geobacillus	Geobacillus thermoleovorans	NA	NA	NA
microbe-directory	Brachybacterium faecium	Bacteria	Actinobacteria	Actinobacteria	Actinomycetales	Dermabacteraceae	Brachybacterium	Brachybacterium faecium	0	0	NA
gtdb_bac_meta-ncbi_taxonomy	Thermosulfuriphilus ammonigenes	Bacteria	Thermodesulfobacteria	Thermodesulfobacteria	Thermodesulfobacteriales	Thermodesulfobacteriaceae	Thermosulfuriphilus	Thermosulfuriphilus ammonigenes	NA	NA	NA
gtdb_bac_meta-ssu_silva_taxonomy	Sulfitobacter sp. AM1-D1	Bacteria	Proteobacteria	Alphaproteobacteria	Rhodobacterales	Rhodobacteraceae	Roseobacter	Sulfitobacter sp. AM1-D1	NA	NA	NA
gtdb_bac_meta-ssu_silva_taxonomy	Paenibacillus sp. BIHB4019	Bacteria	Firmicutes	Bacilli	Paenibacillales	Paenibacillaceae	Paenibacillus	Paenibacillus sp. BIHB4019	NA	NA	NA
gtdb_bac_meta-ssu_silva_taxonomy	Runella sp. SP2	Bacteria	Bacteroidetes	Cytophagia	Cytophagales	Spirosomaceae	Runella	Runella sp. SP2	NA	NA	NA
gtdb_bac_meta-ncbi_taxonomy	Neorhizobium galegae	Bacteria	Proteobacteria	Alphaproteobacteria	Hyphomicrobiales	Rhizobiaceae	Neorhizobium	Neorhizobium galegae	NA	NA	NA
gtdb_bac_meta-ncbi_taxonomy	Aeromicrobium erythreum	Bacteria	Actinobacteria	Actinomycetia	Propionibacteriales	Nocardioidaceae	Aeromicrobium	Aeromicrobium erythreum	NA	NA	NA
gtdb_bac_meta-ncbi_taxonomy	Pseudescherichia vulneris	Bacteria	Proteobacteria	Gammaproteobacteria	Enterobacterales	Enterobacteriaceae	Pseudescherichia	Pseudescherichia vulneris	NA	NA	NA
gtdb_bac_meta-ssu_silva_taxonomy	Erythrobacter flavus	Bacteria	Proteobacteria	Alphaproteobacteria	Sphingomonadales	Sphingomonadaceae	Erythrobacter	Erythrobacter flavus	NA	NA	NA
microbe-directory	Gramella forsetii	Bacteria	Bacteroidetes	Flavobacteriia	Flavobacteriales	Flavobacteriaceae	Gramella	Gramella forsetii	0	0	NA
gtdb_bac_meta-ncbi_taxonomy	Bernardetia litoralis	Bacteria	Bacteroidetes	Cytophagia	Cytophagales	Bernardetiaceae	Bernardetia	Bernardetia litoralis	NA	NA	NA
gtdb_bac_meta-ncbi_taxonomy	Mycobacterium seoulense	Bacteria	Actinobacteria	Actinomycetia	Corynebacteriales	Mycobacteriaceae	Mycobacterium	Mycobacterium seoulense	NA	NA	NA
gtdb_bac_meta-ncbi_taxonomy	Phytobacter ursingii	Bacteria	Proteobacteria	Gammaproteobacteria	Enterobacterales	Enterobacteriaceae	Phytobacter	Phytobacter ursingii	NA	NA	NA
gtdb_bac_meta-ncbi_taxonomy	Paenibacillus graminis	Bacteria	Firmicutes	Bacilli	Bacillales	Paenibacillaceae	Paenibacillus	Paenibacillus graminis	NA	NA	NA
gtdb_bac_meta-ncbi_taxonomy	Alteromonas pelagimontana	Bacteria	Proteobacteria	Gammaproteobacteria	Alteromonadales	Alteromonadaceae	Alteromonas	Alteromonas pelagimontana	NA	NA	NA
microbe-directory	Phaeobacter inhibens	Bacteria	Proteobacteria	Alphaproteobacteria	Rhodobacterales	Rhodobacteraceae	Phaeobacter	Phaeobacter inhibens	0	0	NA
microbe-directory	Amycolatopsis methanolica	Bacteria	Actinobacteria	Actinobacteria	Actinomycetales	Pseudonocardiaceae	Amycolatopsis	Amycolatopsis methanolica	0	0	NA
microbe-directory	Nonlabens dokdonensis	Bacteria	Bacteroidetes	Flavobacteriia	Flavobacteriales	Flavobacteriaceae	Nonlabens	Nonlabens dokdonensis	0	0	NA
gtdb_bac_meta-ssu_silva_taxonomy	Streptomyces sp. ICC4	Bacteria	Actinobacteria	Actinomycetia	Streptomycetales	Streptomycetaceae	Streptomyces	Streptomyces sp. ICC4	NA	NA	NA
microbe-directory	Vibrio harveyi	Bacteria	Proteobacteria	Gammaproteobacteria	Vibrionales	Vibrionaceae	Vibrio	Vibrio harveyi	1	0	1
gtdb_bac_meta-ncbi_taxonomy	Microcystis viridis	Bacteria	Cyanobacteria		Chroococcales	Microcystaceae	Microcystis	Microcystis viridis	NA	NA	NA
gtdb_bac_meta-ncbi_taxonomy	Campylobacter cuniculorum	Bacteria	Proteobacteria	Epsilonproteobacteria	Campylobacterales	Campylobacteraceae	Campylobacter	Campylobacter cuniculorum	NA	NA	NA
microbe-directory	Rhodococcus ruber	Bacteria	Actinobacteria	Actinobacteria	Actinomycetales	Nocardiaceae	Rhodococcus	Rhodococcus ruber	0	0	NA
gtdb_bac_meta-ncbi_taxonomy	Streptomyces olivoreticuli	Bacteria	Actinobacteria	Actinomycetia	Streptomycetales	Streptomycetaceae	Streptomyces	Streptomyces olivoreticuli	NA	NA	NA
gtdb_bac_meta-ssu_silva_taxonomy	Sphingomonas sp. KC8	Bacteria	Proteobacteria	Alphaproteobacteria	Sphingomonadales	Sphingomonadaceae	Sphingomonas	Sphingomonas sp. KC8	NA	NA	NA
gtdb_bac_meta-ncbi_taxonomy	Candidatus Mikella endobia	Bacteria	Proteobacteria	Gammaproteobacteria	Enterobacterales	Enterobacteriaceae	Candidatus Mikella	Candidatus Mikella endobia	NA	NA	NA
gtdb_bac_meta-ncbi_taxonomy	Marmoricola scoriae	Bacteria	Actinobacteria	Actinomycetia	Propionibacteriales	Nocardioidaceae	Marmoricola	Marmoricola scoriae	NA	NA	NA
gtdb_bac_meta-ncbi_taxonomy	Rouxiella badensis	Bacteria	Proteobacteria	Gammaproteobacteria	Enterobacterales	Yersiniaceae	Rouxiella	Rouxiella badensis	NA	NA	NA
gtdb_bac_meta-ncbi_taxonomy	[Haemophilus] ducreyi	Bacteria	Proteobacteria	Gammaproteobacteria	Pasteurellales	Pasteurellaceae	Haemophilus	[Haemophilus] ducreyi	NA	NA	NA
gtdb_bac_meta-ncbi_taxonomy	Jiangella alkaliphila	Bacteria	Actinobacteria	Actinomycetia	Jiangellales	Jiangellaceae	Jiangella	Jiangella alkaliphila	NA	NA	NA
microbe-directory	Collimonas fungivorans	Bacteria	Proteobacteria	Betaproteobacteria	Burkholderiales	Oxalobacteraceae	Collimonas	Collimonas fungivorans	0	0	NA
gtdb_bac_meta-ncbi_taxonomy	Gloeothece citriformis	Bacteria	Cyanobacteria		Chroococcales	Aphanothecaceae	Gloeothece	Gloeothece citriformis	NA	NA	NA
gtdb_bac_meta-ncbi_taxonomy	Corynebacterium vitaeruminis	Bacteria	Actinobacteria	Actinomycetia	Corynebacteriales	Corynebacteriaceae	Corynebacterium	Corynebacterium vitaeruminis	NA	NA	NA
gtdb_bac_meta-ncbi_taxonomy	Burkholderia diffusa	Bacteria	Proteobacteria	Betaproteobacteria	Burkholderiales	Burkholderiaceae	Burkholderia	Burkholderia diffusa	NA	NA	NA
microbe-directory	Ornithobacterium rhinotracheale	Bacteria	Bacteroidetes	Flavobacteriia	Flavobacteriales	Flavobacteriaceae	Ornithobacterium	Ornithobacterium rhinotracheale	1	0	1
gtdb_bac_meta-ssu_silva_taxonomy	Burkholderia sp. JP2-270	Bacteria	Proteobacteria	Gammaproteobacteria	Burkholderiales	Burkholderiaceae	Burkholderia-Caballeronia-Paraburkholderia	Burkholderia sp. JP2-270	NA	NA	NA
gtdb_bac_meta-lsu_silva_23s_taxonomy	Bacillus mesonae	Bacteria	Firmicutes	Bacilli	Bacillales	Bacillaceae	Bacillus	Bacillus mesonae	NA	NA	NA
microbe-directory	Thermomonospora curvata	Bacteria	Actinobacteria	Actinobacteria	Actinomycetales	Thermomonosporaceae	Thermomonospora	Thermomonospora curvata	0	0	NA
gtdb_bac_meta-ncbi_taxonomy	Paenibacillus crassostreae	Bacteria	Firmicutes	Bacilli	Bacillales	Paenibacillaceae	Paenibacillus	Paenibacillus crassostreae	NA	NA	NA
gtdb_bac_meta-ncbi_taxonomy	Streptomyces lincolnensis	Bacteria	Actinobacteria	Actinomycetia	Streptomycetales	Streptomycetaceae	Streptomyces	Streptomyces lincolnensis	NA	NA	NA
microbe-directory	Candidatus Symbiobacter mobilis	Bacteria	Proteobacteria	Betaproteobacteria	Burkholderiales	Comamonadaceae	Candidatus Symbiobacter	Candidatus Symbiobacter mobilis	NA	NA	NA
microbe-directory	Planococcus antarcticus	Bacteria	Firmicutes	Bacilli	Bacillales	Planococcaceae	Planococcus	Planococcus antarcticus	0	0	NA
gtdb_bac_meta-ssu_silva_taxonomy	Streptomyces sp. TN58	Bacteria	Actinobacteria	Actinomycetia	Streptomycetales	Streptomycetaceae	Streptomyces	Streptomyces sp. TN58	NA	NA	NA
gtdb_bac_meta-ncbi_taxonomy	Pseudomonas reinekei	Bacteria	Proteobacteria	Gammaproteobacteria	Pseudomonadales	Pseudomonadaceae	Pseudomonas	Pseudomonas reinekei	NA	NA	NA
gtdb_bac_meta-ssu_gg_taxonomy	Arcobacter cryaerophilus	Bacteria	Proteobacteria	Epsilonproteobacteria	Campylobacterales	Campylobacteraceae	Arcobacter	cryaerophilus	NA	NA	NA
gtdb_bac_meta-ncbi_taxonomy	Mycolicibacterium poriferae	Bacteria	Actinobacteria	Actinomycetia	Corynebacteriales	Mycobacteriaceae	Mycolicibacterium	Mycolicibacterium poriferae	NA	NA	NA
microbe-directory	Vibrio tubiashii	Bacteria	Proteobacteria	Gammaproteobacteria	Vibrionales	Vibrionaceae	Vibrio	Vibrio tubiashii	1	0	1
gtdb_bac_meta-ssu_silva_taxonomy	Chryseobacterium sp. StRB126	Bacteria	Bacteroidetes	Flavobacteriia	Flavobacteriales	Weeksellaceae	Chryseobacterium	Chryseobacterium sp. StRB126	NA	NA	NA
gtdb_bac_meta-ssu_silva_taxonomy	Virgibacillus sp. 6R	Bacteria	Firmicutes	Bacilli	Bacillales	Bacillaceae	Virgibacillus	Virgibacillus sp. 6R	NA	NA	NA
gtdb_bac_meta-ssu_silva_taxonomy	Shewanella sp. ANA-3	Bacteria	Proteobacteria	Gammaproteobacteria	Enterobacterales	Shewanellaceae	Shewanella	Shewanella sp. ANA-3	NA	NA	NA
microbe-directory	Pirellula staleyi	Bacteria	Planctomycetes	Planctomycetia	Planctomycetales	Planctomycetaceae	Pirellula	Pirellula staleyi	0	0	NA
gtdb_bac_meta-ncbi_taxonomy	Serratia ficaria	Bacteria	Proteobacteria	Gammaproteobacteria	Enterobacterales	Yersiniaceae	Serratia	Serratia ficaria	NA	NA	NA
gtdb_bac_meta-ncbi_taxonomy	Rhizobium daejeonense	Bacteria	Proteobacteria	Alphaproteobacteria	Hyphomicrobiales	Rhizobiaceae	Rhizobium	Rhizobium daejeonense	NA	NA	NA
microbe-directory	Pseudomonas monteilii	Bacteria	Proteobacteria	Gammaproteobacteria	Pseudomonadales	Pseudomonadaceae	Pseudomonas	Pseudomonas monteilii	0	0	NA
microbe-directory	Sulfurospirillum barnesii	Bacteria	Proteobacteria	Epsilonproteobacteria	Campylobacterales	Campylobacteraceae	Sulfurospirillum	Sulfurospirillum barnesii	0	0	NA
gtdb_bac_meta-ncbi_taxonomy	Sphingomonas insulae	Bacteria	Proteobacteria	Alphaproteobacteria	Sphingomonadales	Sphingomonadaceae	Sphingomonas	Sphingomonas insulae	NA	NA	NA
gtdb_bac_meta-ncbi_taxonomy	Phaeobacter porticola	Bacteria	Proteobacteria	Alphaproteobacteria	Rhodobacterales	Roseobacteraceae	Phaeobacter	Phaeobacter porticola	NA	NA	NA
gtdb_bac_meta-ssu_silva_taxonomy	Acinetobacter sp. WCHAc010034	Bacteria	Proteobacteria	Gammaproteobacteria	Pseudomonadales	Moraxellaceae	Acinetobacter	Acinetobacter sp. WCHAc010034	NA	NA	NA
microbe-directory	Aerococcus urinae	Bacteria	Firmicutes	Bacilli	Lactobacillales	Aerococcaceae	Aerococcus	Aerococcus urinae	NA	NA	NA
microbe-directory	Lactobacillus delbrueckii	Bacteria	Firmicutes	Bacilli	Lactobacillales	Lactobacillaceae	Lactobacillus	Lactobacillus delbrueckii	NA	NA	NA
gtdb_bac_meta-ssu_silva_taxonomy	Spirochaeta perfilievii	Bacteria	Spirochaetes	Spirochaetia	Spirochaetales	Spirochaetaceae	Spirochaeta 2	Spirochaeta perfilievii	NA	NA	NA
gtdb_bac_meta-ncbi_taxonomy	Francisella hispaniensis	Bacteria	Proteobacteria	Gammaproteobacteria	Thiotrichales	Francisellaceae	Francisella	Francisella hispaniensis	NA	NA	NA
gtdb_bac_meta-lsu_silva_23s_taxonomy	Pseudomonas sp. LG1D9	Bacteria	Proteobacteria	Gammaproteobacteria	Pseudomonadales	Pseudomonadaceae	Pseudomonas	Pseudomonas sp. LG1D9	NA	NA	NA
gtdb_bac_meta-ssu_silva_taxonomy	Sagittula sp. P11	Bacteria	Proteobacteria	Alphaproteobacteria	Rhodobacterales	Rhodobacteraceae	Sagittula	Sagittula sp. P11	NA	NA	NA
gtdb_bac_meta-ncbi_taxonomy	Salimicrobium jeotgali	Bacteria	Firmicutes	Bacilli	Bacillales	Bacillaceae	Salimicrobium	Salimicrobium jeotgali	NA	NA	NA
gtdb_bac_meta-ncbi_taxonomy	Pseudomonas extremorientalis	Bacteria	Proteobacteria	Gammaproteobacteria	Pseudomonadales	Pseudomonadaceae	Pseudomonas	Pseudomonas extremorientalis	NA	NA	NA
gtdb_bac_meta-ncbi_taxonomy	Aquitalea denitrificans	Bacteria	Proteobacteria	Betaproteobacteria	Neisseriales	Chromobacteriaceae	Aquitalea	Aquitalea denitrificans	NA	NA	NA
microbe-directory	Shigella flexneri	Bacteria	Proteobacteria	Gammaproteobacteria	Enterobacteriales	Enterobacteriaceae	Shigella	Shigella flexneri	0	0	NA
gtdb_bac_meta-ssu_silva_taxonomy	Gordonia sp. KTR9	Bacteria	Actinobacteria	Actinomycetia	Corynebacteriales	Nocardiaceae	Gordonia	Gordonia sp. KTR9	NA	NA	NA
gtdb_bac_meta-ssu_silva_taxonomy	Candidatus Aquiluna sp. UB-MaderosW2red	Bacteria	Actinobacteria	Actinomycetia	Micrococcales	Microbacteriaceae	Candidatus Aquiluna	Candidatus Aquiluna sp. UB-MaderosW2red	NA	NA	NA
gtdb_bac_meta-ssu_silva_taxonomy	Serratia sp. SCBI	Bacteria	Proteobacteria	Gammaproteobacteria	Enterobacterales	Yersiniaceae	Serratia	Serratia sp. SCBI	NA	NA	NA
gtdb_bac_meta-ncbi_taxonomy	Amycolatopsis japonica	Bacteria	Actinobacteria	Actinomycetia	Pseudonocardiales	Pseudonocardiaceae	Amycolatopsis	Amycolatopsis japonica	NA	NA	NA
microbe-directory	Pseudomonas viridiflava	Bacteria	Proteobacteria	Gammaproteobacteria	Pseudomonadales	Pseudomonadaceae	Pseudomonas	Pseudomonas viridiflava	0	1	2
microbe-directory	Helicobacter bizzozeronii	Bacteria	Proteobacteria	Epsilonproteobacteria	Campylobacterales	Helicobacteraceae	Helicobacter	Helicobacter bizzozeronii	1	NA	1
microbe-directory	Saccharomonospora cyanea	Bacteria	Actinobacteria	Actinobacteria	Actinomycetales	Pseudonocardiaceae	Saccharomonospora	Saccharomonospora cyanea	0	0	NA
microbe-directory	Desulfosporosinus acidiphilus	Bacteria	Firmicutes	Clostridia	Clostridiales	Peptococcaceae	Desulfosporosinus	Desulfosporosinus acidiphilus	NA	NA	NA
gtdb_bac_meta-ssu_silva_taxonomy	Nostoc sp. PCC 7107	Bacteria	Cyanobacteria	Cyanobacteriia	Cyanobacteriales	Nostocaceae	Nostoc PCC-7107	Nostoc sp. PCC 7107	NA	NA	NA
gtdb_bac_meta-ncbi_taxonomy	Candidatus Methylopumilus turicensis	Bacteria	Proteobacteria	Betaproteobacteria	Nitrosomonadales	Methylophilaceae	Candidatus Methylopumilus	Candidatus Methylopumilus turicensis	NA	NA	NA
gtdb_bac_meta-ncbi_taxonomy	Virgibacillus phasianinus	Bacteria	Firmicutes	Bacilli	Bacillales	Bacillaceae	Virgibacillus	Virgibacillus phasianinus	NA	NA	NA
gtdb_bac_meta-lsu_silva_23s_taxonomy	Thermotoga sp. 2812B	Bacteria	Thermotogae	Thermotogae	Thermotogales	Thermotogaceae	Thermotoga	Thermotoga sp. 2812B	NA	NA	NA
gtdb_bac_meta-ncbi_taxonomy	Flavivirga eckloniae	Bacteria	Bacteroidetes	Flavobacteriia	Flavobacteriales	Flavobacteriaceae	Flavivirga	Flavivirga eckloniae	NA	NA	NA
microbe-directory	Acidovorax citrulli	Bacteria	Proteobacteria	Betaproteobacteria	Burkholderiales	Comamonadaceae	Acidovorax	Acidovorax citrulli	0	1	2
microbe-directory	Allochromatium vinosum	Bacteria	Proteobacteria	Gammaproteobacteria	Chromatiales	Chromatiaceae	Allochromatium	Allochromatium vinosum	NA	NA	NA
gtdb_bac_meta-ncbi_taxonomy	Paenibacillus thiaminolyticus	Bacteria	Firmicutes	Bacilli	Bacillales	Paenibacillaceae	Paenibacillus	Paenibacillus thiaminolyticus	NA	NA	NA
gtdb_bac_meta-ssu_silva_taxonomy	Gilvibacter sp. SZ-19	Bacteria	Bacteroidetes	Flavobacteriia	Flavobacteriales	Flavobacteriaceae	Gilvibacter	Gilvibacter sp. SZ-19	NA	NA	NA
gtdb_bac_meta-ncbi_taxonomy	Salinimonas sediminis	Bacteria	Proteobacteria	Gammaproteobacteria	Alteromonadales	Alteromonadaceae	Salinimonas	Salinimonas sediminis	NA	NA	NA
gtdb_bac_meta-ncbi_taxonomy	Halomonas chromatireducens	Bacteria	Proteobacteria	Gammaproteobacteria	Oceanospirillales	Halomonadaceae	Halomonas	Halomonas chromatireducens	NA	NA	NA
gtdb_bac_meta-ncbi_taxonomy	Candidatus Nitrospira inopinata	Bacteria	Nitrospirae	Nitrospira	Nitrospirales	Nitrospiraceae	Nitrospira	Candidatus Nitrospira inopinata	NA	NA	NA
gtdb_bac_meta-ssu_silva_taxonomy	Streptomyces sp. SirexAA-E	Bacteria	Actinobacteria	Actinomycetia	Streptomycetales	Streptomycetaceae	Streptomyces	Streptomyces sp. SirexAA-E	NA	NA	NA
microbe-directory	Niastella koreensis	Bacteria	Bacteroidetes	Sphingobacteriia	Sphingobacteriales	Sphingobacteriales noname	Niastella	Niastella koreensis	0	0	NA
gtdb_bac_meta-ncbi_taxonomy	Flavisolibacter ginsenosidimutans	Bacteria	Bacteroidetes	Chitinophagia	Chitinophagales	Chitinophagaceae	Flavisolibacter	Flavisolibacter ginsenosidimutans	NA	NA	NA
microbe-directory	Sphingomonas melonis	Bacteria	Proteobacteria	Alphaproteobacteria	Sphingomonadales	Sphingomonadaceae	Sphingomonas	Sphingomonas melonis	0	1	2
microbe-directory	Brucella suis	Bacteria	Proteobacteria	Alphaproteobacteria	Rhizobiales	Brucellaceae	Brucella	Brucella suis	1	NA	1
gtdb_bac_meta-ncbi_taxonomy	Raoultella terrigena	Bacteria	Proteobacteria	Gammaproteobacteria	Enterobacterales	Enterobacteriaceae	Raoultella	Raoultella terrigena	NA	NA	NA
gtdb_bac_meta-ncbi_taxonomy	Ensifer adhaerens	Bacteria	Proteobacteria	Alphaproteobacteria	Hyphomicrobiales	Rhizobiaceae	Ensifer	Ensifer adhaerens	NA	NA	NA
gtdb_bac_meta-ncbi_taxonomy	Chryseobacterium shandongense	Bacteria	Bacteroidetes	Flavobacteriia	Flavobacteriales	Weeksellaceae	Chryseobacterium	Chryseobacterium shandongense	NA	NA	NA
gtdb_bac_meta-ncbi_taxonomy	Roseovarius mucosus	Bacteria	Proteobacteria	Alphaproteobacteria	Rhodobacterales	Roseobacteraceae	Roseovarius	Roseovarius mucosus	NA	NA	NA
gtdb_bac_meta-ncbi_taxonomy	Acetobacter orientalis	Bacteria	Proteobacteria	Alphaproteobacteria	Rhodospirillales	Acetobacteraceae	Acetobacter	Acetobacter orientalis	NA	NA	NA
microbe-directory	Pseudomonas psychrotolerans	Bacteria	Proteobacteria	Gammaproteobacteria	Pseudomonadales	Pseudomonadaceae	Pseudomonas	Pseudomonas psychrotolerans	NA	NA	NA
gtdb_bac_meta-ssu_silva_taxonomy	Amycolatopsis sp. BJA-103	Bacteria	Actinobacteria	Actinomycetia	Pseudonocardiales	Pseudonocardiaceae	Amycolatopsis	Amycolatopsis sp. BJA-103	NA	NA	NA
microbe-directory	Elizabethkingia meningoseptica	Bacteria	Bacteroidetes	Flavobacteriia	Flavobacteriales	Flavobacteriaceae	Elizabethkingia	Elizabethkingia meningoseptica	1	0	1
gtdb_bac_meta-ssu_silva_taxonomy	Microbacterium sp. No. 7	Bacteria	Actinobacteria	Actinomycetia	Micrococcales	Microbacteriaceae	Microbacterium	Microbacterium sp. No. 7	NA	NA	NA
microbe-directory	Shewanella violacea	Bacteria	Proteobacteria	Gammaproteobacteria	Alteromonadales	Shewanellaceae	Shewanella	Shewanella violacea	NA	NA	NA
gtdb_bac_meta-ncbi_taxonomy	Candidatus Methylopumilus universalis	Bacteria	Proteobacteria	Betaproteobacteria	Nitrosomonadales	Methylophilaceae	Candidatus Methylopumilus	Candidatus Methylopumilus universalis	NA	NA	NA
gtdb_bac_meta-ncbi_taxonomy	Bosea vaviloviae	Bacteria	Proteobacteria	Alphaproteobacteria	Hyphomicrobiales	Boseaceae	Bosea	Bosea vaviloviae	NA	NA	NA
gtdb_bac_meta-ncbi_taxonomy	Acidisarcina polymorpha	Bacteria	Acidobacteria	Acidobacteriia	Acidobacteriales	Acidobacteriaceae	Acidisarcina	Acidisarcina polymorpha	NA	NA	NA
gtdb_bac_meta-ssu_silva_taxonomy	Tannerella sp. oral taxon HOT-286	Bacteria	Bacteroidetes	Bacteroidia	Bacteroidales	Tannerellaceae	Tannerella	Tannerella sp. oral taxon HOT-286	NA	NA	NA
gtdb_bac_meta-ssu_silva_taxonomy	Pseudomonas sp. LTJR-52	Bacteria	Proteobacteria	Gammaproteobacteria	Pseudomonadales	Pseudomonadaceae	Pseudomonas	Pseudomonas sp. LTJR-52	NA	NA	NA
gtdb_bac_meta-ncbi_taxonomy	Pseudomonas mucidolens	Bacteria	Proteobacteria	Gammaproteobacteria	Pseudomonadales	Pseudomonadaceae	Pseudomonas	Pseudomonas mucidolens	NA	NA	NA
gtdb_bac_meta-ncbi_taxonomy	Cloacibacillus porcorum	Bacteria	Synergistetes	Synergistia	Synergistales	Synergistaceae	Cloacibacillus	Cloacibacillus porcorum	NA	NA	NA
microbe-directory	Bradyrhizobium oligotrophicum	Bacteria	Proteobacteria	Alphaproteobacteria	Rhizobiales	Bradyrhizobiaceae	Bradyrhizobium	Bradyrhizobium oligotrophicum	0	NA	NA
microbe-directory	Desulfococcus multivorans	Bacteria	Proteobacteria	Deltaproteobacteria	Desulfobacterales	Desulfobacteraceae	Desulfococcus	Desulfococcus multivorans	NA	NA	NA
gtdb_bac_meta-ssu_silva_taxonomy	Streptomyces sp. NEAU-S7GS2	Bacteria	Actinobacteria	Actinomycetia	Streptomycetales	Streptomycetaceae	Streptomyces	Streptomyces sp. NEAU-S7GS2	NA	NA	NA
gtdb_bac_meta-ssu_gg_taxonomy	Lactobacillus pontis	Bacteria	Firmicutes	Bacilli	Lactobacillales	Lactobacillaceae	Lactobacillus	pontis	NA	NA	NA
microbe-directory	Parvimonas micra	Bacteria	Firmicutes	Clostridia	Clostridiales	Clostridiales Family XI Incertae Sedis	Parvimonas	Parvimonas micra	1	NA	1
gtdb_bac_meta-ncbi_taxonomy	Bordetella trematum	Bacteria	Proteobacteria	Betaproteobacteria	Burkholderiales	Alcaligenaceae	Bordetella	Bordetella trematum	NA	NA	NA
microbe-directory	Providencia alcalifaciens	Bacteria	Proteobacteria	Gammaproteobacteria	Enterobacteriales	Enterobacteriaceae	Providencia	Providencia alcalifaciens	1	0	1
microbe-directory	Pelodictyon luteolum	Bacteria	Chlorobi	Chlorobia	Chlorobiales	Chlorobiaceae	Pelodictyon	Pelodictyon luteolum	0	0	NA
gtdb_bac_meta-ncbi_taxonomy	Chryseobacterium balustinum	Bacteria	Bacteroidetes	Flavobacteriia	Flavobacteriales	Weeksellaceae	Chryseobacterium	Chryseobacterium balustinum	NA	NA	NA
microbe-directory	Lactobacillus acidophilus	Bacteria	Firmicutes	Bacilli	Lactobacillales	Lactobacillaceae	Lactobacillus	Lactobacillus acidophilus	0	0	NA
gtdb_bac_meta-ssu_silva_taxonomy	Streptacidiphilus sp. DSM 106435	Bacteria	Actinobacteria	Actinomycetia	Streptomycetales	Streptomycetaceae	Streptacidiphilus sp. DSM 106435		NA	NA	NA
microbe-directory	Streptococcus suis	Bacteria	Firmicutes	Bacilli	Lactobacillales	Streptococcaceae	Streptococcus	Streptococcus suis	1	NA	1
microbe-directory	Bacillus infantis	Bacteria	Firmicutes	Bacilli	Bacillales	Bacillaceae	Bacillus	Bacillus infantis	NA	NA	NA
microbe-directory	Acidithiobacillus caldus	Bacteria	Proteobacteria	Gammaproteobacteria	Acidithiobacillales	Acidithiobacillaceae	Acidithiobacillus	Acidithiobacillus caldus	NA	NA	NA
gtdb_bac_meta-ssu_silva_taxonomy	Methylobacterium sp. C1	Bacteria	Proteobacteria	Alphaproteobacteria	Rhizobiales	Beijerinckiaceae	Methylobacterium-Methylorubrum	Methylobacterium sp. C1	NA	NA	NA
gtdb_bac_meta-ncbi_taxonomy	Cellulomonas shaoxiangyii	Bacteria	Actinobacteria	Actinomycetia	Micrococcales	Cellulomonadaceae	Cellulomonas	Cellulomonas shaoxiangyii	NA	NA	NA
gtdb_bac_meta-ssu_silva_taxonomy	Methylobacterium sp. 17Sr1-1	Bacteria	Proteobacteria	Alphaproteobacteria	Rhizobiales	Beijerinckiaceae	Methylobacterium-Methylorubrum	Methylobacterium sp. 17Sr1-1	NA	NA	NA
microbe-directory	Brevibacillus brevis	Bacteria	Firmicutes	Bacilli	Bacillales	Paenibacillaceae	Brevibacillus	Brevibacillus brevis	NA	NA	NA
microbe-directory	Caulobacter vibrioides	Bacteria	Proteobacteria	Alphaproteobacteria	Caulobacterales	Caulobacteraceae	Caulobacter	Caulobacter vibrioides	0	0	NA
gtdb_bac_meta-ssu_gg_taxonomy	Bacillus flexus	Bacteria	Firmicutes	Bacilli	Bacillales	Bacillaceae	Bacillus	flexus	NA	NA	NA
gtdb_bac_meta-ncbi_taxonomy	Massilia albidiflava	Bacteria	Proteobacteria	Betaproteobacteria	Burkholderiales	Oxalobacteraceae	Massilia	Massilia albidiflava	NA	NA	NA
gtdb_bac_meta-ssu_silva_taxonomy	Sphingomonas sp. LK11	Bacteria	Proteobacteria	Alphaproteobacteria	Sphingomonadales	Sphingomonadaceae	Sphingomonas	Sphingomonas sp. LK11	NA	NA	NA
gtdb_bac_meta-ncbi_taxonomy	Vibrio diabolicus	Bacteria	Proteobacteria	Gammaproteobacteria	Vibrionales	Vibrionaceae	Vibrio	Vibrio diabolicus	NA	NA	NA
microbe-directory	Methylobacterium nodulans	Bacteria	Proteobacteria	Alphaproteobacteria	Rhizobiales	Methylobacteriaceae	Methylobacterium	Methylobacterium nodulans	0	1	2
gtdb_bac_meta-ncbi_taxonomy	Vibrio astriarenae	Bacteria	Proteobacteria	Gammaproteobacteria	Vibrionales	Vibrionaceae	Vibrio	Vibrio astriarenae	NA	NA	NA
gtdb_bac_meta-ssu_silva_taxonomy	Sphingobium sp. SYK-6	Bacteria	Proteobacteria	Alphaproteobacteria	Sphingomonadales	Sphingomonadaceae	Sphingobium	Sphingobium sp. SYK-6	NA	NA	NA
microbe-directory	Lactobacillus salivarius	Bacteria	Firmicutes	Bacilli	Lactobacillales	Lactobacillaceae	Lactobacillus	Lactobacillus salivarius	0	0	NA
gtdb_bac_meta-ncbi_taxonomy	Labilibaculum antarcticum	Bacteria	Bacteroidetes	Bacteroidia	Marinilabiliales	Marinifilaceae	Labilibaculum	Labilibaculum antarcticum	NA	NA	NA
gtdb_bac_meta-ncbi_taxonomy	Proteus vulgaris	Bacteria	Proteobacteria	Gammaproteobacteria	Enterobacterales	Morganellaceae	Proteus	Proteus vulgaris	NA	NA	NA
microbe-directory	Saccharothrix espanaensis	Bacteria	Actinobacteria	Actinobacteria	Actinomycetales	Pseudonocardiaceae	Saccharothrix	Saccharothrix espanaensis	0	0	NA
microbe-directory	Enterococcus faecium	Bacteria	Firmicutes	Bacilli	Lactobacillales	Enterococcaceae	Enterococcus	Enterococcus faecium	1	0	1
microbe-directory	Methanoregula formicica	Archaea	Euryarchaeota	Methanomicrobia	Methanomicrobiales	Methanoregulaceae	Methanoregula	Methanoregula formicica	0	0	NA
microbe-directory	Saccharophagus degradans	Bacteria	Proteobacteria	Gammaproteobacteria	Alteromonadales	Alteromonadaceae	Saccharophagus	Saccharophagus degradans	NA	NA	NA
gtdb_bac_meta-ncbi_taxonomy	Burkholderia territorii	Bacteria	Proteobacteria	Betaproteobacteria	Burkholderiales	Burkholderiaceae	Burkholderia	Burkholderia territorii	NA	NA	NA
gtdb_ar_meta-ncbi_taxonomy	Halanaeroarchaeum sulfurireducens	Archaea	Euryarchaeota	Halobacteria	Halobacteriales	Halobacteriaceae	Halanaeroarchaeum	Halanaeroarchaeum sulfurireducens	NA	NA	NA
gtdb_bac_meta-ssu_silva_taxonomy	Rhodococcus sp. 008	Bacteria	Actinobacteria	Actinomycetia	Corynebacteriales	Nocardiaceae	Rhodococcus	Rhodococcus sp. 008	NA	NA	NA
microbe-directory	Acetobacter pasteurianus	Bacteria	Proteobacteria	Alphaproteobacteria	Rhodospirillales	Acetobacteraceae	Acetobacter	Acetobacter pasteurianus	0	0	NA
microbe-directory	Nitrosococcus watsonii	Bacteria	Proteobacteria	Gammaproteobacteria	Chromatiales	Chromatiaceae	Nitrosococcus	Nitrosococcus watsonii	NA	NA	NA
microbe-directory	Bacillus vallismortis	Bacteria	Firmicutes	Bacilli	Bacillales	Bacillaceae	Bacillus	Bacillus vallismortis	NA	NA	NA
gtdb_bac_meta-ncbi_taxonomy	Paraburkholderia sprentiae	Bacteria	Proteobacteria	Betaproteobacteria	Burkholderiales	Burkholderiaceae	Paraburkholderia	Paraburkholderia sprentiae	NA	NA	NA
gtdb_bac_meta-ssu_gg_taxonomy	Staphylococcus sciuri	Bacteria	Firmicutes	Bacilli	Bacillales	Staphylococcaceae	Staphylococcus	sciuri	NA	NA	NA
microbe-directory	Actinomyces oris	Bacteria	Actinobacteria	Actinobacteria	Actinomycetales	Actinomycetaceae	Actinomyces	Actinomyces oris	0	0	NA
gtdb_bac_meta-ncbi_taxonomy	Thermosulfidibacter takaii	Bacteria	Aquificae	Aquificae	Aquificales		Thermosulfidibacter	Thermosulfidibacter takaii	NA	NA	NA
microbe-directory	Methylobacterium radiotolerans	Bacteria	Proteobacteria	Alphaproteobacteria	Rhizobiales	Methylobacteriaceae	Methylobacterium	Methylobacterium radiotolerans	0	1	2
gtdb_bac_meta-ncbi_taxonomy	Staphylococcus chromogenes	Bacteria	Firmicutes	Bacilli	Bacillales	Staphylococcaceae	Staphylococcus	Staphylococcus chromogenes	NA	NA	NA
gtdb_bac_meta-ncbi_taxonomy	Caulobacter henricii	Bacteria	Proteobacteria	Alphaproteobacteria	Caulobacterales	Caulobacteraceae	Caulobacter	Caulobacter henricii	NA	NA	NA
gtdb_bac_meta-ncbi_taxonomy	Cupriavidus oxalaticus	Bacteria	Proteobacteria	Betaproteobacteria	Burkholderiales	Burkholderiaceae	Cupriavidus	Cupriavidus oxalaticus	NA	NA	NA
gtdb_bac_meta-ssu_silva_taxonomy	Porphyrobacter sp. CACIAM 03H1	Bacteria	Proteobacteria	Alphaproteobacteria	Sphingomonadales	Sphingomonadaceae	Porphyrobacter	Porphyrobacter sp. CACIAM 03H1	NA	NA	NA
microbe-directory	Isosphaera pallida	Bacteria	Planctomycetes	Planctomycetia	Planctomycetales	Planctomycetaceae	Isosphaera	Isosphaera pallida	0	0	NA
microbe-directory	Pedobacter heparinus	Bacteria	Bacteroidetes	Sphingobacteriia	Sphingobacteriales	Sphingobacteriaceae	Pedobacter	Pedobacter heparinus	NA	NA	NA
gtdb_bac_meta-ssu_silva_taxonomy	Limnohabitans sp. 103DPR2	Bacteria	Proteobacteria	Gammaproteobacteria	Burkholderiales	Comamonadaceae	Limnohabitans	Limnohabitans sp. 103DPR2	NA	NA	NA
gtdb_bac_meta-ssu_silva_taxonomy	Achromobacter sp. B7	Bacteria	Proteobacteria	Gammaproteobacteria	Burkholderiales	Alcaligenaceae	Achromobacter sp. B7		NA	NA	NA
gtdb_bac_meta-ncbi_taxonomy	Chryseobacterium indoltheticum	Bacteria	Bacteroidetes	Flavobacteriia	Flavobacteriales	Weeksellaceae	Chryseobacterium	Chryseobacterium indoltheticum	NA	NA	NA
[truncated: 2,260 more rows]
