# Supplementary material for: The microbial biodiversity at the archeological site of Tel Megiddo (Israel)
Source: Front Microbiol. 2023 Sep 22;14:1253371. doi: 10.3389/fmicb.2023.1253371 (PMC10559971; doi:10.3389/fmicb.2023.1253371)
Supplement: Supplementary file 2 [file Data_Sheet_1.zip › Table S4 - RSA by Phylum.xlsx]

## Sheet: a. Tel_Megiddo_site_phylum_RSA
	Acidobacteria	Actinobacteria	Aquificae	Armatimonadetes	Bacteria noname	Bacteroidetes	Balneolaeota	Caldiserica	Candidatus Bipolaricaulota	Candidatus Saccharibacteria	Chlamydiae	Chlorobi	Chloroflexi	Chrysiogenetes	Cyanobacteria	Deferribacteres	Deinococcus Thermus	Elusimicrobia	Fibrobacteres	Firmicutes	Fusobacteria	Gemmatimonadetes	Ignavibacteriae	Kiritimatiellaeota	Nitrospirae	None	Planctomycetes	Proteobacteria	Spirochaetes	Synergistetes	Tenericutes	Thermodesulfobacteria	Thermotogae	Verrucomicrobia
Area CC	0.000423796	0.463968	2.01255e-05	3.97671e-05	5.1765e-05	0.00371441	0	0	1.45136e-05	0	0	0.000109722	0.000706326	1.51909e-05	0.043001	0.000202062	0.0135087	0	0	0.0880586	0.000320337	0.000569217	0	3.39617e-05	0.000115141	1.96417e-05	0.00243859	0.380594	0.000118431	7.62445e-05	0.00115007	0	5.83445e-05	0.00067179
Area DD	0	0.740095	0	0	0	0.00594222	0	0	0	0	0	0	0	0	0	0	0	0	0	0.0328969	0	0.000719058	0	0	0	0	0.00116847	0.219178	0	0	0	0	0	0
Area J	0.000886045	0.527004	0	3.48552e-05	2.08542e-05	0.0073206	5.746e-06	0	1.20909e-05	0	7.86275e-06	7.74767e-05	0.000566598	3.91383e-06	0.0471051	5.68646e-06	0.00466227	1.36896e-06	4.18586e-06	0.0687495	2.46135e-05	0.00424155	2.38691e-06	3.3423e-05	7.90616e-05	1.00137e-05	0.0024453	0.336119	7.62216e-05	4.94486e-05	7.68181e-06	3.58914e-06	1.35724e-05	0.000425809
Area K	0.00428246	0.549241	2.64338e-05	0.000203679	0.000108102	0.00552631	2.84933e-05	0	0.000125738	0	0	0.0003483	0.00315622	3.99725e-05	0.00181892	0	0.00548967	0	1.96018e-05	0.0253177	9.85187e-06	0.00437516	1.91884e-05	0.000353145	0.000915002	0	0.0135668	0.380966	0.000208534	0.00036221	0	6.20665e-05	2.18955e-05	0.00340793
Area S	0.00483628	0.462533	5.70436e-06	0.000163052	8.49574e-05	0.0107097	2.84845e-05	5.52748e-06	5.95298e-05	0	2.95389e-05	0.000322447	0.00237451	3.08273e-05	0.00300885	7.03096e-06	0.00379671	0	9.37461e-06	0.0244463	4.55465e-06	0.00374823	2.1314e-05	0.000235671	0.000924837	9.24195e-06	0.0149627	0.465103	0.000160308	0.00018306	0	3.81279e-05	2.73247e-05	0.00213009
Assyrian Palace	0.000825225	0.651715	0	0	0	0.0115892	0	0	0	0	0	0	0.000373637	0	0.00303463	0	0.021245	0	0	0.0348774	0	0.00265634	0	0	0	0	0.00506432	0.268619	0	0	0	0	0	0
Outgroups	0.00501854	0.486523	0	6.23038e-05	0	0.0014456	0	0	0	0	0	3.79664e-05	0.00126742	0	0.00344413	0	0.00135705	0	0	0.107881	0	0.00614691	0	8.69657e-05	0.000196322	0	0.0116857	0.373568	0	0	0	0	0	0.00127885
Entrance	0.000418379	0.477216	0	0	2.0174e-05	0.0191115	0	0	0	0	0	0	0.000340991	0	0.022749	3.99778e-05	0.00675127	0	0	0.110298	2.31353e-05	0.000885599	0	1.88784e-05	0	0	0.00231692	0.359418	0	0	6.77401e-05	0	0	0.000325363
Northern Stables	0.000170941	0.476702	4.62112e-06	1.43132e-05	1.50493e-05	0.00492505	6.74766e-06	0	7.89271e-06	8.66972e-06	0	2.24513e-05	0.000801965	4.90739e-06	0.114644	1.22685e-05	0.00286655	0	0	0.0626294	2.9976e-05	0.0012469	5.03007e-06	1.90161e-05	2.94034e-05	6.66587e-06	0.00141806	0.334076	5.78254e-05	3.36565e-05	3.43108e-05	0	0	0.000205292
Two-chambered City Gate	0.00119325	0.425379	0	0	0	0.000198405	0	0	0	0	0	0	0.000340205	0	0.0357351	0	0.00837186	0	0	0.121344	0	0.00186226	0	0	0	0	0.00320841	0.402367	0	0	0	0	0	0

## Sheet: b. TelM_material_phylum_RSA
	Acidobacteria	Actinobacteria	Aquificae	Armatimonadetes	Bacteria noname	Bacteroidetes	Balneolaeota	Caldiserica	Candidatus Bipolaricaulota	Candidatus Saccharibacteria	Chlamydiae	Chlorobi	Chloroflexi	Chrysiogenetes	Cyanobacteria	Deferribacteres	Deinococcus Thermus	Elusimicrobia	Fibrobacteres	Firmicutes	Fusobacteria	Gemmatimonadetes	Ignavibacteriae	Kiritimatiellaeota	Nitrospirae	None	Planctomycetes	Proteobacteria	Spirochaetes	Synergistetes	Tenericutes	Thermodesulfobacteria	Thermotogae	Verrucomicrobia
basalt	0.00217132	0.280791	0	8.52574e-05	2.92221e-05	0.00825472	1.54798e-05	0	1.55588e-05	0	3.53824e-05	0.000187772	0.000725063	1.76122e-05	0.168533	2.55891e-05	0.00147524	6.16033e-06	1.88364e-05	0.106896	3.92129e-05	0.00521183	1.07411e-05	6.53153e-05	0.000122417	0	0.00532394	0.419026	0.000215967	8.60471e-05	2.07319e-05	1.61511e-05	2.1956e-05	0.000556641
cement	0.00143206	0.475556	0	0	0	0	0	0	0	0	0	0	0.000215282	0	0.0200014	0	0.00619365	0	0	0.139818	0	0.0022171	0	0	0	0	0.00276205	0.351804	0	0	0	0	0	0
ceramic	0.00100204	0.560339	0	0	5.04349e-05	0.0189256	0	0	0	0	0	0	0.00080105	0	0.0519522	9.99445e-05	0.00599242	0	0	0.031797	5.78382e-05	0.00163785	0	4.7196e-05	0	0	0.00537143	0.320943	0	0	0.00016935	0	0	0.00081373
plastic	0	0.239738	0	0	0	0.00843441	0	0	0	0	0	0	0	0	0	0	0	0	0	0.380472	0	0	0	0	0	0	0	0.371355	0	0	0	0	0	0
soil	0.00453214	0.510823	4.27827e-06	0.000195779	0.000106048	0.00606669	3.13849e-05	4.14561e-06	9.17204e-05	0	2.21542e-05	0.000378619	0.00265906	4.62136e-05	0.00293169	5.27322e-06	0.00425678	0	1.45305e-05	0.0210487	1.32679e-05	0.00392146	1.59855e-05	0.000329509	0.000930204	6.93146e-06	0.0149428	0.422944	0.00020495	0.000254081	0	4.51215e-05	2.04936e-05	0.00315309
stone	0.00138631	0.52779	7.09985e-06	3.95155e-05	2.33779e-05	0.00726205	4.67816e-06	0	1.79797e-05	1.3338e-06	0	6.54109e-05	0.000892303	5.1046e-06	0.0322427	2.52023e-05	0.00760153	0	1.86188e-06	0.0621846	4.70773e-05	0.0028104	3.72592e-06	5.42531e-05	0.000162786	6.75816e-06	0.00438701	0.352084	5.13814e-05	6.22307e-05	0.000139044	7.00631e-06	1.31098e-05	0.000620436
wood	0.00127802	0.477722	0	0	0	0.00529332	0	0	0	0	0	0	0.000720932	0	0.00137325	0	0.00347358	0	0	0.0957692	0	0.00236453	0	0	0	0	0.00506803	0.406268	0	0	0	0	0	0.000669729

## Sheet: c. Top Phyla
Area	Actinobacteria	Proteobacteria	Firmicutes	Cyanobacteria	Bacteroidetes	Deinococcus Thermus	Planctomycetes	Gemmatimonadetes	Sum	Actinobacteria	Proteobacteria	Firmicutes	Cyanobacteria	Bacteroidetes	Deinococcus Thermus	Planctomycetes	Gemmatimonadetes	STD
Outgroups	0.486523	0.373568	0.107881	0.00344413	0.0014456	0.00135705	0.0116857	0.00614691	0.992052	0.490421	0.376561	0.108745	0.00347172	0.00145719	0.00136793	0.0117794	0.00619616	0.196152
Area CC	0.463968	0.380594	0.0880586	0.043001	0.00371441	0.0135087	0.00243859	0.000569217	0.995853	0.465901	0.382179	0.0884253	0.0431801	0.00372988	0.013565	0.00244875	0.000571587	0.188229
Area DD	0.740095	0.219178	0.0328969	0	0.00594222	0	0.00116847	0.000719058	1	0.740095	0.219178	0.0328969	0	0.00594222	0	0.00116847	0.000719058	0.259643
Area J	0.527004	0.336119	0.0687495	0.0471051	0.0073206	0.00466227	0.0024453	0.00424155	0.997647	0.528247	0.336911	0.0689116	0.0472162	0.00733787	0.00467326	0.00245107	0.00425155	0.198074
Area K	0.549241	0.380966	0.0253177	0.00181892	0.00552631	0.00548967	0.0135668	0.00437516	0.986301	0.556869	0.386257	0.0256693	0.00184418	0.00560307	0.00556592	0.0137552	0.00443593	0.218838
Area S	0.462533	0.465103	0.0244463	0.00300885	0.0107097	0.00379671	0.0149627	0.00374823	0.988308	0.468005	0.470605	0.0247355	0.00304444	0.0108364	0.00384163	0.0151397	0.00379258	0.212635
Assyrian Palace	0.651715	0.268619	0.0348774	0.00303463	0.0115892	0.021245	0.00506432	0.00265634	0.998801	0.652497	0.268942	0.0349193	0.00303827	0.0116032	0.0212705	0.0050704	0.00265953	0.231434
Entrance	0.477216	0.359418	0.110298	0.022749	0.0191115	0.00675127	0.00231692	0.000885599	0.998745	0.477815	0.359869	0.110436	0.0227775	0.0191355	0.00675976	0.00231983	0.000886711	0.187444
Northern Stables	0.476702	0.334076	0.0626294	0.114644	0.00492505	0.00286655	0.00141806	0.0012469	0.998509	0.477414	0.334575	0.0627229	0.114816	0.00493241	0.00287083	0.00142018	0.00124876	0.182059
Two-chambered City Gate	0.425379	0.402367	0.121344	0.0357351	0.000198405	0.00837186	0.00320841	0.00186226	0.998467	0.426032	0.402985	0.12153	0.03579	0.000198709	0.00838472	0.00321334	0.00186512	0.183239
Min	0.425379	0.219178	0.0244463	0	0.000198405	0	0.00116847	0.000569217		0.426032	0.219178	0.0247355	0	0.000198709	0	0.00116847	0.000571587
Max	0.740095	0.465103	0.121344	0.114644	0.0191115	0.021245	0.0149627	0.00437516		0.740095	0.470605	0.12153	0.114816	0.0191355	0.0212705	0.0151397	0.00443593
Mean	0.530428	0.349604	0.0631797	0.0301219	0.00767082	0.00741023	0.00517661	0.00225604		0.532542	0.351278	0.0633609	0.0301896	0.00770213	0.00743684	0.00522077	0.00227009
										0.102508	0.0740607	0.036927	0.0369044	0.00551306	0.00642748	0.00536086	0.00156118

## Sheet: d. Bottom Phyla
Taxa	Area CC	Area DD	Area J	Area K	Area S	Assyrian Palace	Entrance	Northern Stables	Two-chambered City Gate	Is unique	Is unique	Is unique	Is unique	Is unique	Is unique	Is unique	Is unique	Is unique	Total
Caldiserica	0	0	0	0	5.52748e-06	0	0	0	0	1	1	1	1	0	1	1	1	1	8
Candidatus Saccharibacteria	0	0	0	0	0	0	0	8.66972e-06	0	1	1	1	1	1	1	1	0	1	8
Elusimicrobia	0	0	1.36896e-06	0	0	0	0	0	0	1	1	0	1	1	1	1	1	1	8
Chlamydiae	0	0	7.86275e-06	0	2.95389e-05	0	0	0	0	1	1	0	1	0	1	1	1	1	7
Fibrobacteres	0	0	4.18586e-06	1.96018e-05	9.37461e-06	0	0	0	0	1	1	0	0	0	1	1	1	1	6
Thermodesulfobacteria	0	0	3.58914e-06	6.20665e-05	3.81279e-05	0	0	0	0	1	1	0	0	0	1	1	1	1	6
Balneolaeota	0	0	5.746e-06	2.84933e-05	2.84845e-05	0	0	6.74766e-06	0	1	1	0	0	0	1	1	0	1	5
Ignavibacteriae	0	0	2.38691e-06	1.91884e-05	2.1314e-05	0	0	5.03007e-06	0	1	1	0	0	0	1	1	0	1	5
None	1.96417e-05	0	1.00137e-05	0	9.24195e-06	0	0	6.66587e-06	0	0	1	0	1	0	1	1	0	1	5
Aquificae	2.01255e-05	0	0	2.64338e-05	5.70436e-06	0	0	4.62112e-06	0	0	1	1	0	0	1	1	0	1	5
Thermotogae	5.83445e-05	0	1.35724e-05	2.18955e-05	2.73247e-05	0	0	0	0	0	1	0	0	0	1	1	1	1	5
Tenericutes	0.00115007	0	7.68181e-06	0	0	0	6.77401e-05	3.43108e-05	0	0	1	0	1	1	1	0	0	1	5
Candidatus Bipolaricaulota	1.45136e-05	0	1.20909e-05	0.000125738	5.95298e-05	0	0	7.89271e-06	0	0	1	0	0	0	1	1	0	1	4
Chrysiogenetes	1.51909e-05	0	3.91383e-06	3.99725e-05	3.08273e-05	0	0	4.90739e-06	0	0	1	0	0	0	1	1	0	1	4
Armatimonadetes	3.97671e-05	0	3.48552e-05	0.000203679	0.000163052	0	0	1.43132e-05	0	0	1	0	0	0	1	1	0	1	4
Synergistetes	7.62445e-05	0	4.94486e-05	0.00036221	0.00018306	0	0	3.36565e-05	0	0	1	0	0	0	1	1	0	1	4
Chlorobi	0.000109722	0	7.74767e-05	0.0003483	0.000322447	0	0	2.24513e-05	0	0	1	0	0	0	1	1	0	1	4
Nitrospirae	0.000115141	0	7.90616e-05	0.000915002	0.000924837	0	0	2.94034e-05	0	0	1	0	0	0	1	1	0	1	4
Spirochaetes	0.000118431	0	7.62216e-05	0.000208534	0.000160308	0	0	5.78254e-05	0	0	1	0	0	0	1	1	0	1	4
Deferribacteres	0.000202062	0	5.68646e-06	0	7.03096e-06	0	3.99778e-05	1.22685e-05	0	0	1	0	1	0	1	0	0	1	4
Kiritimatiellaeota	3.39617e-05	0	3.3423e-05	0.000353145	0.000235671	0	1.88784e-05	1.90161e-05	0	0	1	0	0	0	1	0	0	1	3
Bacteria noname	5.1765e-05	0	2.08542e-05	0.000108102	8.49574e-05	0	2.0174e-05	1.50493e-05	0	0	1	0	0	0	1	0	0	1	3
Fusobacteria	0.000320337	0	2.46135e-05	9.85187e-06	4.55465e-06	0	2.31353e-05	2.9976e-05	0	0	1	0	0	0	1	0	0	1	3
Verrucomicrobia	0.00067179	0	0.000425809	0.00340793	0.00213009	0	0.000325363	0.000205292	0	0	1	0	0	0	1	0	0	1	3
Acidobacteria	0.000423796	0	0.000886045	0.00428246	0.00483628	0.000825225	0.000418379	0.000170941	0.00119325	0	1	0	0	0	0	0	0	0	1
Chloroflexi	0.000706326	0	0.000566598	0.00315622	0.00237451	0.000373637	0.000340991	0.000801965	0.000340205	0	1	0	0	0	0	0	0	0	1
Deinococcus Thermus	0.0135087	0	0.00466227	0.00548967	0.00379671	0.021245	0.00675127	0.00286655	0.00837186	0	1	0	0	0	0	0	0	0	1
Cyanobacteria	0.043001	0	0.0471051	0.00181892	0.00300885	0.00303463	0.022749	0.114644	0.0357351	0	1	0	0	0	0	0	0	0	1
Gemmatimonadetes	0.000569217	0.000719058	0.00424155	0.00437516	0.00374823	0.00265634	0.000885599	0.0012469	0.00186226	0	0	0	0	0	0	0	0	0	0
Planctomycetes	0.00243859	0.00116847	0.0024453	0.0135668	0.0149627	0.00506432	0.00231692	0.00141806	0.00320841	0	0	0	0	0	0	0	0	0	0
Bacteroidetes	0.00371441	0.00594222	0.0073206	0.00552631	0.0107097	0.0115892	0.0191115	0.00492505	0.000198405	0	0	0	0	0	0	0	0	0	0
Firmicutes	0.0880586	0.0328969	0.0687495	0.0253177	0.0244463	0.0348774	0.110298	0.0626294	0.121344	0	0	0	0	0	0	0	0	0	0
Proteobacteria	0.380594	0.219178	0.336119	0.380966	0.465103	0.268619	0.359418	0.334076	0.402367	0	0	0	0	0	0	0	0	0	0
Actinobacteria	0.463968	0.740095	0.527004	0.549241	0.462533	0.651715	0.477216	0.476702	0.425379	0	0	0	0	0	0	0	0	0	0
