# Supplementary material for: The microbial biodiversity at the archeological site of Tel Megiddo (Israel)
Source: Front Microbiol. 2023 Sep 22;14:1253371. doi: 10.3389/fmicb.2023.1253371 (PMC10559971; doi:10.3389/fmicb.2023.1253371)
Supplement: Supplementary file 2 [file Data_Sheet_1.zip › Table S5 - Pathogens.xlsx]

## Sheet: (a)Pathogen presence in samples
	pathogen_type	BC-0302374690_S188_L004	BC-0302374943_S190_L004	BC-0302374998_S183_L004	BC-0302375019_S187_L004	BC-0302377231_S159_L004	BC-0302377235_S161_L004	BC-0302377239_S176_L004	BC-0302377248_S181_L004	BC-0302377249_S189_L004	BC-0302377253_S170_L004	BC-0302377255_S146_L004	BC-0302377269_S154_L004	BC-0302377271_S173_L004	BC-0302377273_S160_L004	BC-0302377274_S158_L004	BC-0302377280_S178_L004	BC-0302377285_S149_L004	BC-0302380699_S144_L004	BC-0302380719_S184_L004	BC-0302383661_S163_L004	BC-0302383724_S186_L004	BC-0302383968_S169_L004	BC-0302383977_S152_L004	BC-0302383990_S175_L004	BC-0302384005_S156_L004	BC-0302384013_S174_L004	BC-0302384028_S179_L004	BC-0302384029_S147_L004	BC-0302384030_S167_L004	BC-0302384041_S166_L004	BC-0302386753_S162_L004	BC-0302387673_S182_L004	BC-0302387681_S157_L004	BC-0302387683_S185_L004	BC-0302388193_S177_L004	BC-0302388213_S180_L004	BC-0302388229_S145_L004	BC-0302388234_S151_L004	BC-0302388243_S155_L004	BC-0302388593_S168_L004
Number of animal pathogen	animal_pathogen_sum	2	2	5	15	36	24	5	7	21	74	22	5	61	15	91	93	13	3	2	35	60	14	51	29	2	23	11	2	31	56	17	24	13	6	6	151	10	7	3	12
Number of plant pathogen	plant_pathogen_sum	0	2	7	16	35	29	3	7	11	48	21	8	41	18	48	52	13	0	0	35	47	14	46	31	0	24	16	1	24	47	19	26	17	5	9	58	7	2	2	11
Number of both pathogen	both_pathogen_sum	0	1	2	5	6	6	1	1	4	11	5	1	8	6	8	9	5	1	0	6	7	3	7	6	1	5	5	1	6	7	6	7	5	2	1	11	2	1	1	4
Mycobacterium intracellulare	animal_pathogen	0	0	0	1	1	1	0	1	1	1	1	0	1	1	1	1	1	0	0	1	1	1	1	1	0	1	1	0	1	1	1	1	1	1	1	1	1	1	0	1
Carnobacterium maltaromaticum	animal_pathogen	0	0	0	0	0	0	0	0	0	0	0	0	0	0	1	0	0	0	0	0	0	0	0	0	0	0	0	0	0	0	0	0	0	0	0	1	0	0	0	0
Campylobacter ureolyticus	animal_pathogen	0	0	0	0	0	0	0	0	0	0	0	0	0	0	0	0	0	0	0	0	0	0	0	0	0	0	0	0	0	0	0	0	0	0	0	1	0	0	0	0
Mycoplasma mycoides	animal_pathogen	0	0	0	0	0	0	0	0	0	1	0	0	0	0	1	0	0	0	0	0	0	0	0	0	0	0	0	0	0	0	0	0	0	0	0	1	0	0	0	0
Brachyspira intermedia	animal_pathogen	0	0	0	0	0	0	0	0	0	0	0	0	0	0	0	0	0	0	0	0	0	0	0	0	0	0	0	0	0	0	0	0	0	0	0	1	0	0	0	0
Helicobacter cinaedi	animal_pathogen	0	0	0	0	0	0	0	0	0	0	0	0	0	0	1	0	0	0	0	0	0	0	0	0	0	0	0	0	0	0	0	0	0	0	0	0	0	0	0	0
Leuconostoc mesenteroides	animal_pathogen	0	0	0	0	0	0	0	0	0	0	0	0	0	0	0	0	0	0	0	0	0	0	0	0	0	0	0	0	0	0	0	0	0	0	0	1	0	0	0	0
Vibrio mimicus	animal_pathogen	0	0	0	0	0	0	0	0	0	0	0	0	0	0	0	1	0	0	0	0	0	0	0	0	0	0	0	0	0	0	0	0	0	0	0	1	0	0	0	0
Pseudomonas alcaligenes	animal_pathogen	0	0	0	0	1	1	0	0	0	1	0	0	1	0	1	1	0	0	0	1	1	0	1	1	0	0	0	0	1	1	0	1	0	0	0	1	0	0	0	0
Capnocytophaga canimorsus	animal_pathogen	0	0	0	0	0	0	0	0	0	0	0	0	0	0	0	0	0	0	0	0	0	0	0	0	0	0	0	0	0	0	0	0	0	0	0	1	0	0	0	0
Providencia rettgeri	animal_pathogen	0	0	0	0	0	0	0	0	0	0	0	0	1	0	0	1	0	0	0	0	0	0	0	0	0	0	0	0	0	0	0	0	0	0	0	1	0	0	0	0
Cronobacter malonaticus	animal_pathogen	0	0	0	0	0	0	0	0	0	1	0	0	0	0	1	1	0	0	0	0	1	0	1	0	0	0	0	0	0	0	0	0	0	0	0	1	0	0	0	0
Waddlia chondrophila	animal_pathogen	0	0	0	0	0	0	0	0	0	0	0	0	0	0	0	1	0	0	0	0	0	0	0	0	0	0	0	0	0	0	0	0	0	0	0	1	0	0	0	0
Vibrio furnissii	animal_pathogen	0	0	0	0	0	0	0	0	0	1	0	0	0	0	0	1	0	0	0	0	1	0	1	0	0	0	0	0	0	1	0	0	0	0	0	1	0	0	0	0
Empedobacter brevis	animal_pathogen	0	0	0	0	0	0	0	0	0	0	0	0	0	0	0	0	0	0	0	0	0	0	0	0	0	0	0	0	0	0	0	0	0	0	0	1	0	0	0	0
Teredinibacter turnerae	animal_pathogen	0	0	0	0	0	0	0	0	0	1	0	0	0	0	0	1	0	0	0	0	0	0	0	0	0	0	0	0	0	0	0	0	0	0	0	1	0	0	0	0
Paenibacillus alvei	animal_pathogen	0	0	0	0	0	0	0	0	0	0	0	0	0	0	0	1	0	0	0	0	1	0	0	0	0	0	0	0	0	0	0	0	0	0	0	1	0	0	0	0
Shewanella sediminis	animal_pathogen	0	0	0	0	0	0	0	0	0	0	0	0	0	0	0	0	0	0	0	0	0	0	0	0	0	0	0	0	0	0	0	0	0	0	0	1	0	0	0	0
Pasteurella multocida	animal_pathogen	0	0	0	0	0	1	0	1	1	1	1	0	1	1	1	1	1	0	0	1	1	0	0	0	0	1	0	0	1	0	0	1	1	0	0	1	0	0	0	1
Enterococcus faecalis	animal_pathogen	0	0	0	0	0	0	0	0	0	1	1	0	1	0	1	1	0	0	0	1	1	1	0	0	0	1	0	0	0	0	0	1	1	1	0	1	1	0	0	0
Olsenella uli	animal_pathogen	0	0	0	0	1	1	0	0	0	1	0	0	1	0	1	1	0	0	0	1	1	0	1	1	0	0	0	0	0	1	0	0	0	0	0	1	0	0	0	0
Fusobacterium nucleatum	animal_pathogen	0	0	0	0	0	0	0	0	0	1	0	0	1	0	1	1	0	0	0	0	0	0	0	0	0	0	0	0	0	0	0	0	0	0	0	1	0	0	0	0
Riemerella anatipestifer	animal_pathogen	0	0	0	0	0	0	0	0	0	0	0	0	0	0	0	0	0	0	0	0	0	0	0	0	0	0	0	0	0	1	0	0	0	0	0	1	0	0	0	0
Helicobacter pylori	animal_pathogen	0	0	0	0	0	0	0	0	0	1	0	0	0	0	1	1	0	0	0	0	1	0	0	0	0	0	0	0	0	1	0	0	0	0	0	1	0	0	0	0
Shewanella pealeana	animal_pathogen	0	0	0	0	0	0	0	0	0	0	0	0	0	0	0	0	0	0	0	0	0	0	0	0	0	0	0	0	0	0	0	0	0	0	0	1	0	0	0	0
Bacteroides thetaiotaomicron	animal_pathogen	0	0	0	0	0	0	0	0	0	1	0	0	0	0	1	1	0	0	0	0	1	0	1	0	0	0	0	0	0	1	0	0	0	0	0	1	0	0	0	1
Pseudomonas fluorescens	animal_pathogen	0	0	0	1	1	1	1	1	1	1	1	0	1	1	1	1	1	0	0	1	1	1	1	1	0	1	1	0	1	1	1	1	1	0	0	1	1	0	0	1
Pseudomonas luteola	animal_pathogen	0	0	0	0	0	0	0	0	0	0	0	0	0	0	0	1	0	0	0	0	0	0	0	0	0	1	0	0	0	0	0	0	0	0	0	1	0	0	0	0
Legionella pneumophila	animal_pathogen	0	0	0	0	0	0	0	0	1	1	0	0	1	0	1	1	0	0	0	0	1	0	1	0	0	0	0	0	1	0	0	0	0	0	0	1	0	0	0	0
Brucella microti	animal_pathogen	0	0	0	0	0	0	0	0	0	0	0	0	0	0	0	1	0	0	0	0	0	0	0	0	0	0	0	0	0	0	0	0	0	0	0	0	0	0	0	0
Bacteroides fragilis	animal_pathogen	0	0	0	0	0	0	0	0	0	1	0	0	0	0	1	1	0	0	0	1	1	0	1	0	0	0	0	0	0	1	0	0	0	0	0	1	0	0	0	1
Leptospira kmetyi	animal_pathogen	0	0	0	0	0	0	0	0	0	0	0	0	0	0	0	1	0	0	0	0	0	0	0	0	0	0	0	0	0	0	0	0	0	0	0	1	0	0	0	0
Eggerthella lenta	animal_pathogen	0	0	0	0	1	1	0	0	0	1	0	0	1	0	1	1	0	0	0	1	1	0	1	1	0	1	0	0	1	1	1	0	0	0	0	1	0	0	0	0
Avibacterium paragallinarum	animal_pathogen	0	0	0	0	0	0	0	0	0	0	0	0	0	0	0	0	0	0	0	0	0	0	0	0	0	0	0	0	0	0	0	0	0	0	0	1	0	0	0	0
Kocuria rhizophila	animal_pathogen	0	0	0	1	1	0	0	0	0	1	1	0	1	0	1	1	0	0	0	1	1	0	1	1	0	1	0	0	1	1	0	0	0	0	0	1	0	0	0	0
Corynebacterium ulcerans	animal_pathogen	0	0	0	0	1	0	0	0	0	0	0	0	1	0	1	1	0	0	0	0	1	0	0	0	0	0	0	0	0	1	0	0	0	0	0	1	0	0	0	0
Rahnella aquatilis	animal_pathogen	0	0	0	0	0	0	0	0	0	1	0	0	0	0	1	1	0	0	0	0	1	0	1	0	0	0	0	0	0	1	0	0	0	0	0	1	0	0	0	0
Campylobacter gracilis	animal_pathogen	0	0	0	0	1	0	0	0	0	0	0	0	0	0	0	0	0	0	0	0	0	0	0	0	0	0	0	0	0	0	0	0	0	0	0	0	0	0	0	0
Actinomyces viscosus	animal_pathogen	0	0	0	1	1	1	0	0	1	1	1	0	1	1	1	1	0	0	0	1	1	0	1	1	0	1	0	0	1	1	1	1	0	0	0	1	0	0	0	0
Xenorhabdus nematophila	animal_pathogen	0	0	0	0	0	0	0	0	0	0	0	0	0	0	1	0	0	0	0	0	0	0	0	0	0	0	0	0	0	0	0	0	0	0	0	0	0	0	0	0
Rickettsia typhi	animal_pathogen	0	0	0	0	0	0	0	0	0	0	0	0	1	0	0	0	0	0	0	0	0	0	0	0	0	0	0	0	0	0	0	0	0	0	0	0	0	0	0	0
Wolbachia pipientis	animal_pathogen	0	0	0	0	0	0	0	0	0	0	0	0	0	0	1	0	0	0	0	0	0	0	0	0	0	0	0	0	1	0	0	0	0	0	0	0	0	0	0	0
Filifactor alocis	animal_pathogen	0	0	0	0	0	0	0	0	0	0	0	0	0	0	0	0	0	0	0	0	0	0	0	0	0	0	0	0	0	0	0	0	0	0	0	1	0	0	0	0
Mycoplasma gallisepticum	animal_pathogen	0	0	0	0	0	0	0	0	1	0	0	0	1	0	0	0	0	0	0	0	0	0	0	0	0	0	0	0	1	0	0	0	0	0	0	0	0	0	0	0
Shewanella oneidensis	animal_pathogen	0	0	0	0	0	0	0	0	0	0	0	0	0	0	0	0	0	0	0	0	0	0	0	0	0	0	0	0	0	0	0	0	0	0	0	1	0	0	0	0
Listeria monocytogenes	animal_pathogen	0	0	0	0	0	0	0	0	0	1	1	0	1	0	1	1	0	0	0	1	1	1	0	0	0	0	0	0	0	0	0	0	0	1	0	1	1	0	1	0
Capnocytophaga sputigena	animal_pathogen	0	0	0	0	0	0	0	0	0	0	0	0	1	0	0	1	0	0	0	0	0	0	0	0	0	0	0	0	0	0	0	0	0	0	0	1	0	0	0	0
Flavobacterium branchiophilum	animal_pathogen	0	0	0	0	0	0	0	0	0	0	0	0	0	0	0	0	0	0	0	0	0	0	0	0	0	0	0	0	0	0	0	0	0	0	0	1	0	0	0	0
Staphylococcus pseudintermedius	animal_pathogen	0	0	0	0	0	0	0	0	0	0	0	0	0	0	0	0	0	0	0	0	0	0	0	0	0	0	0	0	0	0	0	0	0	0	0	1	0	0	0	0
Mycoplasma crocodyli	animal_pathogen	0	0	0	0	0	0	0	0	0	0	0	0	0	0	0	0	0	0	0	0	0	0	0	0	0	0	0	0	0	0	0	0	0	0	0	1	0	0	0	0
Mycobacterium kansasii	animal_pathogen	0	0	0	1	1	1	0	0	0	1	1	0	1	0	1	1	0	0	0	1	1	0	1	1	0	1	0	0	1	1	1	1	0	0	0	1	0	0	0	0
Chryseobacterium gleum	animal_pathogen	0	0	0	0	0	0	0	0	0	1	0	0	1	0	1	1	0	0	0	0	0	0	0	0	0	0	0	0	0	1	0	0	0	0	0	1	0	0	0	0
Photobacterium damselae	animal_pathogen	0	0	0	0	0	0	0	0	0	0	0	0	0	0	0	0	0	0	0	0	0	0	0	0	0	0	0	0	0	0	0	0	0	0	0	1	0	0	0	0
Burkholderia mallei	animal_pathogen	0	0	0	0	0	0	0	0	0	1	0	0	0	0	1	1	0	0	0	0	1	0	1	1	0	0	0	0	0	1	0	0	0	0	0	1	0	0	0	0
Aeromonas media	animal_pathogen	0	0	0	0	1	0	0	0	0	1	0	0	1	0	1	1	0	0	0	1	1	0	1	1	0	0	0	0	0	1	0	0	0	0	0	1	0	0	0	0
Clostridium tetani	animal_pathogen	0	0	0	0	0	0	0	0	0	1	0	0	0	0	1	0	0	0	0	0	0	0	0	0	0	0	0	0	0	0	0	0	0	0	0	0	0	0	0	0
Mycobacterium avium	animal_pathogen	0	0	0	1	1	1	0	0	1	1	1	0	1	1	1	1	1	0	0	1	1	1	1	1	0	1	1	0	1	1	1	1	1	0	0	1	0	0	0	0
Taylorella equigenitalis	animal_pathogen	0	0	0	0	0	0	0	0	0	0	0	0	0	0	0	0	0	0	0	0	0	0	0	0	0	0	0	0	0	0	0	0	0	0	0	1	0	0	0	0
Chromobacterium violaceum	animal_pathogen	0	0	0	0	1	1	0	0	0	1	1	0	1	0	1	1	0	0	0	1	1	0	1	1	0	1	0	0	1	1	1	1	0	0	0	1	0	0	0	0
Salmonella enterica	animal_pathogen	1	1	1	1	1	1	1	1	1	1	1	1	1	1	1	1	1	1	1	1	1	1	1	1	1	1	1	0	1	1	1	1	1	1	1	1	1	1	1	1
Brachyspira hyodysenteriae	animal_pathogen	0	0	0	0	0	0	0	0	0	0	0	0	0	0	1	0	0	0	0	0	0	0	0	0	0	0	0	0	0	0	0	0	0	0	0	0	0	0	0	0
Shewanella frigidimarina	animal_pathogen	0	0	0	0	0	0	0	0	0	0	0	0	0	0	0	0	0	0	0	0	0	0	0	0	0	0	0	0	0	0	0	0	0	0	0	1	0	0	0	0
Simkania negevensis	animal_pathogen	0	0	0	0	0	0	0	0	0	0	0	0	0	0	0	0	0	0	0	0	0	0	0	0	0	0	0	0	0	0	0	0	0	0	0	1	0	0	0	0
Myroides odoratus	animal_pathogen	0	0	0	0	0	0	0	0	0	1	0	0	1	0	1	1	0	0	0	1	0	0	0	0	0	0	0	0	1	1	0	0	0	0	0	1	0	0	0	0
Aeromonas caviae	animal_pathogen	0	0	0	0	1	0	0	0	0	1	0	0	1	0	1	1	0	0	0	0	1	0	1	0	0	0	0	0	0	1	0	0	0	0	0	1	0	0	0	0
Corynebacterium pseudotuberculosis	animal_pathogen	0	0	0	0	0	0	0	0	0	0	0	0	0	0	0	0	0	0	0	0	0	0	0	0	0	0	0	0	0	0	0	0	0	0	0	1	0	0	0	0
Citrobacter freundii	animal_pathogen	0	0	0	0	1	0	0	0	0	1	0	0	1	0	1	1	0	0	0	0	1	0	1	0	0	0	0	0	0	1	0	0	0	0	0	1	0	0	0	0
Mycobacterium leprae	animal_pathogen	0	0	0	0	1	0	0	0	0	0	0	0	0	0	1	1	0	0	0	0	1	0	1	0	0	0	0	0	0	0	0	0	0	0	0	1	0	0	0	0
Tsukamurella paurometabola	animal_pathogen	0	0	0	1	1	1	0	0	1	1	1	0	1	1	1	1	1	0	0	1	1	1	1	1	0	1	1	0	1	1	1	1	1	0	1	1	0	0	0	1
Yersinia pseudotuberculosis	animal_pathogen	0	0	0	0	0	0	0	0	0	0	0	0	0	0	0	1	0	0	0	0	0	0	0	0	0	0	0	0	0	0	0	0	0	0	0	1	0	0	0	0
Actinobacillus pleuropneumoniae	animal_pathogen	0	0	0	0	0	0	0	0	0	0	0	0	0	0	0	0	0	0	0	0	0	0	0	0	0	0	0	0	0	0	0	0	0	0	0	1	0	0	0	0
Rickettsia bellii	animal_pathogen	0	0	0	0	0	0	0	0	0	1	0	0	0	0	0	0	0	0	0	0	0	0	0	0	0	0	0	0	0	0	0	0	0	0	0	1	0	0	0	0
Cronobacter universalis	animal_pathogen	0	0	0	0	0	0	0	0	0	1	0	0	1	0	1	1	0	0	0	0	1	0	1	0	0	0	0	0	0	1	0	0	0	0	0	1	0	0	0	0
Bifidobacterium dentium	animal_pathogen	0	0	0	0	1	0	0	0	0	1	0	0	0	0	1	1	0	0	0	0	1	0	1	0	0	0	0	0	0	1	0	0	0	0	0	1	0	0	0	0
Fusobacterium necrophorum	animal_pathogen	0	0	0	0	0	0	0	0	0	0	0	0	0	0	1	0	0	0	0	0	0	0	0	0	0	0	0	0	0	0	0	0	0	0	0	1	0	0	0	0
Prevotella intermedia	animal_pathogen	0	0	0	0	0	0	0	0	0	1	0	0	0	0	1	1	0	0	0	0	0	0	0	0	0	0	0	0	0	0	0	0	0	0	0	1	0	0	0	0
Cronobacter sakazakii	animal_pathogen	0	0	0	0	1	0	0	0	0	1	0	0	1	0	1	1	0	0	0	0	1	0	1	0	0	0	0	0	0	1	0	1	0	0	0	1	0	0	0	0
Bordetella holmesii	animal_pathogen	0	0	0	0	1	0	0	0	0	1	0	0	1	0	1	1	0	0	0	1	1	0	1	1	0	0	0	0	0	1	0	0	0	0	0	1	0	0	0	0
Gordonia rubripertincta	animal_pathogen	0	0	0	0	1	1	0	0	0	1	1	0	1	0	1	1	0	0	0	1	1	0	1	1	0	1	1	0	1	1	1	1	0	0	0	1	0	0	0	0
Shewanella putrefaciens	animal_pathogen	0	0	0	0	0	0	0	0	0	0	0	0	0	0	0	1	0	0	0	0	0	0	0	0	0	0	0	0	0	0	0	0	0	0	0	1	0	0	0	0
Streptococcus gallolyticus	animal_pathogen	0	0	0	0	0	0	0	0	0	0	0	0	1	0	0	0	0	0	0	0	0	0	0	0	0	0	0	0	0	0	0	0	0	0	0	0	0	0	0	0
Flavobacterium columnare	animal_pathogen	0	0	0	0	0	0	0	0	0	1	0	0	0	0	1	0	0	0	0	0	0	0	0	0	0	0	0	0	0	1	0	0	0	0	0	1	0	0	0	0
Burkholderia pseudomallei	animal_pathogen	0	0	0	1	1	1	0	0	1	1	1	0	1	1	1	1	1	0	0	1	1	1	1	1	0	1	1	0	1	1	1	1	1	0	0	1	0	0	0	0
Cryptobacterium curtum	animal_pathogen	0	0	0	0	0	0	0	0	0	0	0	0	0	0	0	0	0	0	0	0	0	0	0	0	0	0	0	0	0	0	0	0	0	0	0	1	0	0	0	0
Vibrio owensii	animal_pathogen	0	0	0	0	0	0	0	0	0	0	0	0	0	0	1	0	0	0	0	0	0	0	0	0	0	0	0	0	0	0	0	0	0	0	0	1	0	0	0	0
Haemophilus influenzae	animal_pathogen	0	0	0	0	0	0	0	0	1	1	0	0	1	0	1	1	0	0	0	0	0	0	0	0	0	0	0	0	0	0	0	0	0	0	0	1	0	0	0	0
Klebsiella oxytoca	animal_pathogen	0	0	1	1	1	1	1	1	1	1	1	1	1	1	1	1	1	1	0	1	1	1	1	1	0	1	0	0	1	1	1	1	1	0	1	1	1	1	0	1
Rickettsia prowazekii	animal_pathogen	0	0	0	0	0	0	0	0	0	0	0	0	0	0	1	0	0	0	0	0	0	0	0	0	0	0	0	0	0	0	0	0	0	0	0	0	0	0	0	0
Mannheimia haemolytica	animal_pathogen	0	0	0	0	0	0	0	0	0	0	0	0	1	0	0	0	0	0	0	0	0	0	0	0	0	0	0	0	0	0	0	0	0	0	0	1	0	0	0	0
Capnocytophaga gingivalis	animal_pathogen	0	0	0	0	0	0	0	0	0	0	0	0	0	0	0	1	0	0	0	0	0	0	0	0	0	0	0	0	0	0	0	0	0	0	0	1	0	0	0	0
Stenotrophomonas maltophilia	animal_pathogen	0	0	1	1	1	1	1	1	1	1	1	1	1	1	1	1	1	0	0	1	1	1	1	1	0	1	1	1	1	1	1	1	1	1	1	1	1	1	0	1
Lactococcus garvieae	animal_pathogen	0	0	0	0	0	0	0	0	0	0	0	0	0	0	0	0	0	0	0	0	0	0	0	0	0	0	0	0	0	0	0	1	0	0	0	1	0	0	0	0
Shewanella loihica	animal_pathogen	0	0	0	0	0	0	0	0	0	1	0	0	1	0	1	1	0	0	0	0	1	0	1	1	0	0	0	0	0	1	0	0	0	0	0	1	0	0	0	0
Arcobacter butzleri	animal_pathogen	0	0	0	0	0	0	0	0	0	0	0	0	0	0	1	0	0	0	0	0	0	0	0	0	0	0	0	0	0	0	0	0	0	0	0	1	0	0	0	0
Helicobacter felis	animal_pathogen	0	0	0	0	0	0	0	0	0	0	0	0	0	0	0	0	0	0	0	0	0	0	0	0	0	0	0	0	0	0	0	0	0	0	0	1	0	0	0	0
Vibrio harveyi	animal_pathogen	0	0	0	0	0	0	0	0	0	0	0	0	0	0	0	0	0	0	0	0	0	0	0	0	0	0	0	0	0	0	0	0	0	0	0	1	0	0	0	0
Ornithobacterium rhinotracheale	animal_pathogen	0	0	0	0	0	0	0	0	0	1	0	0	0	0	0	0	0	0	0	0	0	0	0	0	0	0	0	0	1	0	0	0	0	0	0	1	0	0	0	0
Vibrio tubiashii	animal_pathogen	0	0	0	0	0	0	0	0	0	0	0	0	1	0	0	0	0	0	0	0	0	0	0	0	0	0	0	0	0	0	0	0	0	0	0	1	0	0	0	0
Helicobacter bizzozeronii	animal_pathogen	0	0	0	0	1	0	0	0	0	0	0	0	0	0	0	0	0	0	0	0	0	0	0	0	0	0	0	0	0	0	0	0	0	0	0	1	0	0	0	0
Brucella suis	animal_pathogen	0	0	0	0	0	0	0	0	0	0	0	0	0	0	0	1	0	0	0	0	0	0	0	0	0	0	0	0	0	0	0	0	0	0	0	1	0	0	0	0
Elizabethkingia meningoseptica	animal_pathogen	0	0	0	0	0	0	0	0	0	0	0	0	0	0	0	0	0	0	0	0	0	0	0	0	0	0	0	0	0	0	0	0	0	0	0	1	0	0	0	0
Parvimonas micra	animal_pathogen	0	0	0	0	0	0	0	0	0	0	0	0	0	0	1	0	0	0	0	0	0	0	0	0	0	0	0	0	0	0	0	0	0	0	0	0	0	0	0	0
Providencia alcalifaciens	animal_pathogen	0	0	0	0	0	0	0	0	0	0	0	0	0	0	0	0	0	0	0	0	0	0	0	0	0	0	0	0	0	0	0	0	0	0	0	1	0	0	0	0
Streptococcus suis	animal_pathogen	0	0	0	0	0	0	0	0	0	0	0	0	0	0	1	1	0	0	0	0	0	0	0	0	0	0	0	0	0	0	0	0	0	0	0	1	0	0	0	0
Enterococcus faecium	animal_pathogen	0	0	0	0	1	0	0	0	0	1	0	0	1	0	1	1	0	0	0	0	0	0	0	0	0	0	0	0	1	1	0	0	0	0	0	1	0	0	0	0
Pseudomonas entomophila	animal_pathogen	0	0	0	0	1	1	0	0	0	1	1	0	1	1	1	1	0	0	0	1	1	0	1	1	0	1	0	0	1	1	0	1	0	0	0	1	0	0	0	0
Leptospira santarosai	animal_pathogen	0	0	0	0	0	0	0	0	0	0	0	0	0	0	0	1	0	0	0	0	0	0	0	0	0	0	0	0	0	0	0	0	0	0	0	1	0	0	0	0
Gardnerella vaginalis	animal_pathogen	0	0	0	0	0	0	0	0	0	1	0	0	0	0	0	0	0	0	0	0	0	0	0	0	0	0	0	0	0	0	0	0	0	0	0	1	0	0	0	0
Vibrio parahaemolyticus	animal_pathogen	0	0	0	0	0	0	0	0	0	1	0	0	1	0	1	1	0	0	0	0	1	0	0	0	0	0	0	0	0	1	0	0	0	0	0	1	0	0	0	0
Mycobacterium liflandii	animal_pathogen	0	0	0	0	0	0	0	0	0	0	0	0	0	0	1	0	0	0	0	0	0	0	0	0	0	0	0	0	0	0	0	0	0	0	0	0	0	0	0	0
Alistipes finegoldii	animal_pathogen	0	0	0	0	0	0	0	0	0	1	0	0	1	0	1	1	0	0	0	0	1	0	1	0	0	0	0	0	0	1	0	0	0	0	0	1	0	0	0	1
Vibrio nigripulchritudo	animal_pathogen	0	0	0	0	0	0	0	0	0	1	0	0	0	0	1	1	0	0	0	0	0	0	0	0	0	0	0	0	0	0	0	0	0	0	0	1	0	0	0	0
Micavibrio aeruginosavorus	animal_pathogen	0	0	0	0	0	0	0	0	0	1	0	0	0	0	1	1	0	0	0	0	1	0	1	0	0	0	0	0	0	1	0	0	0	0	0	1	0	0	0	0
Bordetella petrii	animal_pathogen	0	0	0	0	1	1	0	0	0	1	1	0	1	1	1	1	0	0	0	1	1	0	1	1	0	1	0	0	1	1	1	1	0	0	0	1	0	0	0	0
Helicobacter bilis	animal_pathogen	0	0	0	0	0	0	0	0	0	0	0	0	0	0	0	0	0	0	0	0	0	0	0	0	0	0	0	0	0	0	0	0	0	0	0	1	0	0	0	0
Aerococcus viridans	animal_pathogen	0	0	0	0	0	0	0	0	0	0	0	0	0	0	0	0	0	0	0	0	0	0	0	0	0	0	0	0	0	0	0	0	0	0	0	1	0	0	0	0
Brachyspira hampsonii	animal_pathogen	0	0	0	0	0	0	0	0	0	1	0	0	0	0	1	0	0	0	0	0	0	0	0	0	0	0	0	0	0	0	0	0	0	0	0	0	0	0	0	0
Legionella anisa	animal_pathogen	0	0	0	0	0	0	0	0	0	0	0	0	0	0	1	1	0	0	0	0	0	0	0	0	0	0	0	0	0	0	0	0	0	0	0	1	0	0	0	0
Vibrio rotiferianus	animal_pathogen	0	0	0	0	0	0	0	0	0	0	0	0	0	0	0	0	0	0	0	0	0	0	0	0	0	0	0	0	0	0	0	0	0	0	0	1	0	0	0	0
Gallibacterium anatis	animal_pathogen	0	0	0	0	0	0	0	0	0	0	0	0	0	0	0	0	0	0	0	0	0	0	0	0	0	0	0	0	0	0	0	0	0	0	0	1	0	0	0	0
Bacteroides vulgatus	animal_pathogen	0	0	0	0	0	0	0	0	0	0	0	0	0	0	1	0	0	0	0	0	0	0	0	0	0	0	0	0	0	1	0	0	0	0	0	1	0	0	0	0
Prevotella dentalis	animal_pathogen	0	0	0	0	0	0	0	0	0	1	0	0	1	0	1	1	0	0	0	0	1	0	1	0	0	0	0	0	0	1	0	0	0	0	0	1	0	0	0	0
Shewanella halifaxensis	animal_pathogen	0	0	0	0	0	0	0	0	0	0	0	0	0	0	0	0	0	0	0	0	0	0	0	0	0	0	0	0	0	0	0	0	0	0	0	1	0	0	0	0
Campylobacter jejuni	animal_pathogen	0	0	0	0	0	0	0	0	0	1	0	0	0	0	1	1	0	0	0	0	0	0	0	0	0	0	0	0	0	1	0	0	0	0	0	1	0	0	0	0
Fusobacterium varium	animal_pathogen	0	0	0	0	0	0	0	0	0	1	0	0	0	0	1	0	0	0	0	0	0	0	0	0	0	0	0	0	0	0	0	0	0	0	0	1	0	0	0	0
Legionella longbeachae	animal_pathogen	0	0	0	0	0	0	0	0	0	0	0	0	0	0	0	1	0	0	0	0	0	0	0	0	0	0	0	0	0	0	0	0	0	0	0	1	0	0	0	0
Elizabethkingia anophelis	animal_pathogen	0	0	0	0	0	0	0	0	0	1	0	0	0	0	1	1	0	0	0	0	0	0	0	0	0	0	0	0	0	1	0	0	0	0	0	1	0	0	0	0
Jonesia denitrificans	animal_pathogen	0	0	0	0	0	0	0	0	0	1	0	0	0	0	1	1	0	0	0	0	1	0	0	0	0	0	0	0	0	1	0	0	0	0	0	1	0	0	0	0
Xenorhabdus bovienii	animal_pathogen	0	0	0	0	0	0	0	0	0	0	0	0	0	0	0	1	0	0	0	0	0	0	0	0	0	0	0	0	0	0	0	0	0	0	0	1	0	0	0	0
Vibrio cyclitrophicus	animal_pathogen	0	0	0	0	1	0	0	0	0	0	0	0	0	0	0	0	0	0	0	0	0	0	0	0	0	0	0	0	0	0	0	0	0	0	0	1	0	0	0	0
Coxiella burnetii	animal_pathogen	0	0	0	0	0	0	0	0	0	0	0	0	0	0	0	1	0	0	0	0	1	0	1	0	0	0	0	0	0	0	0	0	0	0	0	1	0	0	0	0
Yersinia enterocolitica	animal_pathogen	0	0	0	0	0	0	0	0	0	0	0	0	0	0	1	1	0	0	0	0	0	0	0	0	0	0	0	0	0	0	0	0	0	0	0	1	0	0	0	0
Vibrio crassostreae	animal_pathogen	0	0	0	0	0	0	0	0	0	0	0	0	0	0	0	0	0	0	0	0	0	0	0	0	0	0	0	0	0	0	0	0	0	0	0	1	0	0	0	0
Fluoribacter dumoffii	animal_pathogen	0	0	0	0	0	0	0	0	0	0	0	0	0	0	0	1	0	0	0	0	0	0	0	0	0	0	0	0	0	0	0	0	0	0	0	0	0	0	0	0
Orientia tsutsugamushi	animal_pathogen	0	0	0	0	0	0	0	0	0	0	0	0	0	0	1	0	0	0	0	0	0	0	0	0	0	0	0	0	0	0	0	0	0	0	0	1	0	0	0	0
Haemophilus pittmaniae	animal_pathogen	0	0	0	0	0	0	0	0	0	0	0	0	0	0	0	0	0	0	0	0	0	0	0	0	0	0	0	0	0	0	0	0	0	0	0	1	0	0	0	0
Bordetella avium	animal_pathogen	0	0	0	0	0	0	0	0	0	1	0	0	1	0	1	1	0	0	0	1	1	0	1	0	0	0	0	0	0	1	0	0	0	0	0	1	0	0	0	0
Brucella pinnipedialis	animal_pathogen	0	0	0	0	0	0	0	0	0	1	0	0	0	0	0	1	0	0	0	0	0	0	0	0	0	0	0	0	0	0	0	0	0	0	0	0	0	0	0	0
Campylobacter lari	animal_pathogen	0	0	0	0	0	0	0	0	0	1	0	0	0	0	1	0	0	0	0	0	0	0	0	0	0	0	0	0	0	0	0	0	0	0	0	0	0	0	0	0
Prevotella ruminicola	animal_pathogen	0	0	0	0	0	0	0	0	0	0	0	0	0	0	0	0	0	0	0	0	0	0	0	0	0	0	0	0	0	0	0	0	0	0	0	1	0	0	0	0
Acinetobacter baumannii	animal_pathogen	0	0	0	0	0	0	0	0	1	1	0	0	1	0	1	1	0	0	0	1	1	0	1	0	0	0	0	0	1	0	0	0	0	0	0	1	0	0	0	0
Mycoplasma haemofelis	animal_pathogen	0	0	0	0	0	0	0	0	0	0	0	0	1	0	0	0	0	0	0	0	0	0	0	0	0	0	0	0	0	0	0	0	0	0	0	0	0	0	0	0
Cronobacter dublinensis	animal_pathogen	0	0	0	0	0	0	0	0	0	1	0	0	1	0	1	1	0	0	0	0	1	0	1	0	0	0	0	0	0	1	0	0	0	0	0	1	0	0	0	0
Burkholderia oklahomensis	animal_pathogen	0	0	0	0	1	1	0	0	0	1	0	0	1	0	1	1	0	0	0	1	1	0	1	1	0	0	0	0	1	1	0	1	0	0	0	1	0	0	0	0
Flavobacterium psychrophilum	animal_pathogen	0	0	0	0	0	0	0	0	0	0	0	0	0	0	0	0	0	0	0	0	0	0	0	0	0	0	0	0	0	0	0	0	0	0	0	1	0	0	0	0
Staphylococcus simulans	animal_pathogen	0	0	0	0	0	0	0	0	0	0	0	0	0	0	0	0	0	0	0	0	0	0	0	0	0	0	0	0	0	0	0	0	0	0	0	1	0	0	0	0
Bacillus anthracis	animal_pathogen	0	0	0	0	0	0	0	0	0	0	0	0	0	0	1	1	0	0	0	0	1	0	0	0	0	0	0	0	0	0	0	0	0	0	0	1	0	0	0	0
Porphyromonas gingivalis	animal_pathogen	0	0	0	0	0	0	0	0	1	0	0	0	1	0	1	1	0	0	0	0	0	0	0	0	0	0	0	0	0	0	0	0	0	0	0	1	0	0	0	0
Edwardsiella ictaluri	animal_pathogen	0	0	0	0	1	0	0	0	0	0	0	0	0	0	1	1	0	0	0	0	1	0	1	0	0	0	0	0	0	0	0	0	0	0	0	1	0	0	0	0
Francisella tularensis	animal_pathogen	0	0	0	0	0	0	0	0	0	0	0	0	0	0	0	0	0	0	0	0	0	0	0	0	0	0	0	0	0	0	0	0	0	0	0	1	0	0	0	0
Rickettsia australis	animal_pathogen	0	0	0	0	0	0	0	0	1	0	0	0	1	0	0	0	0	0	0	0	0	0	0	0	0	0	0	0	0	0	0	0	0	0	0	0	0	0	0	0
Klebsiella pneumoniae	animal_pathogen	1	1	1	1	1	1	1	1	1	1	1	1	1	1	1	1	1	1	1	1	1	1	1	1	1	1	1	1	1	1	1	1	1	1	1	1	1	1	1	1
Streptococcus dysgalactiae	animal_pathogen	0	0	0	0	0	0	0	0	0	0	0	0	0	0	0	0	0	0	0	0	0	0	0	0	0	0	0	0	0	0	0	0	0	0	0	1	0	0	0	0
Dichelobacter nodosus	animal_pathogen	0	0	0	0	0	0	0	0	0	0	0	0	0	0	0	0	0	0	0	0	0	0	0	0	0	0	0	0	0	0	0	0	0	0	0	1	0	0	0	0
Prevotella melaninogenica	animal_pathogen	0	0	0	0	0	0	0	0	0	0	0	0	0	0	0	0	0	0	0	0	0	0	0	0	0	0	0	0	0	0	0	0	0	0	0	1	0	0	0	0
Haemophilus parainfluenzae	animal_pathogen	0	0	0	0	0	0	0	0	0	1	0	0	0	0	0	0	0	0	0	0	0	0	0	0	0	0	0	0	0	0	0	0	0	0	0	1	0	0	0	0
Nodularia spumigena	animal_pathogen	0	0	1	0	0	1	0	0	1	1	0	0	1	0	1	1	1	0	0	1	1	1	1	0	0	0	0	0	1	0	0	0	0	0	0	1	1	0	0	0
Pseudomonas chlororaphis	animal_pathogen	0	0	0	1	1	1	0	0	1	1	1	0	1	1	1	1	1	0	0	1	1	1	1	1	0	1	1	0	1	1	1	1	1	0	0	1	0	1	0	0
Parascardovia denticolens	animal_pathogen	0	0	0	0	0	0	0	0	0	1	0	0	0	0	0	1	0	0	0	1	1	0	1	1	0	0	0	0	0	1	0	0	0	0	0	1	0	0	0	0
Parachlamydia acanthamoebae	animal_pathogen	0	0	0	0	0	0	0	0	0	0	0	0	0	0	0	1	0	0	0	0	0	0	0	0	0	0	0	0	0	0	0	0	0	0	0	0	0	0	0	0
Capnocytophaga ochracea	animal_pathogen	0	0	0	0	0	0	0	0	0	0	0	0	1	0	0	1	0	0	0	0	0	0	1	0	0	0	0	0	0	0	0	0	0	0	0	1	0	0	0	0
Streptococcus ferus	animal_pathogen	0	0	0	0	0	0	0	0	0	0	0	0	0	0	0	0	0	0	0	0	0	0	0	0	0	0	0	0	0	0	0	0	0	0	0	1	0	0	0	0
Bacteroides helcogenes	animal_pathogen	0	0	0	0	0	0	0	0	0	0	0	0	0	0	1	0	0	0	0	0	0	0	0	0	0	0	0	0	0	0	0	0	0	0	0	1	0	0	0	0
Tannerella forsythia	animal_pathogen	0	0	0	0	0	0	0	0	0	0	0	0	0	0	1	1	0	0	0	0	0	0	0	0	0	0	0	0	0	0	0	0	0	0	0	1	0	0	0	0
Aeromonas salmonicida	animal_pathogen	0	0	0	0	0	0	0	0	0	1	0	0	1	0	1	1	0	0	0	1	1	0	1	1	0	0	0	0	0	1	0	0	0	0	0	1	0	0	0	0
Mycobacterium marinum	animal_pathogen	0	0	0	1	1	1	0	0	0	1	1	0	1	0	1	1	0	0	0	1	1	0	1	1	0	1	0	0	1	1	0	1	0	0	0	1	0	0	0	0
Pseudoalteromonas piscicida	animal_pathogen	0	0	0	0	0	0	0	0	0	0	0	0	0	0	0	0	0	0	0	0	0	0	0	0	0	0	0	0	0	0	0	0	0	0	0	1	0	0	0	0
Streptococcus agalactiae	animal_pathogen	0	0	0	0	0	0	0	0	0	0	0	0	1	0	1	0	0	0	0	0	0	0	0	0	0	0	0	0	0	0	0	0	0	0	0	1	0	0	0	0
Brucella melitensis	animal_pathogen	0	0	0	0	0	0	0	0	0	0	0	0	0	0	1	1	0	0	0	0	1	0	0	0	0	0	0	0	0	1	0	0	0	0	0	1	0	0	0	0
Streptococcus gordonii	animal_pathogen	0	0	0	0	0	0	0	0	1	0	0	0	1	0	0	0	0	0	0	0	0	0	0	0	0	0	0	0	0	0	0	0	0	0	0	0	0	0	0	0
Aeromonas hydrophila	animal_pathogen	0	0	0	1	1	1	0	0	1	1	1	1	1	1	1	1	1	0	0	1	1	1	1	1	0	1	1	0	1	1	1	1	1	0	0	1	1	1	0	1
Vibrio metschnikovii	animal_pathogen	0	0	0	0	0	0	0	0	0	0	0	0	0	0	0	0	0	0	0	0	0	0	0	0	0	0	0	0	0	0	0	0	0	0	0	1	0	0	0	0
Burkholderia ubonensis	plant_pathogen	0	0	0	1	1	1	0	0	0	1	1	0	1	1	1	1	0	0	0	1	1	1	1	1	0	1	1	0	1	1	1	1	1	0	0	1	0	0	0	0
Agrobacterium vitis	plant_pathogen	0	0	0	0	1	1	0	0	0	1	0	0	1	0	1	1	0	0	0	1	1	0	1	0	0	0	0	0	0	1	0	0	0	0	0	1	0	0	0	0
Pseudomonas coronafaciens	plant_pathogen	0	0	0	0	0	0	0	0	0	1	0	0	1	0	1	1	0	0	0	1	1	0	1	0	0	0	0	0	0	1	0	0	0	0	0	1	0	0	0	0
Pseudomonas syringae	plant_pathogen	0	0	0	0	1	1	0	0	0	1	1	0	1	0	1	1	0	0	0	1	1	0	1	1	0	1	0	0	1	1	0	1	0	0	0	1	0	0	0	0
Agrobacterium fabrum	plant_pathogen	0	0	0	1	1	1	0	0	0	1	1	0	1	1	1	1	1	0	0	1	1	1	1	1	0	1	1	0	1	1	1	1	1	0	1	1	0	0	0	1
Enterobacter asburiae	plant_pathogen	0	0	0	0	1	1	0	0	0	1	0	0	1	0	1	1	0	0	0	1	1	0	1	1	0	1	0	0	0	1	0	1	0	0	0	1	0	0	0	0
Candidatus Pelagibacter ubique	plant_pathogen	0	0	0	0	0	0	0	0	0	0	0	0	0	0	1	0	0	0	0	0	0	0	0	0	0	0	0	0	0	0	0	0	0	0	0	0	0	0	0	0
Pantoea vagans	plant_pathogen	0	0	0	0	0	0	0	0	0	1	0	0	1	0	1	1	0	0	0	0	1	0	1	0	0	0	0	0	0	1	0	1	0	0	0	1	0	0	0	0
Pseudomonas brassicacearum	plant_pathogen	0	0	0	0	1	1	0	0	0	1	0	0	1	0	1	1	0	0	0	1	1	0	1	1	0	1	0	0	0	1	0	0	0	0	0	1	0	0	0	0
Clavibacter michiganensis	plant_pathogen	0	0	1	1	1	1	1	1	1	1	1	1	1	1	1	1	1	0	0	1	1	1	1	1	0	1	1	0	1	1	1	1	1	1	1	1	1	1	0	1
Dickeya dadantii	plant_pathogen	0	0	0	0	0	0	0	0	0	1	0	0	1	0	1	1	0	0	0	0	1	0	1	0	0	0	0	0	0	1	0	0	0	0	0	1	0	0	0	0
Rickettsia endosymbiont of Bemisia tabaci	plant_pathogen	0	0	0	0	0	0	0	0	0	0	0	0	0	0	1	0	0	0	0	0	0	0	0	0	0	0	0	0	0	0	0	0	0	0	0	1	0	0	0	0
Xanthomonas citri	plant_pathogen	0	1	1	1	1	1	1	1	1	1	1	1	1	1	1	1	1	0	0	1	1	1	1	1	0	1	1	0	1	1	1	1	1	1	1	1	1	1	0	1
Serratia plymuthica	plant_pathogen	0	0	0	0	1	1	0	0	0	1	0	0	1	0	1	1	0	0	0	1	1	0	1	1	0	0	0	0	0	1	0	1	0	0	0	1	0	0	0	0
Burkholderia cenocepacia	plant_pathogen	0	1	1	1	1	1	1	1	1	1	1	1	1	1	1	1	1	0	0	1	1	1	1	1	0	1	1	1	1	1	1	1	1	1	1	1	0	0	1	1
Enterobacter cloacae	plant_pathogen	0	0	0	0	1	1	0	0	0	1	1	0	1	0	1	1	0	0	0	1	1	0	1	1	0	1	0	0	1	1	0	1	0	0	0	1	0	0	0	0
Dickeya solani	plant_pathogen	0	0	0	0	0	0	0	0	0	1	0	0	0	0	0	1	0	0	0	0	1	0	0	0	0	0	0	0	0	1	0	0	0	0	0	1	0	0	0	0
Xanthomonas sacchari	plant_pathogen	0	0	0	0	1	1	0	0	0	1	1	0	1	1	1	1	0	0	0	1	1	0	1	1	0	1	0	0	1	1	1	1	0	0	0	1	0	0	0	0
Xanthomonas axonopodis	plant_pathogen	0	0	0	0	1	0	0	0	0	1	0	0	1	0	1	1	0	0	0	0	1	0	1	0	0	0	0	0	0	1	0	0	0	0	0	1	0	0	0	0
Pectobacterium wasabiae	plant_pathogen	0	0	0	0	0	0	0	0	0	0	0	0	1	0	0	0	0	0	0	1	0	0	0	0	0	0	0	0	0	0	0	0	0	0	0	1	0	0	0	0
Xanthomonas euvesicatoria	plant_pathogen	0	0	0	0	1	1	0	0	0	1	0	0	1	1	1	1	0	0	0	1	1	0	1	1	0	0	0	0	1	1	0	1	0	0	0	1	0	0	0	0
Ralstonia solanacearum	plant_pathogen	0	0	1	1	1	1	0	1	1	1	1	1	1	1	1	1	1	0	0	1	1	1	1	1	0	1	1	0	1	1	1	1	1	1	1	1	1	0	1	1
Acidovorax avenae	plant_pathogen	0	0	0	1	1	1	0	0	1	1	1	0	1	1	1	1	1	0	0	1	1	1	1	1	0	1	1	0	1	1	1	1	1	0	0	1	0	0	0	1
Enterococcus casseliflavus	plant_pathogen	0	0	0	1	0	0	0	0	0	0	0	0	0	0	0	0	0	0	0	0	0	0	0	0	0	0	0	0	0	0	0	0	0	0	0	1	0	0	0	0
Polymorphum gilvum	plant_pathogen	0	0	0	1	1	1	0	0	0	1	1	0	1	1	1	1	1	0	0	1	1	1	1	1	0	1	1	0	1	1	1	1	1	0	0	1	0	0	0	0
Curtobacterium flaccumfaciens	plant_pathogen	0	0	0	1	1	1	0	1	1	1	1	1	1	1	1	1	1	0	0	1	1	1	1	1	0	1	1	0	1	1	1	1	1	0	1	1	1	0	0	1
Burkholderia thailandensis	plant_pathogen	0	0	0	0	1	1	0	0	0	1	1	0	1	0	1	1	0	0	0	1	1	0	1	1	0	0	0	0	0	1	0	1	0	0	0	1	0	0	0	0
Dickeya paradisiaca	plant_pathogen	0	0	0	0	0	0	0	0	0	0	0	0	0	0	0	1	0	0	0	0	0	0	1	0	0	0	0	0	0	0	0	0	0	0	0	1	0	0	0	0
Xanthomonas arboricola	plant_pathogen	0	0	0	0	1	1	0	0	0	1	0	0	1	0	1	1	0	0	0	1	1	0	1	1	0	0	0	0	0	1	0	0	0	0	0	1	0	0	0	0
Pseudomonas viridiflava	plant_pathogen	0	0	0	0	0	0	0	0	0	1	0	0	1	0	1	1	0	0	0	0	1	0	1	0	0	0	0	0	0	1	0	0	0	0	0	1	0	0	0	0
Acidovorax citrulli	plant_pathogen	0	0	0	0	1	1	0	0	0	1	0	0	1	0	1	1	0	0	0	1	1	0	1	1	0	1	0	0	1	1	1	1	0	0	0	1	0	0	0	0
Sphingomonas melonis	plant_pathogen	0	0	1	1	1	1	0	1	1	1	1	1	1	1	1	1	1	0	0	1	1	1	1	1	0	1	1	0	1	1	1	1	1	1	1	1	1	0	0	1
Methylobacterium nodulans	plant_pathogen	0	0	1	1	1	1	0	0	1	1	1	1	1	1	1	1	1	0	0	1	1	1	1	1	0	1	1	0	1	1	1	1	1	0	1	1	0	0	0	1
Methylobacterium radiotolerans	plant_pathogen	0	0	1	1	1	1	0	0	1	1	1	1	1	1	1	1	1	0	0	1	1	1	1	1	0	1	1	0	1	1	1	1	1	0	0	1	1	0	0	1
Burkholderia glumae	plant_pathogen	0	0	0	0	1	1	0	0	0	1	1	0	1	1	1	1	0	0	0	1	1	0	1	1	0	1	0	0	1	1	1	1	1	0	0	1	1	0	0	0
Frateuria aurantia	plant_pathogen	0	0	0	0	1	0	0	0	0	1	0	0	1	0	1	1	0	0	0	1	1	0	1	1	0	0	0	0	0	1	0	0	0	0	0	1	0	0	0	0
Clostridium perfringens	plant_pathogen	0	0	0	0	0	0	0	0	0	1	0	0	1	0	1	0	0	0	0	0	0	0	0	0	0	0	0	0	1	0	0	0	0	0	0	1	0	0	0	0
Erwinia amylovora	plant_pathogen	0	0	0	0	0	0	0	0	0	0	0	0	0	0	0	1	0	0	0	0	0	0	0	0	0	0	0	0	0	0	0	0	0	0	0	1	0	0	0	0
Xanthomonas perforans	plant_pathogen	0	0	0	0	0	0	0	0	0	0	0	0	0	0	0	0	0	0	0	0	0	0	0	0	0	0	0	0	0	0	0	0	0	0	0	1	0	0	0	0
Xanthomonas hortorum	plant_pathogen	0	0	0	0	0	0	0	0	0	1	0	0	0	0	1	1	0	0	0	0	1	0	1	0	0	0	0	0	0	1	0	0	0	0	0	1	0	0	0	0
Pseudomonas fuscovaginae	plant_pathogen	0	0	0	0	0	0	0	0	0	1	0	0	0	0	1	1	0	0	0	0	1	0	1	0	0	0	0	0	0	1	0	0	0	0	0	1	0	0	0	0
Methylobacterium mesophilicum	plant_pathogen	0	0	0	1	1	1	0	0	1	1	1	0	1	1	1	1	1	0	0	1	1	1	1	1	0	1	1	0	1	1	1	1	1	0	0	1	0	0	0	0
Serratia proteamaculans	plant_pathogen	0	0	0	0	0	0	0	0	0	0	0	0	0	0	0	1	0	0	0	0	0	0	0	0	0	0	0	0	0	0	0	0	0	0	0	1	0	0	0	0
Xanthomonas translucens	plant_pathogen	0	0	0	1	1	1	0	0	0	1	1	0	1	0	1	1	0	0	0	1	1	0	1	1	0	1	1	0	1	1	1	1	1	0	0	1	0	0	0	0
Pantoea stewartii	plant_pathogen	0	0	0	0	1	0	0	0	0	1	0	0	0	0	1	1	0	0	0	0	0	0	1	0	0	0	0	0	0	0	0	0	0	0	0	1	0	0	0	0
Pectobacterium carotovorum	plant_pathogen	0	0	0	0	1	0	0	0	0	1	0	0	1	0	1	1	0	0	0	0	1	0	1	0	0	0	0	0	0	1	0	0	0	0	0	1	0	0	0	0
Xylella fastidiosa	plant_pathogen	0	0	0	0	0	0	0	0	0	1	0	0	0	0	0	1	0	0	0	1	1	0	1	0	0	0	0	0	0	1	0	0	0	0	0	1	0	0	0	0
Xanthomonas fragariae	plant_pathogen	0	0	0	0	0	0	0	0	0	1	0	0	1	0	1	1	0	0	0	0	1	0	1	0	0	0	0	0	0	1	0	0	0	0	0	1	0	0	0	0
Pseudomonas amygdali	plant_pathogen	0	0	0	0	0	0	0	0	0	1	0	0	0	0	0	1	0	0	0	0	1	0	0	0	0	0	0	0	0	1	0	0	0	0	0	1	0	0	0	0
Xanthomonas campestris	plant_pathogen	0	0	0	0	1	1	0	0	0	1	1	0	1	1	1	1	0	0	0	1	1	0	1	1	0	1	1	0	1	1	1	1	1	0	0	1	0	0	0	0
Enterobacter cancerogenus	plant_pathogen	0	0	0	0	0	0	0	0	0	1	0	0	0	0	1	1	0	0	0	0	1	0	1	0	0	1	0	0	0	1	0	0	0	0	0	1	0	0	0	0
Leifsonia xyli	plant_pathogen	0	0	0	1	1	1	0	1	1	1	1	0	1	1	1	1	1	0	0	1	1	1	1	1	0	1	1	0	1	1	1	1	1	0	1	1	0	0	0	1
Vibrio gazogenes	plant_pathogen	0	0	0	0	0	0	0	0	0	0	0	0	0	0	0	0	0	0	0	0	0	0	0	0	0	0	0	0	0	0	0	0	0	0	0	1	0	0	0	0
Cellvibrio japonicus	plant_pathogen	0	0	0	0	0	0	0	0	0	0	0	0	0	0	1	1	0	0	0	0	1	0	0	0	0	0	0	0	0	1	0	0	0	0	0	1	0	0	0	0
Burkholderia vietnamiensis	plant_pathogen	0	0	0	0	1	1	0	0	0	1	0	0	1	0	1	1	0	0	0	1	1	0	1	1	0	0	0	0	1	1	0	0	0	0	0	1	0	0	0	0
Pectobacterium atrosepticum	plant_pathogen	0	0	0	0	0	0	0	0	0	0	0	0	0	0	0	1	0	0	0	0	0	0	0	0	0	0	0	0	0	0	0	0	0	0	0	1	0	0	0	0
Pseudomonas tolaasii	plant_pathogen	0	0	0	0	1	0	0	0	0	1	0	0	0	0	1	1	0	0	0	0	1	0	1	0	0	0	0	0	0	1	0	0	0	0	0	1	0	0	0	0
Xanthomonas albilineans	plant_pathogen	0	0	0	0	0	0	0	0	0	1	0	0	1	0	1	1	0	0	0	1	1	0	1	1	0	0	0	0	0	1	0	0	0	0	0	1	0	0	0	0
Dickeya zeae	plant_pathogen	0	0	0	0	1	0	0	0	0	1	0	0	1	0	1	1	0	0	0	1	1	0	1	1	0	0	0	0	0	1	0	0	0	0	0	1	0	0	0	0
Erwinia tasmaniensis	both_pathogen	0	0	0	0	0	0	0	0	0	1	0	0	1	0	0	1	0	0	0	0	0	0	0	0	0	0	0	0	0	0	0	0	0	0	0	1	0	0	0	0
Burkholderia gladioli	both_pathogen	0	0	0	1	1	1	0	0	1	1	1	0	1	1	1	1	1	0	0	1	1	1	1	1	0	1	1	0	1	1	1	1	1	0	0	1	0	0	0	1
Lactobacillus paracasei	both_pathogen	0	0	0	0	0	0	0	0	0	1	0	0	0	0	0	0	0	0	0	0	0	0	0	0	0	0	0	0	0	0	0	0	0	0	0	1	0	0	0	0
Ruegeria pomeroyi	both_pathogen	0	0	0	0	1	1	0	0	0	1	0	0	1	1	1	1	0	0	0	1	1	0	1	1	0	0	0	0	1	1	1	1	0	0	0	1	0	0	0	1
Serratia marcescens	both_pathogen	0	0	0	1	1	1	0	0	1	1	1	0	1	1	1	1	1	0	0	1	1	0	1	1	0	1	1	0	1	1	1	1	1	0	0	1	0	0	0	0
Pantoea ananatis	both_pathogen	0	0	0	0	0	0	0	0	0	1	0	0	1	0	1	1	0	0	0	0	1	0	1	0	0	0	0	0	0	1	0	1	0	0	0	1	0	0	0	0
Burkholderia cepacia	both_pathogen	0	0	0	1	1	1	0	0	0	1	1	0	1	1	1	1	1	0	0	1	1	0	1	1	0	1	1	0	1	1	1	1	1	0	0	1	0	0	0	0
Erwinia pyrifoliae	both_pathogen	0	0	0	0	0	0	0	0	0	1	0	0	0	0	0	0	0	0	0	0	0	0	0	0	0	0	0	0	0	0	0	0	0	0	0	1	0	0	0	0
Pseudomonas aeruginosa	both_pathogen	0	1	1	1	1	1	1	1	1	1	1	1	1	1	1	1	1	1	0	1	1	1	1	1	1	1	1	1	1	1	1	1	1	1	1	1	1	1	1	1
Leptospira interrogans	both_pathogen	0	0	0	0	0	0	0	0	0	1	0	0	0	0	1	1	0	0	0	0	0	0	0	0	0	0	0	0	0	0	0	0	0	0	0	1	0	0	0	0
Agrobacterium tumefaciens	both_pathogen	0	0	1	1	1	1	0	0	1	1	1	0	1	1	1	1	1	0	0	1	1	1	1	1	0	1	1	0	1	1	1	1	1	1	0	1	1	0	0	1

## Sheet: (b)Site - pathogen summary
	Mycobacterium intracellulare	Carnobacterium maltaromaticum	Campylobacter ureolyticus	Mycoplasma mycoides	Brachyspira intermedia	Helicobacter cinaedi	Leuconostoc mesenteroides	Vibrio mimicus	Pseudomonas alcaligenes	Capnocytophaga canimorsus	Providencia rettgeri	Cronobacter malonaticus	Waddlia chondrophila	Vibrio furnissii	Empedobacter brevis	Teredinibacter turnerae	Paenibacillus alvei	Shewanella sediminis	Pasteurella multocida	Enterococcus faecalis	Olsenella uli	Fusobacterium nucleatum	Riemerella anatipestifer	Helicobacter pylori	Shewanella pealeana	Bacteroides thetaiotaomicron	Pseudomonas fluorescens	Pseudomonas luteola	Legionella pneumophila	Brucella microti	Bacteroides fragilis	Leptospira kmetyi	Eggerthella lenta	Avibacterium paragallinarum	Kocuria rhizophila	Corynebacterium ulcerans	Rahnella aquatilis	Campylobacter gracilis	Actinomyces viscosus	Xenorhabdus nematophila	Rickettsia typhi	Wolbachia pipientis	Filifactor alocis	Mycoplasma gallisepticum	Shewanella oneidensis	Listeria monocytogenes	Capnocytophaga sputigena	Flavobacterium branchiophilum	Staphylococcus pseudintermedius
Area CC	0.00162175	0	0	0	0	0	0	0	8.20499e-05	0	1.0353e-05	0	0	0	0	0	0	0	0.00699607	9.6757e-06	7.51802e-05	2.43828e-05	0	0	0	0	0.000895864	0	0.000252209	0	0	0	8.54364e-05	0	6.35694e-05	1.91579e-05	0	0	0.000215332	0	1.16108e-05	0	0	0.000358419	0	3.32844e-05	1.04498e-05	0	0
Area DD	0.0022121	0	0	0	0	0	0	0	0	0	0	0	0	0	0	0	0	0	0.00230698	0	0	0	0	0	0	0.00138818	0.000654143	0	0	0	0.00184758	0	0	0	0	0	0	0	0	0	0	0	0	0	0	0	0	0	0
Area J	0.00154386	2.91343e-06	1.47427e-06	6.64631e-06	1.1759e-06	0	2.39568e-06	4.67729e-06	4.21392e-05	1.19345e-06	1.79018e-06	5.70779e-06	1.06182e-06	6.89335e-06	1.22856e-06	3.82641e-06	2.42201e-06	1.1408e-06	8.94219e-05	0.000352727	3.48889e-05	8.93336e-06	1.72875e-06	9.00453e-06	1.35141e-06	1.01008e-05	0.000380512	1.36019e-06	6.50397e-06	0	2.25483e-05	1.94814e-06	6.25894e-05	1.79896e-06	8.14147e-05	3.79975e-06	1.32251e-05	0	0.000114748	0	0	0	1.43039e-06	0	1.14958e-06	0.000440337	1.12325e-06	1.1759e-06	8.7754e-07
Area K	0.00344092	0	0	0	0	0	0	0	0.000195599	0	0	1.01117e-05	0	2.20301e-05	0	0	0	0	0	0	0.000133938	0	6.63676e-06	6.9686e-06	0	3.27302e-05	0.000965306	0	1.6959e-05	0	2.53627e-05	0	0.000284663	0	7.60972e-05	3.65666e-05	2.40083e-05	1.00326e-05	0.000279067	0	0	0	0	0	0	0	0	0	0
Area S	0.00172048	0	0	0	0	0	0	5.52748e-06	0.000229599	0	4.77574e-06	1.80565e-05	4.73153e-06	2.48287e-05	0	9.15351e-06	2.13984e-05	0	1.70469e-05	0.000326083	6.6365e-05	4.55465e-06	0	2.23069e-05	0	1.73385e-05	0.00117251	7.73848e-06	3.54415e-05	4.81996e-06	3.23496e-05	4.86418e-06	0.000215981	0	5.33022e-05	2.03065e-05	3.84913e-05	0	0.000177004	0	0	0	0	0	0	0.00039375	4.59887e-06	0	0
Assyrian Palace	0.00208068	0	0	0	0	0	0	0	0	0	0	0	0	0	0	0	0	0	0	0	0	0	0	0	0	0	0.000877899	0	0	0	0	0	0	0	0.000128116	0	0	0	0.000297048	0	0	0	0	0	0	0	0	0	0
Outgroups	0.00133241	0	0	0	0	0	0	0	5.48403e-05	0	0	0	0	0	0	0	0	0	0.000199584	0.000116315	3.43969e-05	0	0	0	0	0	0.000834872	0	0	0	0	0	8.50187e-05	0	0	0	0	0	6.39263e-05	0	0	0	0	0	0	0	0	0	0
Entrance	0.0012895	0	0	0	0	0	0	0	4.54793e-05	0	0	0	0	0	0	0	0	0	0.000835071	7.57944e-05	0	0	0	0	0	0	0.000568188	3.89673e-05	2.68369e-05	0	0	0	4.79496e-05	0	4.64823e-05	0	0	0	0.000176708	0	0	2.33204e-05	0	4.51601e-05	0	0	0	0	0
Stables	0.00205325	5.19365e-06	0	1.14097e-05	0	7.56555e-06	0	0	2.34328e-05	0	0	6.54318e-06	0	0	0	0	0	0	0.000687925	3.1121e-05	1.14506e-05	1.61535e-05	0	1.03464e-05	0	2.45369e-05	0.000473354	0	9.93746e-06	0	4.12629e-05	0	3.05485e-05	0	4.19582e-05	7.1566e-06	8.38345e-06	0	4.65384e-05	4.25307e-06	0	7.68824e-06	0	0	0	9.36493e-06	0	0	0
Two-chambered City Gate	0.000783497	0	0	0	0	0	0	0	0	0	0	0	0	0	0	0	0	0	0	0.000467034	0	0	0	0	0	0	0.00127306	0	0	0	0	0	0	0	0	0	0	0	0	0	0	0	0	0	0	0.00268423	0	0	0
Pathogen_type(animal_1;plant_2;dual-kingdom_3)	1	1	1	1	1	1	1	1	1	1	1	1	1	1	1	1	1	1	1	1	1	1	1	1	1	1	1	1	1	1	1	1	1	1	1	1	1	1	1	1	1	1	1	1	1	1	1	1	1
[truncated: 199 more columns]

## Sheet: (c)Material - pathogen summary
	Mycobacterium intracellulare	Carnobacterium maltaromaticum	Campylobacter ureolyticus	Mycoplasma mycoides	Brachyspira intermedia	Helicobacter cinaedi	Leuconostoc mesenteroides	Vibrio mimicus	Pseudomonas alcaligenes	Capnocytophaga canimorsus	Providencia rettgeri	Cronobacter malonaticus	Waddlia chondrophila	Vibrio furnissii	Empedobacter brevis	Teredinibacter turnerae	Paenibacillus alvei	Shewanella sediminis	Pasteurella multocida	Enterococcus faecalis	Olsenella uli	Fusobacterium nucleatum	Riemerella anatipestifer	Helicobacter pylori	Shewanella pealeana	Bacteroides thetaiotaomicron	Pseudomonas fluorescens	Pseudomonas luteola	Legionella pneumophila	Brucella microti	Bacteroides fragilis	Leptospira kmetyi	Eggerthella lenta	Avibacterium paragallinarum	Kocuria rhizophila	Corynebacterium ulcerans	Rahnella aquatilis	Campylobacter gracilis	Actinomyces viscosus	Xenorhabdus nematophila	Rickettsia typhi	Wolbachia pipientis	Filifactor alocis	Mycoplasma gallisepticum	Shewanella oneidensis	Listeria monocytogenes	Capnocytophaga sputigena	Flavobacterium branchiophilum	Staphylococcus pseudintermedius
basalt	0.000309004	1.31e-05	6.63e-06	1.61e-05	5.29e-06	0	1.08e-05	2.1e-05	5.27e-05	5.37e-06	8.06e-06	1.09e-05	4.78e-06	1.98e-05	5.53e-06	7.66e-06	1.09e-05	5.13e-06	2.58e-05	1.48e-05	1.56e-05	4.7e-06	7.78e-06	2.26e-05	6.08e-06	1.65e-05	0.000390667	6.12e-06	1.58e-05	0	5.54e-05	8.77e-06	5.62e-05	8.1e-06	1.44e-05	1.71e-05	3.17e-05	0	3.55e-05	0	0	0	6.44e-06	0	5.17e-06	2.54e-05	5.05e-06	5.29e-06	3.95e-06
cement	0.000635081	0	0	0	0	0	0	0	0	0	0	0	0	0	0	0	0	0	0	0.000348756	0	0	0	0	0	0	0.00155608	0	0	0	0	0	0	0	0	0	0	0	0	0	0	0	0	0	0	0.00370724	0	0	0
ceramic	0.00177244	0	0	0	0	0	0	0	5.74e-05	0	0	0	0	0	0	0	0	0	0.00108458	0	0	0	0	0	0	0	0.000846996	0	6.71e-05	0	0	0	0.00017175	0	6.48e-05	0	0	0	0.000228153	0	0	5.83e-05	0	0.0001129	0	0	0	0	0
plastic	0	0	0	0	0	0	0	0	0	0	0	0	0	0	0	0	0	0	0	0	0	0	0	0	0	0	0	0	0	0	0	0	0	0	0	0	0	0	0	0	0	0	0	0	0	0	0	0	0
soil	0.00325306	0	0	0	0	0	0	4.15e-06	0.000242194	0	3.58e-06	1.35e-05	3.55e-06	2.59e-05	0	6.87e-06	1.6e-05	0	1.28e-05	0.000244563	0.000104086	3.42e-06	6.64e-06	2.37e-05	0	3.69e-05	0.00102396	5.8e-06	2.66e-05	3.61e-06	3.84e-05	3.65e-06	0.000222387	0	7.59e-05	5.18e-05	3.98e-05	1e-05	0.000232983	0	0	0	0	0	0	0.000295312	3.45e-06	0	0
stone	0.00177702	7.99e-07	0	2.82e-06	0	1.16e-06	0	0	4.93e-05	0	1.19e-06	3.7e-06	0	3.13e-06	0	7.35e-07	0	0	0.00110634	0.00019843	3.75e-05	8.03e-06	0	2.97e-06	0	6.08e-05	0.000662971	7.49e-06	3.43e-05	0	8.27e-05	0	7.22e-05	0	6.09e-05	3.31e-06	5.43e-06	0	0.000137216	6.54e-07	1.34e-06	1.18e-06	0	4.14e-05	0	0.000204846	1.21e-06	0	0
wood	0.00149921	0	0	0	0	0	0	0	0.000112646	0	0	0	0	0	0	0	0	0	0.000640032	0.000274446	0	0	0	0	0	0	0.000745509	0	0	0	0	0	0	0	0	0	0	0	0.000154632	0	0	0	0	0	0	0	0	0	0
Pathogen_type(animal_1;plant_2;dual-kingdom_3)	1	1	1	1	1	1	1	1	1	1	1	1	1	1	1	1	1	1	1	1	1	1	1	1	1	1	1	1	1	1	1	1	1	1	1	1	1	1	1	1	1	1	1	1	1	1	1	1	1
[truncated: 199 more columns]

## Sheet: (d)Access pathogen summary
	Mycobacterium intracellulare	Carnobacterium maltaromaticum	Campylobacter ureolyticus	Mycoplasma mycoides	Brachyspira intermedia	Helicobacter cinaedi	Leuconostoc mesenteroides	Vibrio mimicus	Pseudomonas alcaligenes	Capnocytophaga canimorsus	Providencia rettgeri	Cronobacter malonaticus	Waddlia chondrophila	Vibrio furnissii	Empedobacter brevis	Teredinibacter turnerae	Paenibacillus alvei	Shewanella sediminis	Pasteurella multocida	Enterococcus faecalis	Olsenella uli	Fusobacterium nucleatum	Riemerella anatipestifer	Helicobacter pylori	Shewanella pealeana	Bacteroides thetaiotaomicron	Pseudomonas fluorescens	Pseudomonas luteola	Legionella pneumophila	Brucella microti	Bacteroides fragilis	Leptospira kmetyi	Eggerthella lenta	Avibacterium paragallinarum	Kocuria rhizophila	Corynebacterium ulcerans	Rahnella aquatilis	Campylobacter gracilis	Actinomyces viscosus	Xenorhabdus nematophila	Rickettsia typhi	Wolbachia pipientis	Filifactor alocis	Mycoplasma gallisepticum	Shewanella oneidensis	Listeria monocytogenes	Capnocytophaga sputigena	Flavobacterium branchiophilum	Staphylococcus pseudintermedius
non-public	0.00170549	1.19e-06	6.03e-07	2.72e-06	4.81e-07	0	9.8e-07	2.67e-06	8.41e-05	4.88e-07	1.38e-06	6.64e-06	1.08e-06	1.02e-05	5.03e-07	2.81e-06	3.91e-06	4.67e-07	3.89e-05	0.000316136	4.77e-05	4.28e-06	1.91e-06	7.99e-06	5.53e-07	1.24e-05	0.00083826	1.61e-06	1.06e-05	6.57e-07	1.82e-05	1.46e-06	0.000106814	7.36e-07	5.44e-05	1.1e-05	1.5e-05	1.82e-06	0.000121819	0	0	0	5.85e-07	0	4.7e-07	0.000965895	1.09e-06	4.81e-07	3.59e-07
public	0.00166091	1.15e-06	0	2.54e-06	0	1.68e-06	0	0	4.07e-05	0	1.73e-06	1.45e-06	0	0	0	0	0	0	0.00171228	4.9e-05	2.08e-05	7.65e-06	0	2.3e-06	0	8.26e-05	0.000685361	1.08e-05	5.17e-05	0	0.000111813	0	4.85e-05	0	4.71e-05	4.78e-06	1.86e-06	0	0.000138976	9.45e-07	1.94e-06	8.19e-06	0	7.23e-05	0	7.63e-06	1.74e-06	0	0
Pathogen_type(animal_1;plant_2;dual-kingdom_3)	1	1	1	1	1	1	1	1	1	1	1	1	1	1	1	1	1	1	1	1	1	1	1	1	1	1	1	1	1	1	1	1	1	1	1	1	1	1	1	1	1	1	1	1	1	1	1	1	1
[truncated: 199 more columns]
