# Supplementary material for: The microbial biodiversity at the archeological site of Tel Megiddo (Israel)
Source: Front Microbiol. 2023 Sep 22;14:1253371. doi: 10.3389/fmicb.2023.1253371 (PMC10559971; doi:10.3389/fmicb.2023.1253371)
Supplement: Supplementary file 2 [file Data_Sheet_1.zip › Table S6 - Biodiversity.xlsx]

## Sheet: telm_alpha_diversity_final
	Read_number	Observed_species	Shannon	Gini-Simpson	Goods_coverage	Site	Material	Access
BC-0302380699_S144_L004	6080	15	2.07282	0.772883	1	Two-chambered City Gate	stone	non-public
BC-0302374943_S190_L004	24898	42	2.55809	0.820507	1	Entrance	plastic	public
BC-0302377248_S181_L004	123623	185	3.16656	0.830824	1	Area CC	stone	public
BC-0302380719_S184_L004	3729	11	2.18315	0.870377	1	Two-chambered City Gate	cement	non-public
BC-0302374690_S188_L004	3682	13	2.41816	0.898116	1	Area J	basalt	non-public
BC-0302388243_S155_L004	8984	27	2.88069	0.913809	1	Two-chambered City Gate	cement	non-public
BC-0302384005_S156_L004	10031	31	3.12503	0.940983	1	Area J	stone	non-public
BC-0302388234_S151_L004	62139	122	3.6708	0.943562	1	Northern Stables	stone	public
BC-0302377249_S189_L004	302627	691	5.15483	0.948573	1	Area CC	stone	public
BC-0302384029_S147_L004	24173	52	3.39383	0.94892	1	Outgroups	stone	public
BC-0302388229_S145_L004	116127	262	4.26839	0.952104	1	Two-chambered City Gate	cement	non-public
BC-0302377239_S176_L004	30272	84	3.83108	0.965232	1	Two-chambered City Gate	cement	non-public
BC-0302387683_S185_L004	67288	197	4.34449	0.965715	1	Area J	stone	non-public
BC-0302384013_S174_L004	1195873	1127	5.22589	0.965844	1	Entrance	stone	public
BC-0302387673_S182_L004	976514	1286	5.51476	0.968257	1	Entrance	wood	public
BC-0302377269_S154_L004	52993	193	4.58579	0.975705	1	Area J	stone	non-public
BC-0302374998_S183_L004	42545	144	4.50131	0.976338	1	Northern Stables	stone	public
BC-0302388193_S177_L004	138610	384	5.01382	0.976865	1	Area J	stone	non-public
BC-0302377271_S173_L004	3445056	2127	6.03958	0.981942	1	Area CC	stone	public
BC-0302387681_S157_L004	320968	759	5.53465	0.982414	1	Outgroups	stone	public
BC-0302377255_S146_L004	808278	1099	5.87928	0.983831	1	Area J	stone	non-public
BC-0302383968_S169_L004	290652	703	5.59964	0.985836	1	Two-chambered City Gate	stone	non-public
BC-0302388593_S168_L004	200262	547	5.59282	0.986606	1	Area DD	stone	public
BC-0302377285_S149_L004	258324	695	5.74904	0.987933	1	Northern Stables	stone	public
BC-0302384028_S179_L004	367590	802	5.75405	0.988159	1	Assyrian Palace	stone	public
BC-0302388213_S180_L004	12661664	3193	6.27855	0.989395	1	Area J	basalt	non-public
BC-0302377231_S159_L004	2765971	1616	6.06125	0.989563	1	Area K	soil	non-public
BC-0302375019_S187_L004	441006	824	5.9409	0.989775	1	Assyrian Palace	stone	public
BC-0302383661_S163_L004	2019448	1788	6.28568	0.990872	1	Area J	stone	non-public
BC-0302383990_S175_L004	1384238	1571	6.34609	0.991352	1	Area K	stone	non-public
BC-0302377273_S160_L004	453465	974	6.01627	0.992004	1	Entrance	stone	public
BC-0302377274_S158_L004	6113234	2399	6.37777	0.992012	1	Northern Stables	stone	public
BC-0302384030_S167_L004	1080600	1368	6.22074	0.992388	1	Entrance	ceramic	public
BC-0302377253_S170_L004	5492817	2191	6.43534	0.992569	1	Area J	stone	non-public
BC-0302386753_S162_L004	568774	1080	6.12139	0.992586	1	Area S	ceramic	non-public
BC-0302384041_S166_L004	3766896	2129	6.54848	0.992824	1	Area K	soil	non-public
BC-0302383977_S152_L004	3139921	2168	6.63858	0.994009	1	Area K	stone	non-public
BC-0302377235_S161_L004	1027225	1439	6.37437	0.994129	1	Outgroups	stone	public
BC-0302377280_S178_L004	7538091	2627	6.66521	0.994654	1	Area S	soil	non-public
BC-0302383724_S186_L004	4007120	2247	6.69573	0.99589	1	Area S	soil	non-public

## Sheet: Total species per site
Observed_species	Site
185	Area CC
691	Area CC		Row Labels	Sum of Observed_species
2127	Area CC		Area CC	3003
547	Area DD		Area DD	547
13	Area J		Area J	9089
31	Area J		Area K	7484
193	Area J		Area S	5954
197	Area J		Assyrian Palace	1626
384	Area J		Outgroups	2250
1099	Area J		Entrance	4797
1788	Area J		Northern Stables	3360
2191	Area J		Two-chambered City Gate	1102
3193	Area J		(blank)
1571	Area K		Grand Total	39212
1616	Area K
2129	Area K
2168	Area K
1080	Area S
2247	Area S
2627	Area S
802	Assyrian Palace
824	Assyrian Palace
52	Outgroups
759	Outgroups
1439	Outgroups
42	Entrance
974	Entrance
1127	Entrance
1286	Entrance
1368	Entrance
122	Northern Stables
144	Northern Stables
695	Northern Stables
2399	Northern Stables
11	Two-chambered City Gate
15	Two-chambered City Gate
27	Two-chambered City Gate
84	Two-chambered City Gate
262	Two-chambered City Gate
703	Two-chambered City Gate
