# Supplementary material for: The microbial biodiversity at the archeological site of Tel Megiddo (Israel)
Source: Front Microbiol. 2023 Sep 22;14:1253371. doi: 10.3389/fmicb.2023.1253371 (PMC10559971; doi:10.3389/fmicb.2023.1253371)
Supplement: Supplementary file 2 [file Data_Sheet_1.zip › Table S7 - Unique taxa.xlsx]

## Sheet: TelM_uniq_taxa
Taxa	Baltimore_MD	Brumadinho	Dalanzadgad	Gettysburg_PA	New York City	Pitangui_MG	Sao Paulo	Seoul	Tel Megiddo	Thessaloniki	Tokyo_Meguro	Ulaanbaatar		Not shared in MetaSUB (yes-1,no-0)	Uniq taxa in TelMeggido site (yes-1,no-0)
Butyrivibrio hungatei	0	0	0	0	0	0	0	0	4.49844e-07	0	0	0		0	1
Calditerrivibrio nitroreducens	0	0	0	0	0	0	0	0	8.24634e-07	0	0	0		0	1
Coprothermobacter proteolyticus	0	0	0	0	0	0	0	0	6.6971e-07	0	0	0		0	1
Bacillus sp. WP8	0	0	0	0	0	0	0	0	1.69316e-06	0	0	0		0	0
Candidatus Hoaglandella endobia	0	0	0	0	0	0	0	0	3.75489e-07	0	0	0		0	1
Mageeibacillus indolicus	0	0	0	0	0	0	0	0	1.00935e-06	0	0	0		0	1
Sulfurospirillum barnesii	0	0	0	0	0	0	0	0	2.5309e-07	0	0	0		0	1
Vibrio jasicida	0	0	0	0	0	0	0	0	5.76185e-07	0	0	0		0	1
Candidatus Xiphinematobacter sp. Idaho Grape	0	0	0	0	0	0	0	0	2.09188e-06	0	0	0		0	0
Enterobacter sp. ODB01	0	0	0	0	0	0	0	0	7.30044e-07	0	0	0		0	1
Entomoplasma somnilux	0	0	0	0	0	0	0	0	9.16219e-06	0	0	0		0	1
Brucella pinnipedialis	0	0	0	0	0	0	0	0	1.47912e-06	0	0	0		0	0
Campylobacter avium	0	0	0	0	0	0	0	0	4.34973e-07	0	0	0		0	1
Candidatus Planktophila limnetica	0	0	0	0	0	0	0	0	2.11806e-07	0	0	0		0	1
Serratia sp. JKS000199	0	0	0	0	0	0	0	0	3.37484e-06	0	0	0		1	0
Mycoplasma haemofelis	0	0	0	0	0	0	0	0	8.90604e-07	0	0	0		1	1
Candidatus Kinetoplastibacterium galatii	0	0	0	0	0	0	0	0	5.13045e-07	0	0	0		1	1
Acetohalobium arabaticum	0	0	0	0	0	0	0	0	5.07976e-07	0	0	0		1	1
Avibacterium paragallinarum	0	0	0	0	0	0	0	0	3.67968e-07	0	0	0		1	1
Thermotoga sp. 2812B	0	0	0	0	0	0	0	0	2.09191e-06	0	0	0		1	0
Thermoanaerobacterales bacterium SK-G1	0	0	0	0	0	0	0	0	3.61799e-07	0	0	0		1	1
Pseudoalteromonas ruthenica	0	0	0	0	0	0	0	0	3.03349e-07	0	0	0		1	1
Chlamydia sp. S15-834C	0	0	0	0	0	0	0	0	2.9258e-07	0	0	0		1	1
Candidatus Enterovibrio luxaltus	0	0	0	0	0	0	0	0	2.47705e-07	0	0	0		1	1
Francisella hispaniensis	0	0	0	0	0	0	0	0	1.90267e-07	0	0	0		1	1
